# Supplementary material for: Differential Transcriptomic Response in the Spleen and Head Kidney Following Vaccination and Infection of Asian Seabass with Streptococcus iniae
Source: PLoS One. 2014 Jul 3;9(7):e99128. doi: 10.1371/journal.pone.0099128 (PMC4081116; doi:10.1371/journal.pone.0099128)
Supplement: Table S2 — List of 938 transcripts that were differentially expressed in the spleen in D1 vaccinated group compared to D1 control group (p-value FDR<0.05; fold-change ≥1.5 or ≤−1.5). (XLSX) [file pone.0099128.s002.xlsx]

## Sheet: Sup Table S2
	Supplementary Table S2. List of 938 transcripts that were differentially expressed in the spleen in D1 vaccinated group compared to D1 control group (p-value FDR < 0.05; fold-change ≥ 1.5 or ≤ -1.5).
	S/N	Probeset ID	p-value with FDR	Fold-Change	KO	KO Title	BLAST	Remarks
	(A) Upregulated transcripts involved in KEGG pathways with roles in immune system
	1	CUST_13703_PI428621111	0.0318786	6.24428	K04193	XCR1; XC chemokine receptor 1	chemokine XC receptor 1-like	Role in Chemokine signaling pathway
	2	CUST_48071_PI428621111	3.78252e-05	16.9448	K03996	C7; complement component 7	Complement component C7 precursor	Role in Complement and coagulation cascades
	3	CUST_30419_PI428621111	0.0175653	2.16966	K06696	PSME1; proteasome activator subunit 1 (PA28 alpha)	proteasome activator complex subunit 1-like, transcript variant 1	Role in Antigen processing and presentation
	4	CUST_8918_PI428621111	0.0396762	2.56334	K04398	CASP8; caspase 8 [EC:3.4.22.61]	caspase-8-like	Roles in NOD-like receptor signaling, RIG-I-like receptor signaling and Toll-like receptor signaling pathway
	5	CUST_10866_PI428621111	0.00628199	3.9878	K05425	IL12B; interleukin 12B	interleukin-12 subunit beta-like	Roles in Toll-like receptor signaling and RIG-I-like receptor signaling
	6	CUST_16287_PI428621111	0.0307491	1.78564	K09578	PIN1; peptidyl-prolyl cis-trans isomerase NIMA-interacting 1 [EC:5.2.1.8]	peptidyl-prolyl cis-trans isomerase NIMA-interacting 1-like	Role in RIG-I-like receptor signaling
	7	CUST_13030_PI428621111	0.0175653	2.09933	K06503	TFRC, CD71; transferrin receptor	transferrin receptor protein 1-like	Role in Hematopoietic cell lineage
	(B) Others
	1	CUST_58239_PI428621111	0.00839079	40.6788	NIL	NIL	unknown
	2	CUST_27356_PI428621111	0.0110266	36.7138	NIL	NIL	hypothetical protein LOC100705516
	3	CUST_7353_PI428621111	0.00837354	30.9437	NIL	NIL	interferon-induced protein 44-like
	4	CUST_17890_PI428621111	0.0111862	18.3515	NIL	NIL	hypothetical protein LOC100704906
	5	CUST_20778_PI428621111	0.0388816	14.764	K00456	CDO1; cysteine dioxygenase [EC:1.13.11.20]	cysteine dioxygenase type 1-like
	6	CUST_7294_PI428621111	0.00114737	14.2389	K05868	CCNB; cyclin B	G2/mitotic-specific cyclin-B1-like
	7	CUST_576_PI428621111	0.0302133	13.3126	NIL	NIL	hypothetical protein LOC100703585
	8	CUST_52898_PI428621111	0.0367162	13.2307	NIL	NIL	unknown
	9	CUST_1347_PI428621111	0.0110266	12.1749	K10402	KIF20_23; kinesin family member 20/23	kinesin-like protein KIF20A-like
	10	CUST_1825_PI428621111	0.00283601	11.6888	K03996	C7; complement component 7	complement component C7-like
	11	CUST_48839_PI428621111	0.0359954	11.603	NIL	NIL	unknown
	12	CUST_29602_PI428621111	0.0108217	11.3716	K02212	MCM4, CDC54; DNA replication licensing factor MCM4 [EC:3.6.4.12]	MCM4 minichromosome maintenance deficient 4, mitotin (S. cerevisiae) (mcm4)
	13	CUST_9884_PI428621111	0.0233934	11.2153	K11269	CTF18, CHL12; chromosome transmission fidelity protein 18	CTF18, chromosome transmission fidelity factor 18 homolog (S. cerevisiae) (chtf18)
	14	CUST_1830_PI428621111	0.0142538	10.6991	K02541	MCM3; DNA replication licensing factor MCM3 [EC:3.6.4.12]	DNA replication licensing factor MCM3-like
	15	CUST_4344_PI428621111	0.00429277	10.5726	K06631	PLK1; polo-like kinase 1 [EC:2.7.11.21]	serine/threonine-protein kinase PLK1-like
	16	CUST_10099_PI428621111	0.0134581	10.5347	K11428	SETD8; histone-lysine N-methyltransferase SETD8 [EC:2.1.1.43]	N-lysine methyltransferase SETD8-A-like
	17	CUST_1336_PI428621111	0.0137914	10.2024	K10401	KIF18_19; kinesin family member 18/19	kinesin family member 18A (KIF18A)
	18	CUST_2845_PI428621111	0.0495294	9.84409	K08799	MELK; maternal embryonic leucine zipper kinase [EC:2.7.11.1]	maternal embryonic leucine zipper kinase (MELK)
	19	CUST_12429_PI428621111	0.00401721	9.75881	K11504	CENPL; centromere protein L	centromere protein L-like
	20	CUST_1060_PI428621111	0.0314033	9.45019	NIL	NIL	hypothetical protein LOC100702146
	21	CUST_19210_PI428621111	0.00401721	9.3806	K10894	FANCG; fanconi anemia group G protein	Fanconi anemia group G protein homolog
	22	CUST_19289_PI428621111	0.00704362	8.8605	NIL	NIL	unknown
	23	CUST_43128_PI428621111	0.0211541	8.5454	NIL	NIL	hypothetical protein LOC100698173
	24	CUST_5059_PI428621111	0.00741973	8.42785	K02325	POLE2; DNA polymerase epsilon subunit 2 [EC:2.7.7.7]	DNA polymerase epsilon subunit 2-like
	25	CUST_2381_PI428621111	0.00611759	8.42681	K02209	MCM5, CDC46; DNA replication licensing factor MCM5 [EC:3.6.4.12]	DNA replication licensing factor mcm5-like
	26	CUST_38681_PI428621111	0.00736576	8.37681	NIL	NIL	unknown
	27	CUST_17723_PI428621111	0.0130813	8.37237	NIL	NIL	GTPase IMAP family member 7-like
	28	CUST_10795_PI428621111	0.00839079	8.35414	K04482	RAD51; DNA repair protein RAD51	RecA homolog Rad51 (Rad51)
	29	CUST_3808_PI428621111	0.00439861	8.32946	K02321	POLA2; DNA polymerase alpha subunit B	DNA polymerase subunit alpha B (dpoa2)
	30	CUST_7437_PI428621111	0.0251916	8.2565	K06627	CCNA; cyclin A	cyclin-A2-like
	31	CUST_14555_PI428621111	0.00953528	8.24238	K11503	CENPK; centromere protein K	centromere protein K-like
	32	CUST_7576_PI428621111	0.0110266	8.12383	K06637	BUB1B, BUBR1, MAD3L; mitotic checkpoint serine/threonine-protein kinase BUB1 beta [EC:2.7.11.1]	mitotic checkpoint serine/threonine-protein kinase BUB1 beta-like
	33	CUST_3424_PI428621111	0.000653793	8.09241	K15255	PIF1; ATP-dependent DNA helicase PIF1 [EC:3.6.4.12]	ATP-dependent DNA helicase PIF1-like
	34	CUST_1695_PI428621111	0.00596821	7.90875	K10402	KIF20_23; kinesin family member 20/23	kinesin family member 23 (KIF23)
	35	CUST_8134_PI428621111	0.00401721	7.74126	K02212	MCM4, CDC54; DNA replication licensing factor MCM4 [EC:3.6.4.12]	DNA replication licensing factor mcm4-B-like
	36	CUST_56941_PI428621111	0.00611759	7.73096	NIL	NIL	kinetochore-associated protein 1
	37	CUST_7174_PI428621111	0.00837354	7.66718	K08857	NEK; NIMA (never in mitosis gene a)-related kinase [EC:2.7.11.1]	serine/threonine-protein kinase Nek2-like
	38	CUST_1728_PI428621111	0.00787892	7.39512	K02542	MCM6; DNA replication licensing factor MCM6 [EC:3.6.4.12]	zygotic DNA replication licensing factor mcm6-B-like
	39	CUST_14326_PI428621111	0.00429277	7.39042	K11514	CDCA8; Borealin	borealin-like
	40	CUST_291_PI428621111	0.00519106	7.34668	K11499	CENPF; centromere protein F	centromere protein F, 350/400kDa (mitosin) (CENPF)
	41	CUST_13818_PI428621111	0.0363794	7.29488	NIL	NIL	unknown
	42	CUST_5780_PI428621111	0.00567107	7.26989	K02324	POLE1; DNA polymerase epsilon subunit 1 [EC:2.7.7.7]	polymerase (DNA directed), epsilon (POLE)
	43	CUST_6068_PI428621111	0.00726077	7.26885	K10727	CDT1; chromatin licensing and DNA replication factor 1	DNA replication factor Cdt1-like
	44	CUST_398_PI428621111	0.0111862	7.26038	K10395	KIF4S; kinesin family member 4/7/21/27	chromosome-associated kinesin KIF4-like
	45	CUST_5657_PI428621111	0.0100942	7.25748	K03363	CDC20; cell division cycle 20, cofactor of APC complex	cell division cycle protein 20 homolog
	46	CUST_11073_PI428621111	0.0297321	7.05557	K12478	EEA1; early endosome antigen 1	hypothetical protein LOC100706456
	47	CUST_11318_PI428621111	0.0356023	6.8331	NIL	NIL	hypothetical protein LOC100690020
	48	CUST_12512_PI428621111	0.0418624	6.81844	K10289	CCNF, FBXO1; F-box protein 1 (cyclin F)	cyclin-F-like
	49	CUST_30490_PI428621111	0.00912721	6.78912	NIL	NIL	nuclear/mitotic apparatus protein
	50	CUST_12848_PI428621111	0.000653793	6.74689	NIL	NIL	armadillo repeat-containing protein 1-like
	51	CUST_5897_PI428621111	0.0279369	6.72707	K05868	CCNB; cyclin B	cyclin B3
	52	CUST_5924_PI428621111	0.0456966	6.67679	K11491	NCAPD3; condensin-2 complex subunit D3	non-SMC condensin II complex, subunit D3 (ncapd3)
	53	CUST_15326_PI428621111	0.00814797	6.66242	K11550	SPBC25, SPC25; kinetochore protein Spc25, animal type	kinetochore protein Spc25-like
	54	CUST_8739_PI428621111	0.000264021	6.61756	K11501	CENPI; centromere protein I	centromere protein I-like
	55	CUST_16743_PI428621111	0.00429277	6.60662	K11546	PMF1; polyamine-modulated factor 1	polyamine-modulated factor 1-like
	56	CUST_29048_PI428621111	0.00735924	6.59858	K08731	BIRC5; baculoviral IAP repeat-containing protein 5	baculoviral IAP repeat-containing protein 5.2-like
	57	CUST_7695_PI428621111	0.0134581	6.55192	K11481	AURKA; aurora kinase A [EC:2.7.11.1]	aurora kinase A-B-like
	58	CUST_1838_PI428621111	0.0363794	6.54382	K16808	NUMA1; nuclear mitotic apparatus protein 1	hypothetical protein LOC100706456
	59	CUST_11457_PI428621111	0.0191163	6.49698	K11479	AURKB; aurora kinase B [EC:2.7.11.1]	aurora kinase B-like
	60	CUST_10333_PI428621111	0.0313727	6.4522	K10403	KIF22; kinesin family member 22	kinesin-like protein KIF22-like
	61	CUST_4155_PI428621111	0.0112701	6.44402	K15043	KPNA2; importin subunit alpha-2	pendulin
	62	CUST_18180_PI428621111	0.0314501	6.44259	NIL	NIL	unknown
	63	CUST_3519_PI428621111	0.0164345	6.41652	K07466	RFA1, RPA1, rpa; replication factor A1	replication protein A 70 kDa DNA-binding subunit-like
	64	CUST_6615_PI428621111	0.00974484	6.36933	NIL	NIL	hypothetical protein LOC100708366
	65	CUST_13721_PI428621111	0.0148114	6.36134	K00893	DCK; deoxycitidine kinase [EC:2.7.1.74]	deoxycytidine kinase-like
	66	CUST_43805_PI428621111	0.0323892	6.32712	NIL	NIL	treslin
	67	CUST_7672_PI428621111	0.0254308	6.32343	K02213	CDC6; cell division control protein 6	cell division control protein 6 homolog
	68	CUST_36741_PI428621111	0.00447021	6.29945	NIL	NIL	unknown
	69	CUST_8930_PI428621111	0.0383494	6.29529	NIL	NIL	hypothetical protein LOC100710897
	70	CUST_12252_PI428621111	0.0250478	6.28679	K08865	PBK; PDZ-binding kinase [EC:2.7.12.2]	lymphokine-activated killer T-cell-originated protein kinase homolog
	71	CUST_4362_PI428621111	0.00456194	6.28199	K06628	CDC45; cell division control protein 45	cell division control protein 45 homolog, transcript variant 1
	72	CUST_7720_PI428621111	0.00519106	6.24334	K14395	ACP6; lysophosphatidic acid phosphatase type 6 [EC:3.1.3.2]	Lysophosphatidic acid phosphatase type 6 (ppa6)
	73	CUST_1740_PI428621111	0.0185458	6.21483	K10400	KIF15; kinesin family member 15	kinesin-like protein KIF15-A-like
	74	CUST_20391_PI428621111	0.00439861	6.2108	K04381	STMN1; stathmin	stathmin-like, transcript variant 1
	75	CUST_2634_PI428621111	0.00953528	6.17907	NIL	NIL	hypothetical protein LOC100698173
	76	CUST_48652_PI428621111	0.0104184	6.16567	NIL	NIL	unknown
	77	CUST_8690_PI428621111	0.0105411	6.16336	K11271	DSCC1, DCC1; sister chromatid cohesion protein DCC1	sister chromatid cohesion protein DCC1-like
	78	CUST_7712_PI428621111	0.00401721	6.14121	NIL	NIL	hypothetical protein LOC100701375
	79	CUST_18221_PI428621111	0.0156493	6.11237	K11549	SPBC24, SPC24; kinetochore protein Spc24, animal type	kinetochore protein Spc24-like
	80	CUST_43525_PI428621111	0.00429277	6.09618	NIL	NIL	general transcription factor II-I repeat domain-containing protein 2-like
	81	CUST_6493_PI428621111	0.0179171	6.09441	K11548	NUF2, CDCA1; kinetochore protein Nuf2	kinetochore protein Nuf2-like
	82	CUST_3576_PI428621111	0.0140984	6.06403	K16732	PRC1; protein regulator of cytokinesis 1	protein regulator of cytokinesis 1-like
	83	CUST_38769_PI428621111	0.0297197	6.03043	NIL	NIL	Antigen KI-67 (ki67)
	84	CUST_18898_PI428621111	0.0361132	6.0107	NIL	NIL	receptor expression-enhancing protein 5-like
	85	CUST_4150_PI428621111	0.00401721	6.00464	NIL	NIL	protein Spindly-like
	86	CUST_11326_PI428621111	0.0146122	5.98224	K02087	CDK1, CDC2; cyclin-dependent kinase 1 [EC:2.7.11.22 2.7.11.23]	cyclin-dependent kinase 1-like
	87	CUST_15091_PI428621111	0.00401721	5.98214	K10895	FANCI; fanconi anemia group I protein	Fanconi anemia group I protein homolog
	88	CUST_53802_PI428621111	0.00401721	5.97893	NIL	NIL	unknown
	89	CUST_242_PI428621111	0.016285	5.95792	K03164	TOP2; DNA topoisomerase II [EC:5.99.1.3]	DNA topoisomerase 2-alpha-like
	90	CUST_7883_PI428621111	0.00912721	5.92959	K11291	NASP; nuclear autoantigenic sperm protein	histone-binding protein N1/N2-like
	91	CUST_9798_PI428621111	0.0347347	5.91846	K16587	HAUS4; HAUS augmin-like complex subunit 4	HAUS augmin-like complex subunit 4-like
	92	CUST_3246_PI428621111	0.00567107	5.85558	K11547	NDC80, HEC1, TID3; kinetochore protein NDC80	kinetochore protein NDC80 homolog
	93	CUST_6827_PI428621111	0.0325622	5.84527	K16769	CKAP2; cytoskeleton-associated protein 2	hypothetical protein LOC100706916
	94	CUST_11333_PI428621111	0.00525186	5.80587	NIL	NIL	spindle and kinetochore-associated protein 3
	95	CUST_23917_PI428621111	0.0174834	5.80319	K10733	GINS2, PSF2; GINS complex subunit 2	DNA replication complex GINS protein PSF2-like
	96	CUST_22495_PI428621111	0.0107136	5.79228	NIL	NIL	antigen identified by monoclonal antibody Ki-67
	97	CUST_59460_PI428621111	0.0094661	5.77867	NIL	NIL	histone-binding protein N1/N2-like
	98	CUST_20575_PI428621111	0.0436891	5.77267	K06556	CD200; CD200 antigen	OX-2 membrane glycoprotein-like
	99	CUST_42403_PI428621111	0.023508	5.75914	K11543	MIS12; kinetochore-associated protein MIS12	protein MIS12 homolog
	100	CUST_58971_PI428621111	0.0150987	5.73507	K02324	POLE1; DNA polymerase epsilon subunit 1 [EC:2.7.7.7]	DNA polymerase epsilon catalytic subunit A
	101	CUST_47136_PI428621111	0.0251929	5.72268	NIL	NIL	ATP-dependent DNA helicase Q4-like
	102	CUST_7218_PI428621111	0.0209487	5.69753	K11513	MLF1IP, CENPU; centromere protein U	centromere protein U-like
	103	CUST_29972_PI428621111	0.0331196	5.69034	K11581	SGOL2; shugoshin-like 2	hypothetical protein LOC100700774
	104	CUST_55177_PI428621111	0.00401721	5.65588	K10733	GINS2, PSF2; GINS complex subunit 2	DNA replication complex GINS protein PSF2
	105	CUST_57977_PI428621111	0.00606727	5.63584	NIL	NIL	centromere protein Q-like
	106	CUST_47030_PI428621111	0.0344271	5.62505	NIL	NIL	unknown
	107	CUST_4009_PI428621111	0.00429277	5.59567	K11490	NCAPH2; condensin-2 complex subunit H2	condensin-2 complex subunit H2-like
	108	CUST_4888_PI428621111	0.00981946	5.59462	K16733	RACGAP1, Tum; Rac GTPase-activating protein 1	rac GTPase-activating protein 1-like
	109	CUST_14708_PI428621111	0.00953528	5.56549	K16584	HAUS1; HAUS augmin-like complex subunit 1	HAUS augmin-like complex subunit 1-like
	110	CUST_10517_PI428621111	0.0150987	5.52764	K02537	MAD2; mitotic spindle assembly checkpoint protein MAD2	mitotic spindle assembly checkpoint protein MAD2A-like
	111	CUST_23528_PI428621111	0.0143575	5.47922	K06688	UBE2C, UBC11; ubiquitin-conjugating enzyme E2 C [EC:6.3.2.19]	ubiquitin-conjugating enzyme E2 C-like
	112	CUST_2436_PI428621111	0.00811463	5.46428	K10393	KIF2_24, MCAK; kinesin family member 2/24	kinesin-like protein KIF2C-like
	113	CUST_50144_PI428621111	0.0189441	5.45509	NIL	NIL	unknown
	114	CUST_21110_PI428621111	0.00454963	5.45478	NIL	NIL	hypothetical protein LOC100708391
	115	CUST_3194_PI428621111	0.00695535	5.45234	K11580	SGOL1; shugoshin-like 1	shugoshin-like 1-like
	116	CUST_8744_PI428621111	0.00366507	5.44901	K09421	MYBL; myb-related protein	myb-related protein B-like
	117	CUST_16282_PI428621111	0.00691356	5.44257	NIL	NIL	spindle and kinetochore-associated protein 1-like
	118	CUST_7237_PI428621111	0.032595	5.41749	K11413	SIRT3, SIR2L3; NAD-dependent deacetylase sirtuin 3 [EC:3.5.1.-]	NAD-dependent deacetylase sirtuin-3, mitochondrial-like
	119	CUST_673_PI428621111	0.00429277	5.38291	K11274	WDHD1, CTF4; chromosome transmission fidelity protein 4	WD repeat and HMG-box DNA-binding protein 1-like
	120	CUST_19922_PI428621111	0.0286426	5.35571	K10734	GINS3; GINS complex subunit 3	DNA replication complex GINS protein PSF3-like
	121	CUST_13855_PI428621111	0.0134581	5.35265	K02219	CKS1; cyclin-dependent kinase regulatory subunit CKS1	cyclin-dependent kinases regulatory subunit 1-like
	122	CUST_16032_PI428621111	0.0274459	5.33738	K02606	ORC4; origin recognition complex subunit 4	origin recognition complex, subunit 4 (ORC4)
	123	CUST_23497_PI428621111	0.00172749	5.33684	K06635	PTTG; securin	securin-like
	124	CUST_2061_PI428621111	0.039341	5.32914	K10638	UHRF1, NP95; E3 ubiquitin-protein ligase UHRF1 [EC:6.3.2.19]	ubiquitin-like with PHD and ring finger domains 1 (UHRF1)
	125	CUST_3235_PI428621111	0.00966083	5.32521	K11515	INCENP; inner centromere protein	inner centromere protein B-like
	126	CUST_3498_PI428621111	0.0363994	5.3188	K10405	KIFC1; kinesin family member C1	carboxy-terminal kinesin 2-like
	127	CUST_3185_PI428621111	0.00661683	5.27321	K10750	CHAF1A; chromatin assembly factor 1 subunit A	chromatin assembly factor 1 subunit A-like
	128	CUST_995_PI428621111	0.0378514	5.2456	K06678	YCG1, CAPG; condensin complex subunit 3	condensin complex subunit 3-like
	129	CUST_4329_PI428621111	0.00567107	5.23215	K08866	TTK, MPS1; serine/threonine-protein kinase TTK/MPS1 [EC:2.7.12.1]	dual specificity protein kinase Ttk-like
	130	CUST_8892_PI428621111	0.036146	5.2266	K02607	ORC5; origin recognition complex subunit 5	origin recognition complex subunit 5-like
	131	CUST_322_PI428621111	0.00981946	5.21002	K06677	YCS4, CNAP1, CAPD2; condensin complex subunit 1	condensin complex subunit 1-like
	132	CUST_19462_PI428621111	0.00787892	5.18446	K13960	UBE2T, HSPC150; ubiquitin-conjugating enzyme E2 T [EC:6.3.2.19]	ubiquitin-conjugating enzyme E2 T-like
	133	CUST_16289_PI428621111	0.00833614	5.17824	K00893	DCK; deoxycitidine kinase [EC:2.7.1.74]	deoxycytidine kinase-like
	134	CUST_14362_PI428621111	0.0464746	5.17728	K09391	E2F7_8; E2F transcription factor 7/8	transcription factor E2F7-like
	135	CUST_1429_PI428621111	0.0107334	5.07918	K02540	MCM2; DNA replication licensing factor MCM2 [EC:3.6.4.12]	DNA replication licensing factor mcm2-like
	136	CUST_13537_PI428621111	0.0110266	5.07306	K11507	CENPO; centromere protein O	centromere protein O-like
	137	CUST_6363_PI428621111	0.00429277	5.01755	NIL	NIL	hypothetical protein LOC100691244
	138	CUST_49336_PI428621111	0.0410232	4.95869	NIL	NIL	hypothetical protein LOC100697905
	139	CUST_21197_PI428621111	0.030257	4.94383	NIL	NIL	hypothetical protein LOC100711112
	140	CUST_30138_PI428621111	0.00779499	4.92471	NIL	NIL	sister chromatid cohesion protein PDS5 homolog B
	141	CUST_49374_PI428621111	0.019077	4.9186	NIL	NIL	hypothetical protein LOC100691244
	142	CUST_5149_PI428621111	0.0216143	4.86949	K09391	E2F7_8; E2F transcription factor 7/8	transcription factor E2F8-like
	143	CUST_5038_PI428621111	0.0175653	4.8618	K11579	ZWILCH; protein zwilch	protein zwilch homolog
	144	CUST_9055_PI428621111	0.00896461	4.82657	K10808	RRM2; ribonucleoside-diphosphate reductase subunit M2 [EC:1.17.4.1]	ribonucleoside-diphosphate reductase subunit M2-like, transcript variant 1
	145	CUST_8995_PI428621111	0.0139009	4.80436	K16591	HAUS8; HAUS augmin-like complex subunit 8	HAUS augmin-like complex subunit 8-like
	146	CUST_20495_PI428621111	0.00439861	4.76629	NIL	NIL	kinesin-like protein KIF20B-like
	147	CUST_34730_PI428621111	0.00924711	4.75858	NIL	NIL	PCNA-associated factor-like
	148	CUST_5093_PI428621111	0.022135	4.74295	NIL	NIL	unknown
	149	CUST_27418_PI428621111	0.036278	4.72394	NIL	NIL	unknown
	150	CUST_27824_PI428621111	0.00787892	4.67864	NIL	NIL	unknown
	151	CUST_10743_PI428621111	0.00429277	4.67693	K10870	RAD51L2, RAD51C; RAD51-like protein 2	DNA repair protein RAD51 homolog 3-like
	152	CUST_15612_PI428621111	0.00429277	4.6306	K01771	E4.6.1.13, plc; 1-phosphatidylinositol phosphodiesterase [EC:4.6.1.13]	hypothetical protein LOC100697891
	153	CUST_6897_PI428621111	0.00596821	4.60946	K02603	ORC1; origin recognition complex subunit 1	origin recognition complex, subunit 1 (ORC1)
	154	CUST_7580_PI428621111	0.00797823	4.59863	K16812	TPX2; targeting protein for Xklp2	targeting protein for Xklp2-B-like
	155	CUST_8306_PI428621111	0.0499432	4.59683	K11979	UBR7; E3 ubiquitin-protein ligase UBR7 [EC:6.3.2.19]	putative E3 ubiquitin-protein ligase UBR7-like
	156	CUST_1359_PI428621111	0.00661683	4.59313	NIL	NIL	sperm-associated antigen 5-like
	157	CUST_55296_PI428621111	0.0474494	4.58103	K08799	MELK; maternal embryonic leucine zipper kinase [EC:2.7.11.1]	maternal embryonic leucine zipper kinase
	158	CUST_34886_PI428621111	0.00429277	4.57972	NIL	NIL	mitotic checkpoint serine/threonine-protein kinase BUB1 beta
	159	CUST_57902_PI428621111	0.00628199	4.54772	NIL	NIL	hypothetical protein LOC100710715
	160	CUST_511_PI428621111	0.0169545	4.53445	K06674	SMC2; structural maintenance of chromosome 2	structural maintenance of chromosomes protein 2-like
	161	CUST_46759_PI428621111	0.0470852	4.53426	NIL	NIL	unknown
	162	CUST_25679_PI428621111	0.013138	4.52971	NIL	NIL	unknown
	163	CUST_7148_PI428621111	0.0314501	4.51523	K10402	KIF20_23; kinesin family member 20/23	kinesin-like protein KIF23-like
	164	CUST_12340_PI428621111	0.0107334	4.51281	NIL	NIL	hypothetical protein LOC100698367
	165	CUST_602_PI428621111	0.0351768	4.49398	K16743	ASPM, ASP; abnormal spindle-like microcephaly-associated protein	abnormal spindle-like microcephaly-associated protein homolog
	166	CUST_11994_PI428621111	0.00519106	4.46922	K04802	PCNA; proliferating cell nuclear antigen	proliferating cell nuclear antigen-like
	167	CUST_17116_PI428621111	0.0264365	4.4129	K00857	E2.7.1.21, tdk; thymidine kinase [EC:2.7.1.21]	thymidine kinase, cytosolic-like
	168	CUST_53167_PI428621111	0.00833614	4.39904	NIL	NIL	DEP domain-containing protein 1A-like
	169	CUST_823_PI428621111	0.00619281	4.38629	NIL	NIL	rho GTPase-activating protein 11A-like
	170	CUST_28605_PI428621111	0.0173119	4.38404	K11253	H3; histone H3	histone H3-like centromeric protein A-like
	171	CUST_2066_PI428621111	0.032595	4.3679	K10746	EXO1; exonuclease 1 [EC:3.1.-.-]	exonuclease 1-like
	172	CUST_3585_PI428621111	0.0143712	4.3439	K16586	HAUS3; HAUS augmin-like complex subunit 3	HAUS augmin-like complex, subunit 3-like
	173	CUST_6550_PI428621111	0.0111862	4.34352	NIL	NIL	treslin-like
	174	CUST_19691_PI428621111	0.00726077	4.32156	K14167	CDKN3, KAP; cyclin-dependent kinase inhibitor 3 [EC:3.1.3.16 3.1.3.48]	cyclin-dependent kinase inhibitor 3-like
	175	CUST_49955_PI428621111	0.0333143	4.30854	NIL	NIL	unknown
	176	CUST_30522_PI428621111	0.025343	4.30345	K10874	RDM1, RAD52B; RAD52 motif-containing protein 1	RAD52 motif-containing protein 1-like
	177	CUST_25360_PI428621111	0.038255	4.27713	K02605	ORC3; origin recognition complex subunit 3	origin recognition complex subunit 3-like
	178	CUST_37651_PI428621111	0.0138339	4.24057	NIL	NIL	wu:fb37g07 (wu:fb37g07)
	179	CUST_5161_PI428621111	0.00429277	4.22302	K02685	PRI2; DNA primase large subunit [EC:2.7.7.-]	DNA primase large subunit-like
	180	CUST_36239_PI428621111	0.000653793	4.21672	K16315	GSG2; serine/threonine-protein kinase haspin [EC:2.7.11.1]	hypothetical protein LOC557879
	181	CUST_1220_PI428621111	0.00628199	4.16695	K02320	POLA1; DNA polymerase alpha subunit A [EC:2.7.7.7]	DNA polymerase alpha catalytic subunit-like
	182	CUST_12332_PI428621111	0.0417025	4.15314	K09257	NFKBIL2; NF-kappa-B inhibitor-like protein 2	tonsoku-like protein-like
	183	CUST_7498_PI428621111	0.00661683	4.12601	K02684	PRI1; DNA primase small subunit [EC:2.7.7.-]	DNA primase small subunit-like
	184	CUST_488_PI428621111	0.0179999	4.11904	NIL	NIL	DNA excision repair protein ERCC-6-like
	185	CUST_44783_PI428621111	0.0314501	4.11611	NIL	NIL	unknown
	186	CUST_6788_PI428621111	0.0169545	4.10949	NIL	NIL	rho GTPase-activating protein 19-like
	187	CUST_4216_PI428621111	0.0422255	4.10718	K02604	ORC2; origin recognition complex subunit 2	origin recognition complex subunit 2-like
	188	CUST_4401_PI428621111	0.00610327	4.10404	K16487	SAS-6, SASS6; spindle assembly abnormal protein 6	spindle assembly abnormal protein 6 homolog
	189	CUST_54256_PI428621111	0.00814797	4.10396	K02209	MCM5, CDC46; DNA replication licensing factor MCM5 [EC:3.6.4.12]	MCM5 minichromosome maintenance deficient 5 (S. cerevisiae) (mcm5)
	190	CUST_6859_PI428621111	0.00844348	4.08876	K06620	E2F1_3; E2F transcription factor 1/3	transcription factor E2F1-like
	191	CUST_1078_PI428621111	0.00493343	4.08398	K10398	KIF11, EG5; kinesin family member 11	kinesin-like protein KIF11-like
	192	CUST_25409_PI428621111	0.0347347	4.06451	NIL	NIL	unknown
	193	CUST_44217_PI428621111	0.0238795	4.00984	NIL	NIL	cytoskeleton-associated protein 2
	194	CUST_6856_PI428621111	0.00741973	3.99634	K02206	CDK2; cyclin-dependent kinase 2 [EC:2.7.11.22]	cyclin-dependent kinase 2-like, transcript variant 1
	195	CUST_59615_PI428621111	0.0224151	3.97836	NIL	NIL	kinesin-like protein KIF22-like
	196	CUST_6320_PI428621111	0.00628199	3.9704	NIL	NIL	nucleolar and spindle-associated protein 1-like
	197	CUST_50470_PI428621111	0.0296869	3.95502	K00551	PEMT; phosphatidylethanolamine N-methyltransferase [EC:2.1.1.17]	phosphatidylethanolamine N-methyltransferase
	198	CUST_28119_PI428621111	0.033783	3.89955	NIL	NIL	unknown
	199	CUST_29923_PI428621111	0.0102197	3.89002	NIL	NIL	DNA polymerase theta
	200	CUST_9501_PI428621111	0.0351481	3.86935	K10877	RAD54B; DNA repair and recombination protein RAD54B [EC:3.6.4.-]	DNA repair and recombination protein RAD54B-like
	201	CUST_1509_PI428621111	0.00503599	3.85282	K02210	MCM7, CDC47; DNA replication licensing factor MCM7 [EC:3.6.4.12]	DNA replication licensing factor mcm7-like
	202	CUST_34144_PI428621111	0.0300151	3.82394	NIL	NIL	PC4 and SFRS1-interacting protein-like
	203	CUST_10176_PI428621111	0.00966083	3.78427	NIL	NIL	replication factor A-like
	204	CUST_59905_PI428621111	0.032595	3.75666	K10807	RRM1; ribonucleoside-diphosphate reductase subunit M1 [EC:1.17.4.1]	ribonucleoside-diphosphate reductase large subunit-like
	205	CUST_9207_PI428621111	0.0156282	3.74432	K10756	RFC3_5; replication factor C subunit 3/5	replication factor C subunit 5-like
	206	CUST_11755_PI428621111	0.0488918	3.72258	NIL	NIL	gamma-glutamyl hydrolase-like
	207	CUST_30789_PI428621111	0.0209487	3.71886	NIL	NIL	hypothetical protein LOC100705931
	208	CUST_54997_PI428621111	0.0465324	3.7113	NIL	NIL	unknown
	209	CUST_52619_PI428621111	0.0062422	3.70832	NIL	NIL	unknown
	210	CUST_3914_PI428621111	0.0102473	3.69881	K10807	RRM1; ribonucleoside-diphosphate reductase subunit M1 [EC:1.17.4.1]	ribonucleoside-diphosphate reductase large subunit-like
	211	CUST_38065_PI428621111	0.0135137	3.68944	K11251	H2A; histone H2A	histone H2A-like
	212	CUST_4656_PI428621111	0.00429277	3.66643	K10129	GTSE1, B99; G-2 and S-phase expressed protein 1	G2 and S phase-expressed protein 1-like
	213	CUST_10971_PI428621111	0.00498507	3.64075	K11506	CENPN; centromere protein N	centromere protein N-like
	214	CUST_49809_PI428621111	0.0349561	3.63061	NIL	NIL	unknown
	215	CUST_1958_PI428621111	0.039214	3.62606	K10807	RRM1; ribonucleoside-diphosphate reductase subunit M1 [EC:1.17.4.1]	ribonucleoside-diphosphate reductase large subunit-like
	216	CUST_40656_PI428621111	0.00912721	3.61503	NIL	NIL	centromere protein W-like
	217	CUST_24414_PI428621111	0.00465642	3.57912	NIL	NIL	dCTP pyrophosphatase 1-like
	218	CUST_29620_PI428621111	0.0384827	3.56008	NIL	NIL	probable ergosterol biosynthetic protein 28-like
	219	CUST_712_PI428621111	0.0102473	3.55228	K06640	ATR; serine/threonine-protein kinase ATR [EC:2.7.11.1]	ataxia telangiectasia and Rad3 related (ATR)
	220	CUST_21598_PI428621111	0.0325622	3.5276	NIL	NIL	hypothetical protein LOC100007824
	221	CUST_1599_PI428621111	0.0251916	3.51877	NIL	NIL	hypothetical protein LOC100708829
	222	CUST_38544_PI428621111	0.0428957	3.49721	NIL	NIL	hypothetical protein LOC100703668
	223	CUST_10266_PI428621111	0.00833614	3.49351	K10755	RFC2_4; replication factor C subunit 2/4	replication factor C subunit 4-like
	224	CUST_38280_PI428621111	0.0239913	3.49184	NIL	NIL	DNA endonuclease RBBP8
	225	CUST_47416_PI428621111	0.0306058	3.47124	NIL	NIL	unknown
	226	CUST_16807_PI428621111	0.0209487	3.43707	NIL	NIL	membrane protein, palmitoylated 4 (MAGUK p55 subfamily member 4) (MPP4)
	227	CUST_19967_PI428621111	0.00640409	3.42869	NIL	NIL	hypothetical protein LOC100708806
	228	CUST_3423_PI428621111	0.013138	3.4258	K16733	RACGAP1, Tum; Rac GTPase-activating protein 1	rac GTPase-activating protein 1-like
	229	CUST_43488_PI428621111	0.0417839	3.42252	NIL	NIL	zgc:113143 (zgc:113143)
	230	CUST_19173_PI428621111	0.023508	3.40941	K16585	HAUS2; HAUS augmin-like complex subunit 2	HAUS augmin-like complex subunit 2-like
	231	CUST_18664_PI428621111	0.0460506	3.37777	NIL	NIL	PQ-loop repeat-containing protein 3-like
	232	CUST_37381_PI428621111	0.0314501	3.35808	NIL	NIL	unknown
	233	CUST_11307_PI428621111	0.0336718	3.34386	NIL	NIL	enoyl-CoA hydratase domain-containing protein 2, mitochondrial-like
	234	CUST_6089_PI428621111	0.0174453	3.25658	K08991	MUS81; crossover junction endonuclease MUS81 [EC:3.1.22.-]	crossover junction endonuclease MUS81-like
	235	CUST_591_PI428621111	0.0417839	3.25094	K10891	FANCD2; fanconi anemia group D2 protein	Fanconi anemia group D2 protein-like
	236	CUST_30345_PI428621111	0.0104184	3.22996	K11270	CTF8; chromosome transmission fidelity protein 8	chromosome transmission fidelity protein 8 homolog
	237	CUST_241_PI428621111	0.00726077	3.22256	K00558	E2.1.1.37, DNMT, dcm; DNA (cytosine-5-)-methyltransferase [EC:2.1.1.37]	DNA (cytosine-5)-methyltransferase 1-like
	238	CUST_11569_PI428621111	0.0366397	3.18659	K14302	NUP37; nuclear pore complex protein Nup37	nucleoporin Nup37-like
	239	CUST_653_PI428621111	0.0380234	3.14442	NIL	NIL	actin-binding protein anillin-like
	240	CUST_16198_PI428621111	0.0107334	3.13383	NIL	NIL	histone RNA hairpin-binding protein-like
	241	CUST_14820_PI428621111	0.0244561	3.13033	NIL	NIL	RING finger and transmembrane domain-containing protein 2-like
	242	CUST_11793_PI428621111	0.0137338	3.10946	K00560	thyA, TYMS; thymidylate synthase [EC:2.1.1.45]	thymidylate synthase-like
	243	CUST_40237_PI428621111	0.0432261	3.07206	NIL	NIL	unknown
	244	CUST_14786_PI428621111	0.0100942	3.07112	K09529	DNAJC9; DnaJ homolog subfamily C member 9	dnaJ homolog subfamily C member 9-like
	245	CUST_43778_PI428621111	0.025343	3.0679	K10401	KIF18_19; kinesin family member 18/19	kinesin-like protein KIF18A
	246	CUST_14874_PI428621111	0.0293222	3.03215	NIL	NIL	unknown
	247	CUST_3915_PI428621111	0.0150987	3.03034	K07611	LMNB; lamin B	lamin-B2-like
	248	CUST_24911_PI428621111	0.00953528	3.02621	K01520	dut, DUT; dUTP pyrophosphatase [EC:3.6.1.23]	deoxyuridine 5'-triphosphate nucleotidohydrolase-like
	249	CUST_3932_PI428621111	0.0325485	3.02581	NIL	NIL	helicase, lymphoid-specific (HELLS)
	250	CUST_20517_PI428621111	0.0205722	3.02566	NIL	NIL	unknown
	251	CUST_3091_PI428621111	0.0343195	3.02556	K01887	RARS, argS; arginyl-tRNA synthetase [EC:6.1.1.19]	arginyl-tRNA synthetase, cytoplasmic-like
	252	CUST_5422_PI428621111	0.0213626	3.01568	K00600	glyA, SHMT; glycine hydroxymethyltransferase [EC:2.1.2.1]	serine hydroxymethyltransferase, cytosolic-like
	253	CUST_30791_PI428621111	0.0163131	3.00331	NIL	NIL	deoxyribonucleoside 5'-monophosphate N-glycosidase-like
	254	CUST_32441_PI428621111	0.049239	2.98927	NIL	NIL	unknown
	255	CUST_12763_PI428621111	0.00688785	2.97855	NIL	NIL	caiB/baiF CoA-transferase family protein C7orf10-like
	256	CUST_12196_PI428621111	0.0205722	2.977	NIL	NIL	zinc finger protein 367-like
	257	CUST_17074_PI428621111	0.0264183	2.94943	K06641	CHK2; serine/threonine-protein kinase Chk2 [EC:2.7.11.1]	serine/threonine-protein kinase Chk2-like
	258	CUST_59568_PI428621111	0.00821121	2.92615	K11251	H2A; histone H2A	histone H2A-like
	259	CUST_13368_PI428621111	0.0193299	2.90447	K10739	RFA2, RPA2; replication factor A2	replication protein A 32 kDa subunit-like, transcript variant 1
	260	CUST_37862_PI428621111	0.00456194	2.90208	NIL	NIL	unknown
	261	CUST_7002_PI428621111	0.0137338	2.9003	K08816	VRK; vaccinia related kinase [EC:2.7.11.1]	serine/threonine-protein kinase VRK1-like
	262	CUST_6390_PI428621111	0.00741973	2.86192	K02328	POLD2; DNA polymerase delta subunit 2	polymerase (DNA directed), delta 2, regulatory subunit 50kDa (POLD2)
	263	CUST_8469_PI428621111	0.0272858	2.8586	K06626	CCNE; cyclin E	G1/S-specific cyclin-E2-like
	264	CUST_17011_PI428621111	0.00401721	2.85221	K11500	CENPH; centromere protein H	centromere protein H-like
	265	CUST_1262_PI428621111	0.0264365	2.83937	K08735	MSH2; DNA mismatch repair protein MSH2	DNA mismatch repair protein Msh2-like
	266	CUST_11790_PI428621111	0.00596821	2.82041	K10743	RNASEH2A; ribonuclease H2 subunit A [EC:3.1.26.4]	ribonuclease H2 subunit A-like
	267	CUST_53126_PI428621111	0.0120742	2.81045	NIL	NIL	unknown
	268	CUST_9239_PI428621111	0.0424491	2.78567	K04799	FEN1, RAD2; flap endonuclease-1 [EC:3.-.-.-]	flap endonuclease 1-like
	269	CUST_24345_PI428621111	0.00401721	2.76703	K11251	H2A; histone H2A	histone H2A.Z-like
	270	CUST_59491_PI428621111	0.045335	2.76697	NIL	NIL	caspase-8-like
	271	CUST_23809_PI428621111	0.0340614	2.73138	NIL	NIL	unknown
	272	CUST_10057_PI428621111	0.0222016	2.72038	K10684	UBLE1A, SAE1; ubiquitin-like 1-activating enzyme E1 A [EC:6.3.2.19]	SUMO-activating enzyme subunit 1-like
	273	CUST_29420_PI428621111	0.0414396	2.71113	NIL	NIL	hypothetical protein LOC100710715
	274	CUST_12048_PI428621111	0.0167746	2.66386	K03648	UNG, UDG; uracil-DNA glycosylase [EC:3.2.2.27]	uracil-DNA glycosylase-like
	275	CUST_8114_PI428621111	0.0417839	2.66059	NIL	NIL	rho GTPase-activating protein 19-like
	276	CUST_15078_PI428621111	0.0189391	2.65974	K00949	E2.7.6.2, THI80; thiamine pyrophosphokinase [EC:2.7.6.2]	thiamin pyrophosphokinase 1-like
	277	CUST_29324_PI428621111	0.0491524	2.65921	NIL	NIL	unknown
	278	CUST_32262_PI428621111	0.0264365	2.64552	K01897	ACSL, fadD; long-chain acyl-CoA synthetase [EC:6.2.1.3]	unknown
	279	CUST_27973_PI428621111	0.0491524	2.62476	K11511	APITD1, CENPS, MHF1; centromere protein S	centromere protein S-like
	280	CUST_23053_PI428621111	0.0340614	2.61311	K11275	H1_5; histone H1/5	hypothetical protein LOC100700880
	281	CUST_1480_PI428621111	0.0134581	2.60158	NIL	NIL	hypothetical protein LOC100708332
	282	CUST_21602_PI428621111	0.00283601	2.57564	K00287	folA; dihydrofolate reductase [EC:1.5.1.3]	dihydrofolate reductase-like
	283	CUST_44233_PI428621111	0.014442	2.56548	K11340	ACTL6A, INO80K; actin-like protein 6A	actin-like protein 6A-like, transcript variant 1
	284	CUST_8872_PI428621111	0.0111009	2.56064	K03142	TFIIH2, GTF2H2, SSL1; transcription initiation factor TFIIH subunit 2	general transcription factor IIH subunit 2-like
	285	CUST_50392_PI428621111	0.0317372	2.55827	K11252	H2B; histone H2B	histone H2B 1/2-like
	286	CUST_8702_PI428621111	0.013138	2.54946	K10756	RFC3_5; replication factor C subunit 3/5	replication factor C subunit 3-like
	287	CUST_26071_PI428621111	0.0161884	2.50006	NIL	NIL	wu:fd15b08 (wu:fd15b08)
	288	CUST_51560_PI428621111	0.0408227	2.48584	NIL	NIL	unknown
	289	CUST_13163_PI428621111	0.0310461	2.48186	K07753	PECR; peroxisomal trans-2-enoyl-CoA reductase [EC:1.3.1.38]	peroxisomal trans-2-enoyl-CoA reductase (pecr)
	290	CUST_1152_PI428621111	0.0332429	2.46878	K10728	TOPBP1; topoisomerase (DNA) II binding protein 1	DNA topoisomerase 2-binding protein 1-A-like
	291	CUST_19820_PI428621111	0.0428957	2.44912	K13706	ABHD14; abhydrolase domain-containing protein 14	abhydrolase domain-containing protein 14B-like
	292	CUST_2627_PI428621111	0.0250478	2.43816	K01897	ACSL, fadD; long-chain acyl-CoA synthetase [EC:6.2.1.3]	acyl-CoA synthetase long-chain family member 6 (ACSL6)
	293	CUST_3712_PI428621111	0.00596821	2.38051	K10884	XRCC6, KU70, G22P1; ATP-dependent DNA helicase 2 subunit 1	X-ray repair cross-complementing protein 5-like, transcript variant 2
	294	CUST_14425_PI428621111	0.013946	2.37659	K11303	HAT1, KAT1; histone acetyltransferase 1 [EC:2.3.1.48]	histone acetyltransferase type B catalytic subunit-like
	295	CUST_6394_PI428621111	0.00579895	2.36679	K10391	TUBE; tubulin epsilon	tubulin epsilon chain-like
	296	CUST_9449_PI428621111	0.0111122	2.3631	NIL	NIL	neuroepithelial cell-transforming gene 1 protein-like
	297	CUST_45552_PI428621111	0.00534445	2.33272	NIL	NIL	complement C1q tumor necrosis factor-related protein 5-like
	298	CUST_17219_PI428621111	0.0274173	2.3266	NIL	NIL	hypothetical protein LOC100690721, transcript variant 1
	299	CUST_27473_PI428621111	0.0327039	2.31902	NIL	NIL	nuclear transport factor 2-like
	300	CUST_40302_PI428621111	0.0125831	2.31831	NIL	NIL	unknown
	301	CUST_2067_PI428621111	0.0262087	2.31771	NIL	NIL	epithelial cell transforming sequence 2 oncogene (ECT2)
	302	CUST_42752_PI428621111	0.00429277	2.31646	K10484	BTBD12, SLX4; structure-specific endonuclease subunit SLX4 (BTB/POZ domain-containing protein 12)	SLX4 structure-specific endonuclease subunit homolog (S. cerevisiae) (slx4)
	303	CUST_22527_PI428621111	0.0265827	2.30969	K00940	E2.7.4.6, ndk; nucleoside-diphosphate kinase [EC:2.7.4.6]	nucleoside diphosphate kinase 6-like
	304	CUST_19893_PI428621111	0.0314501	2.29441	K00943	E2.7.4.9, tmk; dTMP kinase [EC:2.7.4.9]	thymidylate kinase-like
	305	CUST_44080_PI428621111	0.0111862	2.28248	NIL	NIL	unknown
	306	CUST_39758_PI428621111	0.0347347	2.27303	NIL	NIL	histone H1.3-like
	307	CUST_40579_PI428621111	0.0364432	2.26972	NIL	NIL	unknown
	308	CUST_10718_PI428621111	0.0383494	2.26641	K00364	E1.7.1.7, guaC; GMP reductase [EC:1.7.1.7]	guanosine monophosphate reductase 2 (gmpr2)
	309	CUST_800_PI428621111	0.039214	2.26475	K10798	PARP; poly [ADP-ribose] polymerase [EC:2.4.2.30]	poly [ADP-ribose] polymerase 1-like
	310	CUST_11309_PI428621111	0.0480508	2.26179	K11498	CENPE; centromeric protein E	hypothetical protein LOC100697905
	311	CUST_25164_PI428621111	0.0349405	2.25524	K11295	HMGB2; high mobility group protein B2	high mobility group protein B2-like
	312	CUST_19528_PI428621111	0.0363994	2.25414	K07375	TUBB; tubulin beta	tubulin beta-5 chain-like
	313	CUST_20418_PI428621111	0.0399141	2.25266	NIL	NIL	unknown
	314	CUST_22448_PI428621111	0.0239764	2.25181	K07375	TUBB; tubulin beta	tubulin, beta 2A, transcript variant 2 (TUBB2A)
	315	CUST_24797_PI428621111	0.0406187	2.25064	K12733	PPIL1; peptidyl-prolyl cis-trans isomerase-like 1 [EC:5.2.1.8]	peptidyl-prolyl cis-trans isomerase-like 1-like
	316	CUST_18873_PI428621111	0.0268462	2.24829	K16466	CETN3; centrin-3	centrin-3-like
	317	CUST_1249_PI428621111	0.0395057	2.24479	K10747	LIG1; DNA ligase 1 [EC:6.5.1.1]	DNA ligase 1-like
	318	CUST_7191_PI428621111	0.0254944	2.21915	K07375	TUBB; tubulin beta	tubulin beta chain-like
	319	CUST_13462_PI428621111	0.0349261	2.2083	NIL	NIL	unknown
	320	CUST_48586_PI428621111	0.0474494	2.20536	K11303	HAT1, KAT1; histone acetyltransferase 1 [EC:2.3.1.48]	unknown
	321	CUST_44819_PI428621111	0.0488918	2.20181	NIL	NIL	unknown
	322	CUST_25232_PI428621111	0.0468022	2.19719	NIL	NIL	NACHT, LRR and PYD domains-containing protein 10-like
	323	CUST_1814_PI428621111	0.0148114	2.19385	K16589	HAUS6; HAUS augmin-like complex subunit 6	HAUS augmin-like complex subunit 6-like
	324	CUST_15528_PI428621111	0.0287365	2.1924	K02728	PSMA4; 20S proteasome subunit alpha 3 [EC:3.4.25.1]	Proteasome subunit alpha type-4 (psa4)
	325	CUST_14302_PI428621111	0.0499432	2.19194	NIL	NIL	unknown
	326	CUST_9030_PI428621111	0.0153628	2.18436	K07375	TUBB; tubulin beta	tubulin, beta 2C (TUBB2C)
	327	CUST_7539_PI428621111	0.0454043	2.15905	K09444	IRF1; interferon regulatory factor 1	interferon regulatory factor 1-like
	328	CUST_59591_PI428621111	0.0347347	2.15111	NIL	NIL	deoxyribonuclease gamma-like
	329	CUST_15249_PI428621111	0.0415928	2.13537	K06210	NMNAT; nicotinamide mononucleotide adenylyltransferase [EC:2.7.7.1 2.7.7.18]	nicotinamide mononucleotide adenylyltransferase 3-like
	330	CUST_19362_PI428621111	0.0478389	2.13476	K13528	MED20; mediator of RNA polymerase II transcription subunit 20	mediator of RNA polymerase II transcription subunit 20-like
	331	CUST_6791_PI428621111	0.0307491	2.13021	K07374	TUBA; tubulin alpha	Tubulin alpha-1A chain (tba1a)
	332	CUST_39591_PI428621111	0.0175653	2.12829	K06696	PSME1; proteasome activator subunit 1 (PA28 alpha)	proteasome activator complex subunit 1-like isoform 2
	333	CUST_18528_PI428621111	0.0316361	2.12792	K15322	TSEN2; tRNA-splicing endonuclease subunit Sen2 [EC:3.1.27.9]	tRNA-splicing endonuclease subunit Sen2-like
	334	CUST_3974_PI428621111	0.0375896	2.11577	K14966	HCFC; host cell factor	host cell factor 1-like
	335	CUST_2808_PI428621111	0.0238799	2.11327	K14403	CPSF3, YSH1; cleavage and polyadenylation specificity factor subunit 3[EC:3.1.27.-]	cleavage and polyadenylation specificity factor subunit 3-like
	336	CUST_12444_PI428621111	0.0363994	2.1125	K01082	E3.1.3.7, cysQ, MET22, BPNT1; 3'(2'), 5'-bisphosphate nucleotidase [EC:3.1.3.7]	3'(2'),5'-bisphosphate nucleotidase 1-like
	337	CUST_36066_PI428621111	0.0274173	2.1013	K12892	SFRS3; splicing factor, arginine/serine-rich 3	serine/arginine-rich splicing factor 3-like
	338	CUST_13218_PI428621111	0.0211541	2.10002	NIL	NIL	enoyl-CoA hydratase domain-containing protein 3, mitochondrial-like
	339	CUST_7195_PI428621111	0.0224011	2.09989	K07375	TUBB; tubulin beta	tubulin beta chain-like
	340	CUST_41248_PI428621111	0.0236212	2.09489	K08762	DBI, ACBP; diazepam-binding inhibitor (GABA receptor modulator, acyl-CoA-binding protein)	acyl-CoA-binding protein-like
	341	CUST_17150_PI428621111	0.0257158	2.09408	K02726	PSMA2; 20S proteasome subunit alpha 2 [EC:3.4.25.1]	proteasome subunit alpha type-2-like
	342	CUST_6780_PI428621111	0.030257	2.09061	K07375	TUBB; tubulin beta	tubulin beta-1 chain-like
	343	CUST_55353_PI428621111	0.0302133	2.08547	NIL	NIL	unknown
	344	CUST_53791_PI428621111	0.0290553	2.08315	NIL	NIL	tumor suppressor p53-binding protein 1-like
	345	CUST_1939_PI428621111	0.00787892	2.07306	K07515	HADHA; enoyl-CoA hydratase / long-chain 3-hydroxyacyl-CoA dehydrogenase [EC:4.2.1.17 1.1.1.211]	trifunctional enzyme subunit alpha, mitochondrial-like
	346	CUST_41442_PI428621111	0.0491524	2.05633	NIL	NIL	unknown
	347	CUST_59341_PI428621111	0.0448902	2.04831	K14319	RANGAP1; Ran GTPase-activating protein 1	ran GTPase-activating protein 1-like
	348	CUST_17996_PI428621111	0.0432261	2.03958	K10203	ELOVL6; elongation of very long chain fatty acids protein 6 [EC:2.3.1.199]	elongation of very long chain fatty acids protein 6-like
	349	CUST_5928_PI428621111	0.0454847	2.0388	NIL	NIL	proliferation-associated protein 2G4-like
	350	CUST_34108_PI428621111	0.0134581	2.03746	NIL	NIL	coiled-coil-helix-coiled-coil-helix domain-containing protein 1-like
	351	CUST_14080_PI428621111	0.0417839	2.03381	K13124	MORG1; mitogen-activated protein kinase organizer 1	WD repeat domain-containing protein 83-like
	352	CUST_7125_PI428621111	0.0102604	2.0188	K10390	TUBD; tubulin delta	tubulin delta chain-like
	353	CUST_7536_PI428621111	0.039214	2.01761	NIL	NIL	NIF3-like protein 1-like
	354	CUST_7481_PI428621111	0.0233534	2.01017	NIL	NIL	PKHD domain-containing transmembrane protein C17orf101 homolog
	355	CUST_8211_PI428621111	0.0274173	2.00006	K01507	ppa; inorganic pyrophosphatase [EC:3.6.1.1]	inorganic pyrophosphatase-like
	356	CUST_5823_PI428621111	0.0163846	1.99987	K03504	POLD3; DNA polymerase delta subunit 3	DNA polymerase delta subunit 3-like
	357	CUST_58140_PI428621111	0.0488918	1.99885	NIL	NIL	granulins-like
	358	CUST_9687_PI428621111	0.0349405	1.99315	K01899	LSC1; succinyl-CoA synthetase alpha subunit [EC:6.2.1.4 6.2.1.5]	succinyl-CoA ligase [GDP-forming] subunit alpha, mitochondrial-like
	359	CUST_630_PI428621111	0.0314501	1.98885	K08737	MSH6; DNA mismatch repair protein MSH6	mutS homolog 6 (E. coli) (MSH6)
	360	CUST_3850_PI428621111	0.0111862	1.97894	NIL	NIL	glomulin-like
	361	CUST_32798_PI428621111	0.0491524	1.97153	K10583	UBE2S, E2EPF; ubiquitin-conjugating enzyme E2 S [EC:6.3.2.19]	ubiquitin-conjugating enzyme E2 S-like
	362	CUST_2879_PI428621111	0.0408227	1.96653	K01008	selD, SEPHS; selenide, water dikinase [EC:2.7.9.3]	selenide, water dikinase 1-like
	363	CUST_50244_PI428621111	0.0314501	1.93865	K07374	TUBA; tubulin alpha	tubulin alpha-1C chain-like
	364	CUST_3959_PI428621111	0.0344135	1.9278	K15168	MED25; mediator of RNA polymerase II transcription subunit 25	hypothetical protein LOC100690539
	365	CUST_8273_PI428621111	0.00439861	1.92313	K00020	E1.1.1.31, mmsB; 3-hydroxyisobutyrate dehydrogenase [EC:1.1.1.31]	3-hydroxyisobutyrate dehydrogenase, mitochondrial-like
	366	CUST_13688_PI428621111	0.0205722	1.9215	K11291	NASP; nuclear autoantigenic sperm protein	nuclear autoantigenic sperm protein-like
	367	CUST_7821_PI428621111	0.0150987	1.92117	K02731	PSMA7; 20S proteasome subunit alpha 4 [EC:3.4.25.1]	proteasome subunit alpha type-7-like, transcript variant 1
	368	CUST_4251_PI428621111	0.0307387	1.9144	K07509	HADHB; acetyl-CoA acyltransferase [EC:2.3.1.16]	trifunctional enzyme subunit beta, mitochondrial-like
	369	CUST_482_PI428621111	0.0137914	1.91191	NIL	NIL	ATPase family, AAA domain containing 2 (ATAD2)
	370	CUST_1978_PI428621111	0.0446674	1.9054	K14402	CPSF2, CFT2; cleavage and polyadenylation specificity factor subunit 2	cleavage and polyadenylation specificity factor subunit 2-like
	371	CUST_3971_PI428621111	0.0363994	1.90106	K16471	FBF1, ALB; Fas-binding factor 1	fas-binding factor 1 homolog
	372	CUST_597_PI428621111	0.0325485	1.89675	K10754	RFC1; replication factor C subunit 1	replication factor C subunit 1-like
	373	CUST_14483_PI428621111	0.0495294	1.89071	K03011	RPB3, POLR2C; DNA-directed RNA polymerase II subunit RPB3	DNA-directed RNA polymerase II subunit RPB3-like
	374	CUST_41216_PI428621111	0.0304123	1.88825	NIL	NIL	unknown
	375	CUST_30236_PI428621111	0.00923153	1.88045	NIL	NIL	unknown
	376	CUST_52656_PI428621111	0.0175653	1.87216	K02728	PSMA4; 20S proteasome subunit alpha 3 [EC:3.4.25.1]	proteasome (prosome, macropain) subunit, alpha type, 4 (psma4)
	377	CUST_14089_PI428621111	0.00401721	1.8673	NIL	NIL	probable endonuclease 4-like
	378	CUST_29976_PI428621111	0.0145155	1.86609	NIL	NIL	SCO4629 (y4629)
	379	CUST_5252_PI428621111	0.00472993	1.85511	K14320	AAAS; aladin	aladin-like
	380	CUST_2101_PI428621111	0.0395057	1.84835	K03352	APC5; anaphase-promoting complex subunit 5	anaphase promoting complex subunit 5 (ANAPC5)
	381	CUST_8988_PI428621111	0.0316361	1.84425	K12160	SUMO, SMT3; small ubiquitin-related modifier	small ubiquitin-related modifier 3-like
	382	CUST_2838_PI428621111	0.0287365	1.84153	K11438	PRMT7; protein arginine N-methyltransferase 7 [EC:2.1.1.-]	protein arginine N-methyltransferase 7-like
	383	CUST_12631_PI428621111	0.0238026	1.83839	K10744	RNASEH2B; ribonuclease H2 subunit B	ribonuclease H2 subunit B-like
	384	CUST_17611_PI428621111	0.0270779	1.83815	K14313	NUP35, NUP53; nuclear pore complex protein Nup53	nucleoporin NUP53-like
	385	CUST_41944_PI428621111	0.0383494	1.81706	NIL	NIL	unknown
	386	CUST_12798_PI428621111	0.0307491	1.81699	K13238	DCI; 3,2-trans-enoyl-CoA isomerase, mitochondrial [EC:5.3.3.8]	enoyl-CoA delta isomerase 1, mitochondrial-like
	387	CUST_34342_PI428621111	0.033783	1.81556	K14394	ACP1; low molecular weight phosphotyrosine protein phosphatase [EC:3.1.3.2 3.1.3.48]	low molecular weight phosphotyrosine protein phosphatase-like, transcript variant 2
	388	CUST_12941_PI428621111	0.0347347	1.81309	NIL	NIL	metaxin-2-like
	389	CUST_11596_PI428621111	0.0363763	1.81134	K00772	E2.4.2.28, mtaP; 5'-methylthioadenosine phosphorylase [EC:2.4.2.28]	S-methyl-5'-thioadenosine phosphorylase-like
	390	CUST_10560_PI428621111	0.0484936	1.81033	NIL	NIL	hypothetical protein LOC100698600
	391	CUST_42358_PI428621111	0.00814797	1.80213	K11254	H4; histone H4	histone H4-like
	392	CUST_23232_PI428621111	0.0252464	1.79576	K04794	PTH2; peptidyl-tRNA hydrolase, PTH2 family [EC:3.1.1.29]	peptidyl-tRNA hydrolase 2, mitochondrial-like
	393	CUST_49085_PI428621111	0.0409161	1.79389	NIL	NIL	unknown
	394	CUST_17474_PI428621111	0.022863	1.79261	K02738	PSMB6; 20S proteasome subunit beta 1 [EC:3.4.25.1]	proteasome subunit beta type-6-like
	395	CUST_14480_PI428621111	0.0394073	1.77979	K02737	PSMB5; 20S proteasome subunit beta 5 [EC:3.4.25.1]	proteasome subunit beta type-5-like
	396	CUST_5285_PI428621111	0.0262015	1.77632	NIL	NIL	transmembrane protein 87A-like
	397	CUST_59306_PI428621111	0.0311855	1.77472	K14300	NUP133; nuclear pore complex protein Nup133	nuclear pore complex protein Nup133
	398	CUST_11299_PI428621111	0.0205722	1.77471	K02180	BUB3; cell cycle arrest protein BUB3	mitotic checkpoint protein BUB3-like
	399	CUST_8185_PI428621111	0.0147067	1.76844	K07442	TRM61, GCD14; tRNA (adenine57-N1/adenine58-N1)-methyltransferase [EC:2.1.1.219 2.1.1.220]	tRNA (adenine-N(1)-)-methyltransferase catalytic subunit TRMT61A-like
	400	CUST_9826_PI428621111	0.0391506	1.76576	K00522	FTH1; ferritin heavy chain [EC:1.16.3.1]	ferritin, heavy subunit-like
	401	CUST_812_PI428621111	0.0205722	1.76162	NIL	NIL	nuclear export mediator factor Nemf-like
	402	CUST_3544_PI428621111	0.00787892	1.76029	K02132	ATPeF1A, ATP5A1; F-type H+-transporting ATPase subunit alpha [EC:3.6.3.14]	ATP synthase subunit alpha, mitochondrial-like
	403	CUST_18268_PI428621111	0.00797823	1.75025	NIL	NIL	protein lin-52 homolog
	404	CUST_9870_PI428621111	0.0326371	1.73947	NIL	NIL	1-acyl-sn-glycerol-3-phosphate acyltransferase epsilon-like
	405	CUST_2115_PI428621111	0.00628199	1.73799	K10885	XRCC5, KU80, G22P2; ATP-dependent DNA helicase 2 subunit 2	X-ray repair complementing defective repair in Chinese hamster cells 5 (double-strand-break rejoining) (XRCC5)
	406	CUST_16231_PI428621111	0.0205722	1.73767	NIL	NIL	non-structural maintenance of chromosomes element 4 homolog A-like
	407	CUST_3210_PI428621111	0.0470464	1.736	K10685	UBLE1B, SAE2, UBA2; ubiquitin-like 1-activating enzyme E1 B [EC:6.3.2.19]	SUMO-activating enzyme subunit 2-like
	408	CUST_13430_PI428621111	0.0317372	1.73301	K02902	RP-L28, rpmB; large subunit ribosomal protein L28	39S ribosomal protein L28, mitochondrial-like
	409	CUST_15700_PI428621111	0.0409161	1.73215	K10880	XRCC3; DNA-repair protein XRCC3	DNA repair protein XRCC3-like
	410	CUST_22991_PI428621111	0.0252464	1.72538	K11251	H2A; histone H2A	histone H2A.x-like
	411	CUST_11547_PI428621111	0.0102473	1.71477	NIL	NIL	metaxin-1-like
	412	CUST_3029_PI428621111	0.0145191	1.70649	K08766	CPT2; carnitine O-palmitoyltransferase 2 [EC:2.3.1.21]	carnitine O-palmitoyltransferase 2, mitochondrial-like
	413	CUST_3296_PI428621111	0.03797	1.70543	NIL	NIL	putative acyl-CoA dehydrogenase AidB-like
	414	CUST_12245_PI428621111	0.0211541	1.70206	K09564	PPIE; peptidyl-prolyl isomerase E (cyclophilin E) [EC:5.2.1.8]	peptidyl-prolyl cis-trans isomerase E-like
	415	CUST_8006_PI428621111	0.0275143	1.70098	K01599	hemE, UROD; uroporphyrinogen decarboxylase [EC:4.1.1.37]	uroporphyrinogen decarboxylase-like
	416	CUST_2039_PI428621111	0.0346982	1.70061	NIL	NIL	speckle targeted PIP5K1A-regulated poly(A) polymerase-like
	417	CUST_4157_PI428621111	0.0150437	1.69158	NIL	NIL	serine beta-lactamase-like protein LACTB, mitochondrial-like
	418	CUST_35687_PI428621111	0.039214	1.69108	NIL	NIL	CDKN2AIP N-terminal-like protein-like
	419	CUST_3828_PI428621111	0.0253931	1.68884	NIL	NIL	sodium channel and clathrin linker 1 (SCLT1)
	420	CUST_1223_PI428621111	0.0495157	1.68743	NIL	NIL	protein unc-45 homolog A-like
	421	CUST_6313_PI428621111	0.0481794	1.68507	K03144	TFIIH4, GTF2H4, TFB2; transcription initiation factor TFIIH subunit 4	general transcription factor IIH, polypeptide 4, 52kDa (GTF2H4)
	422	CUST_48085_PI428621111	0.0155177	1.68317	K09228	KRAB; KRAB domain-containing zinc finger protein	zinc finger protein 135-like
	423	CUST_6107_PI428621111	0.00439861	1.68134	K00026	MDH2; malate dehydrogenase [EC:1.1.1.37]	malate dehydrogenase, mitochondrial-like
	424	CUST_59976_PI428621111	0.046685	1.67735	NIL	NIL	Ran-specific GTPase-activating protein (rang)
	425	CUST_11610_PI428621111	0.0363994	1.6752	K02091	CDK6; cyclin-dependent kinase 6 [EC:2.7.11.22]	cyclin-dependent kinase 6-like, transcript variant 1
	426	CUST_6528_PI428621111	0.0479953	1.66774	K05302	SETD6; SET domain-containing protein 6	N-lysine methyltransferase setd6-like
	427	CUST_10080_PI428621111	0.0413443	1.66266	K02725	PSMA1; 20S proteasome subunit alpha 6 [EC:3.4.25.1]	proteasome subunit alpha type-1-like
	428	CUST_59315_PI428621111	0.0331196	1.66191	NIL	NIL	non-structural maintenance of chromosomes element 4 homolog A-like
	429	CUST_19134_PI428621111	0.0462603	1.65793	K03115	CSNK2B; casein kinase II subunit beta	casein kinase II subunit beta-like
	430	CUST_8572_PI428621111	0.0453083	1.65611	K02732	PSMB1; 20S proteasome subunit beta 6 [EC:3.4.25.1]	proteasome subunit beta type-1-A-like
	431	CUST_38226_PI428621111	0.0347347	1.65379	K12622	LSM3; U6 snRNA-associated Sm-like protein LSm3	U6 snRNA-associated Sm-like protein LSm3-like
	432	CUST_40011_PI428621111	0.0137914	1.65335	NIL	NIL	unknown
	433	CUST_56285_PI428621111	0.0383494	1.63704	K00626	E2.3.1.9, atoB; acetyl-CoA C-acetyltransferase [EC:2.3.1.9]	unknown
	434	CUST_51668_PI428621111	0.0138339	1.63558	NIL	NIL	uncharacterized LOC100194711
	435	CUST_30770_PI428621111	0.0392212	1.62895	NIL	NIL	ribonuclease UK114-like
	436	CUST_22738_PI428621111	0.0302133	1.62706	NIL	NIL	unknown
	437	CUST_6352_PI428621111	0.0492384	1.6239	NIL	NIL	MHD domain-containing death-inducing protein-like
	438	CUST_13727_PI428621111	0.0495294	1.6193	K08488	STX7; syntaxin 7	syntaxin-7-like
	439	CUST_58244_PI428621111	0.00439861	1.6127	NIL	NIL	unknown
	440	CUST_70_PI428621111	0.00429277	1.61122	K12854	SNRNP200, BRR2; pre-mRNA-splicing helicase BRR2 [EC:3.6.4.13]	small nuclear ribonucleoprotein 200kDa (U5) (SNRNP200)
	441	CUST_5310_PI428621111	0.036237	1.61035	K03063	PSMC4, RPT3; 26S proteasome regulatory subunit T3	proteasome (prosome, macropain) 26S subunit, ATPase, 4 (PSMC4)
	442	CUST_25571_PI428621111	0.043004	1.60323	K01512	acyP; acylphosphatase [EC:3.6.1.7]	acylphosphatase-1-like
	443	CUST_32429_PI428621111	0.0338388	1.59971	K11878	PSMG4, PAC4; proteasome assembly chaperone 4	proteasome assembly chaperone 4-like
	444	CUST_11017_PI428621111	0.0374426	1.59167	K00604	MTFMT, fmt; methionyl-tRNA formyltransferase [EC:2.1.2.9]	methionyl-tRNA formyltransferase, mitochondrial-like
	445	CUST_5262_PI428621111	0.0130493	1.59135	NIL	NIL	CTD small phosphatase-like protein 2-A-like
	446	CUST_1914_PI428621111	0.0203835	1.591	K03934	NDUFS1; NADH dehydrogenase (ubiquinone) Fe-S protein 1 [EC:1.6.5.3 1.6.99.3]	NADH-ubiquinone oxidoreductase 75 kDa subunit, mitochondrial-like
	447	CUST_16365_PI428621111	0.00823505	1.58245	K02867	RP-L11, rplK; large subunit ribosomal protein L11	39S ribosomal protein L11, mitochondrial-like
	448	CUST_16189_PI428621111	0.0233934	1.57871	K13347	PXMP2, PMP22; peroxisomal membrane protein 2	peroxisomal membrane protein 2-like
	449	CUST_320_PI428621111	0.0149728	1.57856	K14312	NUP155; nuclear pore complex protein Nup155	nucleoporin 155kDa (NUP155)
	450	CUST_26668_PI428621111	0.0268462	1.57683	K02140	ATPeFG, ATP5L; F-type H+-transporting ATPase subunit g [EC:3.6.3.14]	ATP synthase subunit g, mitochondrial-like
	451	CUST_6680_PI428621111	0.0158231	1.57237	K13131	DDX20, GEMIN3; ATP-dependent RNA helicase DDX20 [EC:3.6.4.13]	probable ATP-dependent RNA helicase DDX20-like
	452	CUST_38603_PI428621111	0.0347347	1.57139	NIL	NIL	hypothetical protein LOC100710897
	453	CUST_29818_PI428621111	0.0240022	1.57087	K11599	POMP, UMP1; proteasome maturation protein	proteasome maturation protein-like
	454	CUST_9929_PI428621111	0.0252557	1.57057	K05610	UCHL5, UCH37; ubiquitin carboxyl-terminal hydrolase L5 [EC:3.4.19.12]	ubiquitin carboxyl-terminal hydrolase isozyme L5-like, transcript variant 1
	455	CUST_19355_PI428621111	0.0283715	1.56555	NIL	NIL	unknown
	456	CUST_11681_PI428621111	0.022845	1.56499	K02886	RP-L2, rplB; large subunit ribosomal protein L2	39S ribosomal protein L2, mitochondrial-like
	457	CUST_8478_PI428621111	0.0377303	1.56403	K01974	rtcA, RTCD1; RNA 3'-terminal phosphate cyclase [EC:6.5.1.4]	RNA 3'-terminal phosphate cyclase-like
	458	CUST_9623_PI428621111	0.0296342	1.56058	K01045	PON; arylesterase / paraoxonase [EC:3.1.1.2 3.1.8.1]	serum paraoxonase/arylesterase 2-like
	459	CUST_16791_PI428621111	0.0351481	1.55635	NIL	NIL	isoamyl acetate-hydrolyzing esterase 1 homolog
	460	CUST_3506_PI428621111	0.0448042	1.55442	NIL	NIL	protein TBRG4-like
	461	CUST_4466_PI428621111	0.0479953	1.54454	K03241	EIF2B3; translation initiation factor eIF-2B subunit gamma	translation initiation factor eIF-2B subunit gamma-like
	462	CUST_42050_PI428621111	0.0102604	1.54306	K11253	H3; histone H3	histone H3.2-like
	463	CUST_31699_PI428621111	0.0499402	1.54294	K11253	H3; histone H3	histone H3.2-like
	464	CUST_43578_PI428621111	0.0400616	1.53924	NIL	NIL	bolA-like protein 2-like
	465	CUST_7865_PI428621111	0.0432817	1.53472	K08900	BCS1; mitochondrial chaperone BCS1	mitochondrial chaperone BCS1-like
	466	CUST_10439_PI428621111	0.0365735	1.52903	K15280	SLC35C2; solute carrier family 35, member C2	collagen alpha-1(XIV) chain-like
	467	CUST_29608_PI428621111	0.0242679	1.52699	K03123	TFIIA2, GTF2A2, TOA2; transcription initiation factor TFIIA small subunit	transcription initiation factor IIA subunit 2-like
	468	CUST_582_PI428621111	0.00733166	1.52689	NIL	NIL	cellular apoptosis susceptibility protein (cas)
	469	CUST_59735_PI428621111	0.0398187	1.52641	K01265	E3.4.11.18, map; methionyl aminopeptidase [EC:3.4.11.18]	methionine aminopeptidase 1-like
	470	CUST_3657_PI428621111	0.0384827	1.51796	K15627	ASPSCR1, ASPL; tether containing UBX domain for GLUT4	tether containing UBX domain for GLUT4-like
	471	CUST_29939_PI428621111	0.0146122	1.51622	K10745	RNASEH2C; ribonuclease H2 subunit C	ribonuclease H2 subunit C-like
	472	CUST_16448_PI428621111	0.019116	1.51602	K02735	PSMB3; 20S proteasome subunit beta 3 [EC:3.4.25.1]	proteasome subunit beta type-3-like
	473	CUST_13845_PI428621111	0.0224151	1.51221	K09650	PARL, PSARL, PCP1; rhomboid-like protein [EC:3.4.21.105]	presenilins-associated rhomboid-like protein, mitochondrial-like
	474	CUST_27705_PI428621111	0.0317372	1.51162	K09550	PFDN4; prefoldin subunit 4	prefoldin subunit 4-like
	475	CUST_16453_PI428621111	0.0491524	1.50712	K03681	RRP40, EXOSC3; exosome complex component RRP40	exosome complex component RRP40-like
	476	CUST_8913_PI428621111	0.0110266	1.50503	K05955	FNTA; protein farnesyltransferase/geranylgeranyltransferase type-1 subunit alpha [EC:2.5.1.58 2.5.1.59]	protein farnesyltransferase/geranylgeranyltransferase type-1 subunit alpha-like
	477	CUST_279_PI428621111	0.0287365	1.50303	K14401	CPSF1, CFT1; cleavage and polyadenylation specificity factor subunit 1	cleavage and polyadenylation specificity factor subunit 1-like
	478	CUST_43922_PI428621111	0.0396806	1.50009	NIL	NIL	unknown
	479	CUST_26878_PI428621111	0.0492384	-1.5	K02891	RP-L22e, RPL22; large subunit ribosomal protein L22e	60S ribosomal protein L22-like 1-like
	480	CUST_13196_PI428621111	0.0110266	-1.50726	K01527	EGD1, BTF3; nascent polypeptide-associated complex subunit beta	transcription factor BTF3-like
	481	CUST_23419_PI428621111	0.0383494	-1.50799	NIL	NIL	galectin-related protein-like
	482	CUST_13920_PI428621111	0.0492384	-1.50991	K16866	TIMP3; metalloproteinase inhibitor 3	tissue inhibitor of metalloproteinase-3 (timp-3)
	483	CUST_384_PI428621111	0.0371432	-1.51029	NIL	NIL	importin-7-like
	484	CUST_34666_PI428621111	0.0336718	-1.51136	NIL	NIL	unknown
	485	CUST_14880_PI428621111	0.0272858	-1.51378	K00939	E2.7.4.3, adk; adenylate kinase [EC:2.7.4.3]	adenylate kinase isoenzyme 1-like, transcript variant 1
	486	CUST_59753_PI428621111	0.0188057	-1.51528	K08486	STX1B_2_3; syntaxin 1B/2/3	syntaxin-3
	487	CUST_9775_PI428621111	0.0326371	-1.51932	K03237	EIF2S1; translation initiation factor 2 subunit 1	eukaryotic translation initiation factor 2 subunit 1-like
	488	CUST_10328_PI428621111	0.0386143	-1.52106	K10808	RRM2; ribonucleoside-diphosphate reductase subunit M2 [EC:1.17.4.1]	ribonucleoside-diphosphate reductase subunit M2 B-like
	489	CUST_6651_PI428621111	0.019964	-1.53646	K05765	CFL; cofilin	cofilin-2-like
	490	CUST_2737_PI428621111	0.0435269	-1.53873	K13094	RBM5_10; RNA-binding protein 5/10	RNA-binding protein 5-B-like
	491	CUST_5261_PI428621111	0.0170334	-1.54162	NIL	NIL	unknown
	492	CUST_21026_PI428621111	0.0402523	-1.54182	NIL	NIL	unknown
	493	CUST_14869_PI428621111	0.0209487	-1.54649	NIL	NIL	zinc finger protein 205-like
	494	CUST_25010_PI428621111	0.0150987	-1.5466	NIL	NIL	reactive oxygen species modulator 1-like
	495	CUST_55617_PI428621111	0.0308545	-1.55496	K11840	USP9_24; ubiquitin carboxyl-terminal hydrolase 9/24 [EC:3.1.2.15]	unknown
	496	CUST_3623_PI428621111	0.0413785	-1.55816	K05089	PDGFRB; platelet-derived growth factor receptor beta [EC:2.7.10.1]	beta-type platelet-derived growth factor receptor-like
	497	CUST_7502_PI428621111	0.0218425	-1.56207	K06129	LYPLA3; lysophospholipase III [EC:3.1.1.5]	group XV phospholipase A2-like
	498	CUST_14765_PI428621111	0.0465324	-1.56355	K12897	TRA2; transformer-2 protein	transformer-2 protein homolog beta-like
	499	CUST_55408_PI428621111	0.032912	-1.56583	NIL	NIL	transcription termination factor 1-like
	500	CUST_36481_PI428621111	0.0285741	-1.56851	NIL	NIL	unknown
	501	CUST_13443_PI428621111	0.0346982	-1.56888	K00545	COMT; catechol O-methyltransferase [EC:2.1.1.6]	catechol O-methyltransferase-like
	502	CUST_3408_PI428621111	0.038255	-1.56943	K11824	AP2A; AP-2 complex subunit alpha	adaptor-related protein complex 2, alpha 1 subunit (AP2A1), transcript variant 1
	503	CUST_26100_PI428621111	0.0344271	-1.57718	NIL	NIL	unknown
	504	CUST_42981_PI428621111	0.0138339	-1.57964	NIL	NIL	containsPredictedCDS
	505	CUST_36423_PI428621111	0.030982	-1.57968	NIL	NIL	unknown
	506	CUST_47660_PI428621111	0.0358841	-1.5802	NIL	NIL	hypothetical protein LOC100000629
	507	CUST_48479_PI428621111	0.0423337	-1.5842	NIL	NIL	unknown
	508	CUST_52082_PI428621111	0.0451381	-1.58654	NIL	NIL	unknown
	509	CUST_23463_PI428621111	0.0374557	-1.58811	NIL	NIL	unknown
	510	CUST_7594_PI428621111	0.0346982	-1.59974	K00149	ALDH9A1; aldehyde dehydrogenase family 9 member A1 [EC:1.2.1.47 1.2.1.3]	aldehyde dehydrogenase family 9 member A1-like
	511	CUST_923_PI428621111	0.0341193	-1.60929	K15909	SHIP2, INPPL1; phosphatidylinositol-3,4,5-trisphosphate 5-phosphatase2 [EC:3.1.3.86]	phosphatidylinositol-3,4,5-trisphosphate 5-phosphatase 2A-like
	512	CUST_16390_PI428621111	0.0254892	-1.61003	NIL	NIL	CXXC-type zinc finger protein 5-like
	513	CUST_2332_PI428621111	0.0294843	-1.6102	K05638	NFE2L2, NRF2; nuclear factor erythroid 2-related factor 2	nuclear factor erythroid 2-related factor 2-like
	514	CUST_24462_PI428621111	0.0374654	-1.61043	NIL	NIL	unknown
	515	CUST_3629_PI428621111	0.0363994	-1.61068	NIL	NIL	tubulointerstitial nephritis antigen-like
	516	CUST_14242_PI428621111	0.0417839	-1.61123	NIL	NIL	unknown
	517	CUST_17190_PI428621111	0.0175653	-1.61227	K15410	EEF1D; elongation factor 1-delta	elongation factor 1-delta-like, transcript variant 2
	518	CUST_28464_PI428621111	0.0495294	-1.61323	NIL	NIL	unknown
	519	CUST_30712_PI428621111	0.0316361	-1.61387	NIL	NIL	tRNA selenocysteine 1-associated protein 1-like
	520	CUST_6367_PI428621111	0.0284473	-1.61905	K14798	LTV1; protein LTV1	protein LTV1 homolog
	521	CUST_51099_PI428621111	0.00691356	-1.62437	NIL	NIL	unknown
	522	CUST_20781_PI428621111	0.0217703	-1.62619	K12330	ARHGEF1; Rho guanine nucleotide exchange factor 1	Rho guanine nucleotide exchange factor (GEF) 1b (arhgef1b)
	523	CUST_2321_PI428621111	0.00456194	-1.63716	K11446	JARID1; histone demethylase JARID1 [EC:1.14.11.-]	lysine-specific demethylase 5B-B-like
	524	CUST_17876_PI428621111	0.027552	-1.63761	K00657	E2.3.1.57, speG; diamine N-acetyltransferase [EC:2.3.1.57]	diamine acetyltransferase 1-like
	525	CUST_5971_PI428621111	0.0491524	-1.6387	NIL	NIL	VPS33B-interacting protein-like
	526	CUST_28567_PI428621111	0.0290918	-1.6541	NIL	NIL	unknown
	527	CUST_38073_PI428621111	0.0324254	-1.65725	K16673	LIX1L; LIX1-like protein	unknown
	528	CUST_7549_PI428621111	0.0363763	-1.6597	NIL	NIL	unknown
	529	CUST_52306_PI428621111	0.0481794	-1.66126	K09328	UNC4; homeobox protein Unc-4	unknown
	530	CUST_17293_PI428621111	0.014442	-1.67024	NIL	NIL	hypothetical protein LOC100699007, transcript variant 1
	531	CUST_9752_PI428621111	0.0254682	-1.6743	K11648	SMARCB1, SNF5, INI1; SWI/SNF-related matrix-associated actin-dependentregulator of chromatin subfamily B member 1	SWI/SNF-related matrix-associated actin-dependent regulator of chromatin subfamily B member 1-like
	532	CUST_39023_PI428621111	0.0421596	-1.67671	NIL	NIL	unknown
	533	CUST_25851_PI428621111	0.0274821	-1.68041	NIL	NIL	unknown
	534	CUST_56105_PI428621111	0.0347347	-1.68377	K09230	SCAN; SCAN domain-containing zinc finger protein	zinc finger protein 99-like, partial
	535	CUST_34436_PI428621111	0.0408227	-1.68415	NIL	NIL	unknown
	536	CUST_53898_PI428621111	0.0172279	-1.68635	NIL	NIL	Casein kinase I isoform epsilon (kc1e)
	537	CUST_13084_PI428621111	0.0309195	-1.69708	K12650	TANK; TRAF family member-associated NF-kappa-B activator	TRAF family member-associated NF-kappa-B activator-like
	538	CUST_31592_PI428621111	0.0426077	-1.70061	NIL	NIL	P2Y purinoceptor 2-like
	539	CUST_43980_PI428621111	0.0241622	-1.70965	NIL	NIL	unknown
	540	CUST_42798_PI428621111	0.0407209	-1.7128	K06712	BTN; butyrophilin	hypothetical protein LOC100695711
	541	CUST_19908_PI428621111	0.0492754	-1.71361	K11455	CBX8, PC3; chromobox protein 8	chromobox protein homolog 8-like
	542	CUST_40932_PI428621111	0.042276	-1.71541	NIL	NIL	hypothetical protein LOC100700171
	543	CUST_31133_PI428621111	0.0293222	-1.71788	NIL	NIL	uncharacterized protein LOC562856
	544	CUST_27485_PI428621111	0.0499432	-1.71882	NIL	NIL	unknown
	545	CUST_21226_PI428621111	0.0224011	-1.72386	NIL	NIL	unknown
	546	CUST_21956_PI428621111	0.0238795	-1.73051	K07901	RAB8A, MEL; Ras-related protein Rab-8A	hypothetical protein LOC100706289
	547	CUST_689_PI428621111	0.0268462	-1.7311	K01530	E3.6.3.1; phospholipid-translocating ATPase [EC:3.6.3.1]	ATPase, class VI, type 11C (ATP11C)
	548	CUST_10221_PI428621111	0.0177229	-1.73518	NIL	NIL	differentially expressed in FDCP 6 homolog
	549	CUST_37331_PI428621111	0.0241622	-1.73607	NIL	NIL	unknown
	550	CUST_59692_PI428621111	0.0491524	-1.73956	NIL	NIL	aryl hydrocarbon receptor nuclear translocator-like
	551	CUST_23665_PI428621111	0.0163131	-1.73983	NIL	NIL	homeodomain interacting protein kinase 3a (hipk3a)
	552	CUST_25200_PI428621111	0.0479953	-1.74199	NIL	NIL	poliovirus receptor-related protein 1
	553	CUST_1049_PI428621111	0.00798947	-1.74897	NIL	NIL	unknown
	554	CUST_25550_PI428621111	0.0491524	-1.75681	K07920	RAB33B; Ras-related protein Rab-33B	ras-related protein Rab-33B-like
	555	CUST_51922_PI428621111	0.0465324	-1.75784	NIL	NIL	reticulon 4 (rtn4)
	556	CUST_2011_PI428621111	0.039341	-1.75966	K00901	E2.7.1.107, DGK, dgkA; diacylglycerol kinase (ATP dependent) [EC:2.7.1.107]	diacylglycerol kinase alpha-like
	557	CUST_51250_PI428621111	0.0148395	-1.76496	NIL	NIL	unknown
	558	CUST_23634_PI428621111	0.0364461	-1.77128	NIL	NIL	unknown
	559	CUST_31860_PI428621111	0.0346982	-1.77741	NIL	NIL	unknown
	560	CUST_29720_PI428621111	0.0101925	-1.77783	NIL	NIL	unknown
	561	CUST_16174_PI428621111	0.0382283	-1.77791	NIL	NIL	unknown
	562	CUST_22223_PI428621111	0.0396712	-1.77838	NIL	NIL	bcl10-interacting CARD protein-like
	563	CUST_42727_PI428621111	0.0466148	-1.7803	NIL	NIL	unknown
	564	CUST_59694_PI428621111	0.0338733	-1.78348	K05628	RERE; arginine-glutamic acid dipeptide repeats protein	arginine-glutamic acid dipeptide repeats protein
	565	CUST_27366_PI428621111	0.0104184	-1.78389	NIL	NIL	actin-related protein 3B-like, transcript variant 1
	566	CUST_24156_PI428621111	0.0290918	-1.78453	NIL	NIL	NAD kinase domain-containing protein 1-like
	567	CUST_19649_PI428621111	0.039214	-1.78692	NIL	NIL	hypothetical protein LOC100710236
	568	CUST_57094_PI428621111	0.00726077	-1.79476	NIL	NIL	JG740225
	569	CUST_1673_PI428621111	0.031616	-1.79479	K12894	HNRNPA0; heterogeneous nuclear ribonucleoprotein A0	heterogeneous nuclear ribonucleoprotein A0-like
	570	CUST_28368_PI428621111	0.0174834	-1.79575	K09056	DBP; albumin D box-binding protein	hepatic leukemia factor-like
	571	CUST_11705_PI428621111	0.0499432	-1.79712	K06584	ITGA8; integrin alpha 8	integrin alpha-8-like
	572	CUST_23009_PI428621111	0.0317372	-1.80451	NIL	NIL	uncharacterized protein LOC557983
	573	CUST_11300_PI428621111	0.0346982	-1.81172	NIL	NIL	unknown
	574	CUST_6225_PI428621111	0.0492384	-1.81402	NIL	NIL	hypothetical protein LOC100690944
	575	CUST_28410_PI428621111	0.0305347	-1.81602	NIL	NIL	unknown
	576	CUST_48554_PI428621111	0.0408227	-1.81615	NIL	NIL	containsPredictedCDS
	577	CUST_19948_PI428621111	0.0239764	-1.83502	K00432	E1.11.1.9; glutathione peroxidase [EC:1.11.1.9]	probable glutathione peroxidase 8-like
	578	CUST_11189_PI428621111	0.0141256	-1.84193	NIL	NIL	transmembrane protein 120A-like
	579	CUST_35063_PI428621111	0.0383494	-1.84751	NIL	NIL	si:ch73-92i20.1 (si:ch73-92i20.1)
	580	CUST_16985_PI428621111	0.0350589	-1.85464	NIL	NIL	cysteine-rich protein 2-like
	581	CUST_57043_PI428621111	0.0129687	-1.86671	K01530	E3.6.3.1; phospholipid-translocating ATPase [EC:3.6.3.1]	probable phospholipid-transporting ATPase VD-like
	582	CUST_9407_PI428621111	0.0272958	-1.86986	K16580	SLAIN1_2; SLAIN motif-containing protein 1/2	SLAIN motif-containing protein 1-like
	583	CUST_57910_PI428621111	0.023508	-1.87238	NIL	NIL	unknown
	584	CUST_20924_PI428621111	0.0432817	-1.87862	NIL	NIL	unknown
	585	CUST_30576_PI428621111	0.0357191	-1.87873	NIL	NIL	hypothetical protein LOC100708700
	586	CUST_31218_PI428621111	0.0430329	-1.8788	NIL	NIL	cytochrome b5-like
	587	CUST_11491_PI428621111	0.0304767	-1.87937	K11884	PNO1, DIM2; RNA-binding protein PNO1	RNA-binding protein PNO1-like
	588	CUST_49171_PI428621111	0.0346982	-1.88262	NIL	NIL	GATA-binding protein 3 (gata3)
	589	CUST_59593_PI428621111	0.0175653	-1.8842	NIL	NIL	DENN domain-containing protein 1C-like
	590	CUST_12044_PI428621111	0.0356711	-1.8851	NIL	NIL	unknown
	591	CUST_5346_PI428621111	0.0317372	-1.89054	K01137	GNS; N-acetylglucosamine-6-sulfatase [EC:3.1.6.14]	N-acetylglucosamine-6-sulfatase-like
	592	CUST_22531_PI428621111	0.00704362	-1.89244	K02896	RP-L24e, RPL24; large subunit ribosomal protein L24e	probable ribosome biogenesis protein RLP24-like
	593	CUST_19191_PI428621111	0.0363994	-1.89555	NIL	NIL	RELT-like protein 1-like
	594	CUST_11884_PI428621111	0.0189237	-1.91683	K14365	FHL1, SLIM1; four and a half LIM domains protein 1	four and a half LIM domains protein 1-like
	595	CUST_5460_PI428621111	0.0491524	-1.91695	K01669	E4.1.99.3, phrB; deoxyribodipyrimidine photo-lyase [EC:4.1.99.3]	deoxyribodipyrimidine photo-lyase-like
	596	CUST_19062_PI428621111	0.0453083	-1.91872	NIL	NIL	unknown
	597	CUST_45893_PI428621111	0.0287365	-1.93035	NIL	NIL	unknown
	598	CUST_34702_PI428621111	0.0272858	-1.93635	NIL	NIL	unknown
	599	CUST_9523_PI428621111	0.0272858	-1.9442	NIL	NIL	calpain 8 (capn8)
	600	CUST_51268_PI428621111	0.0179999	-1.94598	NIL	NIL	unknown
	601	CUST_52927_PI428621111	0.0302133	-1.95826	NIL	NIL	unknown
	602	CUST_2454_PI428621111	0.0301585	-1.96563	NIL	NIL	unknown
	603	CUST_48447_PI428621111	0.0346982	-1.97162	NIL	NIL	T-cell activation Rho GTPase-activating protein
	604	CUST_41897_PI428621111	0.0240022	-1.97286	NIL	NIL	membrane-associated phosphatidylinositol transfer protein 2-like
	605	CUST_27546_PI428621111	0.0110266	-1.9751	NIL	NIL	unknown
	606	CUST_23956_PI428621111	0.0346982	-1.99006	NIL	NIL	mid1-interacting protein 1-like
	607	CUST_1621_PI428621111	0.0211541	-1.99562	NIL	NIL	tetratricopeptide repeat domain 7A (TTC7A)
	608	CUST_5190_PI428621111	0.0488918	-1.99932	K04350	RASGRP1; RAS guanyl-releasing protein 1	RAS guanyl-releasing protein 1-like
	609	CUST_7593_PI428621111	0.0499432	-2.0065	NIL	NIL	unknown
	610	CUST_14419_PI428621111	0.012849	-2.00702	NIL	NIL	transgelin-like, transcript variant 1
	611	CUST_8300_PI428621111	0.0307491	-2.00809	K01530	E3.6.3.1; phospholipid-translocating ATPase [EC:3.6.3.1]	probable phospholipid-transporting ATPase VD-like
	612	CUST_29247_PI428621111	0.00787892	-2.01035	NIL	NIL	rho GTPase-activating protein 23-like
	613	CUST_13066_PI428621111	0.03797	-2.01337	K08386	P2RY8; purinergic receptor P2Y, G protein-coupled, 8	P2Y purinoceptor 8-like
	614	CUST_19989_PI428621111	0.0456966	-2.01897	NIL	NIL	GRB2-associated-binding protein 3
	615	CUST_44700_PI428621111	0.022845	-2.0233	NIL	NIL	unknown
	616	CUST_34065_PI428621111	0.0432261	-2.03258	NIL	NIL	unknown
	617	CUST_5324_PI428621111	0.00724765	-2.03725	NIL	NIL	hypothetical protein LOC100706205
	618	CUST_41592_PI428621111	0.0405444	-2.03761	NIL	NIL	unknown
	619	CUST_36768_PI428621111	0.0148114	-2.03897	NIL	NIL	si:ch211-260b17.6 (si:ch211-260b17.6)
	620	CUST_37378_PI428621111	0.00465642	-2.03994	K06081	PVRL1; poliovirus receptor-related protein 1	poliovirus receptor-related protein 2-like
	621	CUST_3587_PI428621111	0.00429277	-2.0426	NIL	NIL	tetraspanin-3-like, transcript variant 1
	622	CUST_28004_PI428621111	0.0224011	-2.05148	NIL	NIL	unknown
	623	CUST_41076_PI428621111	0.0358841	-2.05157	K04491	TCF7L2; transcription factor 7-like 2	unknown
	624	CUST_4130_PI428621111	0.0391677	-2.05429	NIL	NIL	glycerophosphodiester phosphodiesterase domain-containing protein 5-like
	625	CUST_31945_PI428621111	0.0363994	-2.05856	NIL	NIL	unknown
	626	CUST_36035_PI428621111	0.0378514	-2.06023	NIL	NIL	unknown
	627	CUST_8578_PI428621111	0.0483044	-2.06242	NIL	NIL	zinc finger CCHC domain-containing protein 24-like
	628	CUST_19583_PI428621111	0.0358749	-2.06248	K10809	TG; thyroglobulin	thyroglobulin (TG)
	629	CUST_23115_PI428621111	0.0470852	-2.06415	NIL	NIL	UPF0583 protein C15orf59 homolog
	630	CUST_30630_PI428621111	0.0341363	-2.0875	NIL	NIL	unknown
	631	CUST_30837_PI428621111	0.0447149	-2.08778	NIL	NIL	unknown
	632	CUST_18818_PI428621111	0.0276313	-2.0896	NIL	NIL	unknown
	633	CUST_3136_PI428621111	0.0251276	-2.08994	K06943	NOG1; nucleolar GTP-binding protein	GTP binding protein 4 (GTPBP4)
	634	CUST_12740_PI428621111	0.0488918	-2.09139	NIL	NIL	myocardin-related transcription factor B-like
	635	CUST_2329_PI428621111	0.0383114	-2.10364	K00473	PLOD1; procollagen-lysine,2-oxoglutarate 5-dioxygenase 1 [EC:1.14.11.4]	procollagen-lysine,2-oxoglutarate 5-dioxygenase 1-like
	636	CUST_36904_PI428621111	0.0336718	-2.10429	NIL	NIL	unknown
	637	CUST_8637_PI428621111	0.0384827	-2.10934	NIL	NIL	phosducin-like protein 3-like
	638	CUST_48835_PI428621111	0.0413443	-2.11023	NIL	NIL	unknown
	639	CUST_15985_PI428621111	0.0238026	-2.11145	K09205	KLF8_12; krueppel-like factor 8/12	Krueppel-like factor 12-like
	640	CUST_31672_PI428621111	0.0104184	-2.11366	NIL	NIL	unknown
	641	CUST_14794_PI428621111	0.0265827	-2.11691	NIL	NIL	hypothetical protein LOC100699980
	642	CUST_43477_PI428621111	0.0346982	-2.11874	NIL	NIL	unknown
	643	CUST_5221_PI428621111	0.0138588	-2.12053	K01669	E4.1.99.3, phrB; deoxyribodipyrimidine photo-lyase [EC:4.1.99.3]	cryptochrome DASH-like
	644	CUST_29100_PI428621111	0.031722	-2.12065	NIL	NIL	protein DEPP-like
	645	CUST_2687_PI428621111	0.0231933	-2.13315	K05625	TGM2; transglutaminase 2 [EC:2.3.2.13]	protein-glutamine gamma-glutamyltransferase 2-like
	646	CUST_46654_PI428621111	0.0186713	-2.1339	NIL	NIL	unknown
	647	CUST_13_PI428621111	0.0212635	-2.13403	NIL	NIL	utrophin (UTRN)
	648	CUST_36001_PI428621111	0.0175653	-2.13568	NIL	NIL	pleckstrin homology domain containing, family G (with RhoGef domain) member 2 (plekhg2)
	649	CUST_18693_PI428621111	0.0222234	-2.14086	NIL	NIL	unknown
	650	CUST_24598_PI428621111	0.0175653	-2.14398	K06495	SELL; selectin, lymphocyte	P-selectin precursor
	651	CUST_46096_PI428621111	0.0460506	-2.1451	NIL	NIL	transmembrane channel-like protein 6
	652	CUST_28534_PI428621111	0.0413443	-2.14595	K07366	GRAP2, GADS; GRB2-related adaptor protein 2	GRB2-related adaptor protein 2-like
	653	CUST_26507_PI428621111	0.0459071	-2.14995	NIL	NIL	hypothetical protein LOC100706205
	654	CUST_15882_PI428621111	0.0465324	-2.15615	NIL	NIL	unknown
	655	CUST_46542_PI428621111	0.0244561	-2.16238	NIL	NIL	unknown
	656	CUST_22384_PI428621111	0.0316363	-2.16467	NIL	NIL	interleukin-34-like
	657	CUST_21059_PI428621111	0.0346982	-2.16786	K07855	RERG; Ras-related and estrogen-regulated growth inhibitor	ras-related and estrogen-regulated growth inhibitor-like
	658	CUST_50133_PI428621111	0.0383494	-2.16881	NIL	NIL	unknown
	659	CUST_45402_PI428621111	0.0481117	-2.16908	NIL	NIL	unknown
	660	CUST_41729_PI428621111	0.0272958	-2.17365	NIL	NIL	unknown
	661	CUST_57231_PI428621111	0.0109501	-2.17997	NIL	NIL	TRAF2 and NCK interacting kinase b
	662	CUST_58351_PI428621111	0.0185402	-2.18274	NIL	NIL	unknown
	663	CUST_47417_PI428621111	0.0280669	-2.1891	NIL	NIL	unknown
	664	CUST_54193_PI428621111	0.0277639	-2.19357	NIL	NIL	unknown
	665	CUST_12856_PI428621111	0.0136732	-2.19516	NIL	NIL	unknown
	666	CUST_10456_PI428621111	0.00811463	-2.20081	K09851	RASSF2_4; Ras association domain-containing protein 2/4	Ras association domain-containing protein 2 (rasf2)
	667	CUST_5635_PI428621111	0.0383494	-2.20471	K07424	CYP3A; cytochrome P450, family 3, subfamily A [EC:1.14.14.1]	cytochrome P450 3A40-like
	668	CUST_40705_PI428621111	0.0346982	-2.20731	NIL	NIL	unknown
	669	CUST_21039_PI428621111	0.0138339	-2.21048	NIL	NIL	unknown
	670	CUST_20067_PI428621111	0.0417839	-2.21292	NIL	NIL	hypothetical protein LOC100709693
	671	CUST_21815_PI428621111	0.0387019	-2.21465	NIL	NIL	hypothetical protein LOC100710547
	672	CUST_7630_PI428621111	0.0395057	-2.21476	NIL	NIL	Golgi membrane protein 1-like
	673	CUST_6159_PI428621111	0.0398865	-2.21897	NIL	NIL	formin-like protein 2-like
	674	CUST_20443_PI428621111	0.036372	-2.22418	NIL	NIL	unknown
	675	CUST_4126_PI428621111	0.0495436	-2.22805	NIL	NIL	hypothetical protein LOC565988
	676	CUST_22504_PI428621111	0.0436271	-2.23441	NIL	NIL	unknown
	677	CUST_5296_PI428621111	0.0372521	-2.23642	K09409	FOXP; forkhead box protein P	forkhead box protein P1-B-like
	678	CUST_20200_PI428621111	0.0272958	-2.24872	NIL	NIL	unknown
	679	CUST_14412_PI428621111	0.0363994	-2.25192	NIL	NIL	cysteine-rich motor neuron 1 protein-like
	680	CUST_42991_PI428621111	0.017997	-2.25495	NIL	NIL	unknown
	681	CUST_56443_PI428621111	0.0495294	-2.25503	NIL	NIL	unknown
	682	CUST_23572_PI428621111	0.0398414	-2.2613	K04459	DUSP, MKP; dual specificity phosphatase [EC:3.1.3.16 3.1.3.48]	dual specificity phosphatase 16 (DUSP16)
	683	CUST_8210_PI428621111	0.0147067	-2.26488	NIL	NIL	FERM domain-containing protein 6-like
	684	CUST_17863_PI428621111	0.0413443	-2.26512	NIL	NIL	unknown
	685	CUST_37696_PI428621111	0.036372	-2.26581	NIL	NIL	unknown
	686	CUST_33763_PI428621111	0.0146122	-2.26797	NIL	NIL	unknown
	687	CUST_5442_PI428621111	0.0185402	-2.26894	K03257	EIF4A; translation initiation factor 4A	eukaryotic initiation factor 4A-II-like
	688	CUST_7451_PI428621111	0.00953528	-2.27112	NIL	NIL	unknown
	689	CUST_6310_PI428621111	0.0314501	-2.27937	NIL	NIL	transmembrane channel-like 6 (TMC6)
	690	CUST_21562_PI428621111	0.00429277	-2.28022	NIL	NIL	unknown
	691	CUST_29503_PI428621111	0.0346982	-2.28061	NIL	NIL	unknown
	692	CUST_51902_PI428621111	0.0197215	-2.28362	NIL	NIL	unknown
	693	CUST_26583_PI428621111	0.0134581	-2.2874	K09037	MAFF_G_K; transcription factor MAFF/G/K	transcription factor MafG-like
	694	CUST_55273_PI428621111	0.0231705	-2.28834	NIL	NIL	unknown
	695	CUST_12058_PI428621111	0.0327039	-2.28881	K09058	TEF; thyrotrophic embryonic factor	transcription factor VBP-like
	696	CUST_1820_PI428621111	0.0242201	-2.29232	K06101	ASH1L; histone-lysine N-methyltransferase ASH1L [EC:2.1.1.43]	hypothetical protein LOC100708183
	697	CUST_16555_PI428621111	0.0252124	-2.29255	NIL	NIL	neuroblastoma suppressor of tumorigenicity 1-like
	698	CUST_37707_PI428621111	0.0238527	-2.2978	NIL	NIL	dystroglycan-like
	699	CUST_48683_PI428621111	0.0383494	-2.30304	NIL	NIL	chondromodulin-I (chm-i)
	700	CUST_958_PI428621111	0.0491524	-2.30691	K10356	MYO1; myosin I	myosin-Ic-like
	701	CUST_18173_PI428621111	0.0272858	-2.30996	NIL	NIL	LIM and SH3 protein 1 (lasp1)
	702	CUST_22447_PI428621111	0.0207014	-2.31471	K09260	MEF2A; MADS-box transcription enhancer factor 2A	myocyte-specific enhancer factor 2A-like
	703	CUST_41517_PI428621111	0.0383494	-2.31645	NIL	NIL	hypothetical protein LOC100697620
	704	CUST_20721_PI428621111	0.0209603	-2.33013	NIL	NIL	AN1-type zinc finger protein 6
	705	CUST_55664_PI428621111	0.0223608	-2.33873	NIL	NIL	chloride intracellular channel 4 (clic4), nuclear gene encoding mitochondrial protein
	706	CUST_4261_PI428621111	0.0246659	-2.34728	K10510	ZBTB38; zinc finger and BTB domain-containing protein 38	hypothetical protein LOC100694071
	707	CUST_28283_PI428621111	0.0191163	-2.35433	NIL	NIL	CD276 antigen-like
	708	CUST_12937_PI428621111	0.0346982	-2.3597	NIL	NIL	sialic acid-binding Ig-like lectin 14-like
	709	CUST_3809_PI428621111	0.025138	-2.36694	NIL	NIL	unknown
	710	CUST_19880_PI428621111	0.0310767	-2.37384	NIL	NIL	unknown
	711	CUST_45490_PI428621111	0.0335934	-2.37605	NIL	NIL	unknown
	712	CUST_3986_PI428621111	0.0261712	-2.38417	K06068	NPKC; novel protein kinase C [EC:2.7.11.13]	protein kinase C epsilon type-like
	713	CUST_35095_PI428621111	0.0413443	-2.39309	NIL	NIL	hypothetical protein LOC100690300
	714	CUST_10382_PI428621111	0.0400616	-2.40132	NIL	NIL	protein AMBP-like
	715	CUST_16800_PI428621111	0.0331205	-2.40842	NIL	NIL	LIM and SH3 domain protein 1-like, transcript variant 3
	716	CUST_40280_PI428621111	0.0361859	-2.40922	NIL	NIL	hypothetical protein LOC557006
	717	CUST_56082_PI428621111	0.0253931	-2.41014	NIL	NIL	protein FAM208B
	718	CUST_58043_PI428621111	0.0233934	-2.41432	NIL	NIL	SRY-box containing gene 4a (sox4a)
	719	CUST_1062_PI428621111	0.0481117	-2.42045	K06491	NCAM; neural cell adhesion molecule	neural cell adhesion molecule 1-like
	720	CUST_51875_PI428621111	0.0422039	-2.43441	K05437	EPO; erythropoietin	erythropoietin-like
	721	CUST_18699_PI428621111	0.0341363	-2.43473	K03999	C8G; complement component 8 subunit gamma	complement component C8 gamma chain-like
	722	CUST_31940_PI428621111	0.0293222	-2.43638	K10380	ANK; ankyrin	unknown
	723	CUST_54965_PI428621111	0.00898648	-2.44342	NIL	NIL	unknown
	724	CUST_9334_PI428621111	0.0484936	-2.44403	K00121	frmA, ADH5, adhC; S-(hydroxymethyl)glutathione dehydrogenase / alcoholdehydrogenase [EC:1.1.1.284 1.1.1.1]	alcohol dehydrogenase 1-like
	725	CUST_23162_PI428621111	0.019116	-2.45144	NIL	NIL	unknown
	726	CUST_18515_PI428621111	0.00611759	-2.45944	NIL	NIL	unknown
	727	CUST_32581_PI428621111	0.0177229	-2.4687	NIL	NIL	unknown
	728	CUST_36944_PI428621111	0.0252464	-2.47843	NIL	NIL	unknown
	729	CUST_30449_PI428621111	0.0150987	-2.48504	NIL	NIL	unknown
	730	CUST_33514_PI428621111	0.0488346	-2.51673	K11703	GLT25D; collagen beta-1,O-galactosyltransferase [EC:2.4.1.50]	procollagen galactosyltransferase 2-like
	731	CUST_4545_PI428621111	0.0239913	-2.52044	K01104	E3.1.3.48; protein-tyrosine phosphatase [EC:3.1.3.48]	tyrosine-protein phosphatase non-receptor type 9-like
	732	CUST_30394_PI428621111	0.0140122	-2.52103	NIL	NIL	unknown
	733	CUST_51072_PI428621111	0.00966083	-2.52894	NIL	NIL	unknown
	734	CUST_48023_PI428621111	0.013138	-2.53804	K12314	ACTC1; actin, alpha cardiac muscle	fast myotomal muscle actin 2
	735	CUST_59611_PI428621111	0.025138	-2.54526	NIL	NIL	Guanine nucleotide-binding protein GI/GS/GO gamma-2 subunit (gbg2)
	736	CUST_2858_PI428621111	0.00531409	-2.55651	NIL	NIL	LMBR1 domain-containing protein 2-like
	737	CUST_51490_PI428621111	0.0326371	-2.56751	NIL	NIL	unknown
	738	CUST_58102_PI428621111	0.0336718	-2.56951	K09322	MEOX, MOX; homeobox protein MOX	homeobox protein MOX-2-like
	739	CUST_29118_PI428621111	0.0354337	-2.57767	NIL	NIL	unknown
	740	CUST_18749_PI428621111	0.030982	-2.58533	NIL	NIL	unknown
	741	CUST_28646_PI428621111	0.0491524	-2.594	NIL	NIL	unknown
	742	CUST_13010_PI428621111	0.0294843	-2.59548	K09057	HLF; hepatic leukemia factor	hepatic leukemia factor-like, transcript variant 2
	743	CUST_34529_PI428621111	0.0369819	-2.59762	NIL	NIL	unknown
	744	CUST_14226_PI428621111	0.0314501	-2.59819	NIL	NIL	dystrobrevin, alpha (DTNA)
	745	CUST_45593_PI428621111	0.0393308	-2.61077	K10876	RAD54L2; RAD54-like protein 2 [EC:3.6.4.12]	helicase ARIP4
	746	CUST_6144_PI428621111	0.0224011	-2.61249	K10637	MYLIP, MIR; E3 ubiquitin-protein ligase MYLIP [EC:6.3.2.19]	E3 ubiquitin-protein ligase MYLIP-A-like
	747	CUST_42599_PI428621111	0.0346982	-2.63387	NIL	NIL	myosin regulatory light chain interacting protein a (mylipa)
	748	CUST_20730_PI428621111	0.0395057	-2.63652	NIL	NIL	unknown
	749	CUST_23120_PI428621111	0.0491524	-2.64597	NIL	NIL	unknown
	750	CUST_15491_PI428621111	0.0148114	-2.65087	NIL	NIL	putative interleukin-17 receptor E-like
	751	CUST_17303_PI428621111	0.0383494	-2.65157	NIL	NIL	unknown
	752	CUST_47089_PI428621111	0.00726077	-2.65258	NIL	NIL	agouti signaling protein 2 (asip2)
	753	CUST_30848_PI428621111	0.0467271	-2.65601	NIL	NIL	unknown
	754	CUST_59640_PI428621111	0.0302133	-2.65924	K16495	PCDHGA; protocadherin gamma subfamily A	protocadherin gamma-C3-like, partial
	755	CUST_49950_PI428621111	0.0238795	-2.66656	K06496	SELP; selectin, platele	uncharacterized protein LOC558139 precursor
	756	CUST_11812_PI428621111	0.0188057	-2.67613	K05706	SNAI2, SLUG; snail 2	zinc finger protein SNAI2-like
	757	CUST_43152_PI428621111	0.0327039	-2.67997	NIL	NIL	unknown
	758	CUST_7055_PI428621111	0.0348784	-2.68535	K00544	BHMT; betaine-homocysteine S-methyltransferase [EC:2.1.1.5]	betaine--homocysteine S-methyltransferase 1-like
	759	CUST_25077_PI428621111	0.0467417	-2.69271	NIL	NIL	unknown
	760	CUST_49058_PI428621111	0.00401721	-2.70565	NIL	NIL	unknown
	761	CUST_51896_PI428621111	0.0341363	-2.70651	NIL	NIL	unknown
	762	CUST_9633_PI428621111	0.0369819	-2.72476	K04205	NPY2R; neuropeptide Y receptor type 2	neuropeptide Y receptor type 2-like
	763	CUST_11747_PI428621111	0.0114164	-2.72865	NIL	NIL	protein lin-7 homolog B-like
	764	CUST_53915_PI428621111	0.0264183	-2.72924	NIL	NIL	sialic acid-binding Ig-like lectin 9-like
	765	CUST_23226_PI428621111	0.00839079	-2.73224	NIL	NIL	eukaryotic translation initiation factor 4E-binding protein 3-like
	766	CUST_44677_PI428621111	0.0260306	-2.74242	NIL	NIL	unknown
	767	CUST_36146_PI428621111	0.025138	-2.75128	NIL	NIL	unknown
	768	CUST_15760_PI428621111	0.0307491	-2.75312	K02649	PIK3R; phosphoinositide-3-kinase, regulatory subunit	phosphatidylinositol 3-kinase regulatory subunit beta-like
	769	CUST_5867_PI428621111	0.0363994	-2.75362	K16665	LRRTM1_2; leucine-rich repeat transmembrane neuronal protein 1/2	leucine-rich repeat transmembrane neuronal protein 1-like
	770	CUST_5503_PI428621111	0.0493673	-2.75562	NIL	NIL	hypothetical protein LOC100707270
	771	CUST_28473_PI428621111	0.0373347	-2.79083	NIL	NIL	unknown
	772	CUST_36522_PI428621111	0.0194369	-2.79196	NIL	NIL	unknown
	773	CUST_5674_PI428621111	0.0205722	-2.79989	NIL	NIL	fibroleukin-like
	774	CUST_25564_PI428621111	0.0460506	-2.80066	K04834	SCN2A; voltage-gated sodium channel type II alpha	unknown
	775	CUST_32872_PI428621111	0.0386039	-2.80928	NIL	NIL	unknown
	776	CUST_58398_PI428621111	0.0488918	-2.81045	NIL	NIL	unknown
	777	CUST_1368_PI428621111	0.00534445	-2.81829	NIL	NIL	zinc finger MIZ domain-containing protein 1-like, transcript variant 2
	778	CUST_676_PI428621111	0.0491524	-2.81953	K16499	PCDHD2; protocadherin delta 2	protocadherin 12 (PCDH12)
	779	CUST_23126_PI428621111	0.0134581	-2.82641	NIL	NIL	unknown
	780	CUST_51909_PI428621111	0.0465324	-2.84364	NIL	NIL	unknown
	781	CUST_54370_PI428621111	0.0311101	-2.84762	NIL	NIL	unknown
	782	CUST_23548_PI428621111	0.0290553	-2.85974	NIL	NIL	unknown
	783	CUST_59235_PI428621111	0.00525186	-2.87156	NIL	NIL	AN1-type zinc finger protein 6 (zfan6)
	784	CUST_37890_PI428621111	0.00429277	-2.87354	NIL	NIL	unknown
	785	CUST_13665_PI428621111	0.0229913	-2.88008	NIL	NIL	unknown
	786	CUST_59766_PI428621111	0.0137338	-2.89556	K03173	TRAF2; TNF receptor-associated factor 2	TNF receptor-associated factor 2-like
	787	CUST_38447_PI428621111	0.0169545	-2.89651	NIL	NIL	unknown
	788	CUST_22165_PI428621111	0.00782203	-2.90906	NIL	NIL	hypothetical protein LOC100711525
	789	CUST_5387_PI428621111	0.0413443	-2.91303	K00036	G6PD, zwf; glucose-6-phosphate 1-dehydrogenase [EC:1.1.1.49]	glucose-6-phosphate dehydrogenase (G6PDH)
	790	CUST_204_PI428621111	0.0499432	-2.91678	K03899	F8; coagulation factor VIII	coagulation factor VIII-like
	791	CUST_47255_PI428621111	0.0229693	-2.9512	NIL	NIL	unknown
	792	CUST_42960_PI428621111	0.0317292	-2.95989	NIL	NIL	unknown
	793	CUST_36132_PI428621111	0.0363994	-2.96224	NIL	NIL	unknown
	794	CUST_11494_PI428621111	0.0281024	-2.97291	K12419	FADS6; fatty acid desaturase 6 [EC:1.14.19.-]	fatty acid desaturase 6-like
	795	CUST_39421_PI428621111	0.0264365	-2.97517	NIL	NIL	unknown
	796	CUST_59741_PI428621111	0.0408227	-2.99015	K07958	ARL10; ADP-ribosylation factor-like protein 10	ADP-ribosylation factor-like protein 9-like
	797	CUST_6590_PI428621111	0.0493605	-3.00581	K13576	SLC38A3, SNAT3; solute carrier family 38 (sodium-coupled neutral aminoacid transporter), member 3	solute carrier family 38, member 3 (slc38a3)
	798	CUST_12675_PI428621111	0.0465417	-3.0071	NIL	NIL	containsPredictedCDS
	799	CUST_59675_PI428621111	0.0274768	-3.02268	K06775	NEGR1; neuronal growth regulator 1	neuronal growth regulator 1-like
	800	CUST_4672_PI428621111	0.0269451	-3.02493	NIL	NIL	nanos homolog 1-like
	801	CUST_59950_PI428621111	0.0260084	-3.04432	NIL	NIL	hypothetical protein LOC100712587
	802	CUST_50808_PI428621111	0.0372535	-3.06841	NIL	NIL	unknown
	803	CUST_8356_PI428621111	0.00439861	-3.07841	K03283	HSPA1_8; heat shock 70kDa protein 1/8	heat shock cognate 71 kDa protein-like
	804	CUST_27345_PI428621111	0.0304123	-3.08085	NIL	NIL	unknown
	805	CUST_30060_PI428621111	0.0224011	-3.08861	NIL	NIL	unknown
	806	CUST_14920_PI428621111	0.0167746	-3.09475	NIL	NIL	unknown
	807	CUST_3071_PI428621111	0.0254759	-3.11081	K14611	SLC23A1_2, SVCT1_2; solute carrier family 23 (nucleobase transporter),member 1/2	solute carrier family 23 member 2-like
	808	CUST_29565_PI428621111	0.0274173	-3.11593	K04519	IL1B; interleukin 1 beta	interleukin-1 beta-like
	809	CUST_15948_PI428621111	0.0347347	-3.11988	NIL	NIL	leucine zipper, putative tumor suppressor 2b (lzts2b)
	810	CUST_2704_PI428621111	0.0349941	-3.12024	K12076	DLG1; disks large protein 1	disks large homolog 1-like
	811	CUST_913_PI428621111	0.042281	-3.12039	K06252	TN; tenascin	tenascin-like
	812	CUST_12981_PI428621111	0.00953528	-3.14296	NIL	NIL	unknown
	813	CUST_17932_PI428621111	0.0264365	-3.14517	NIL	NIL	unknown
	814	CUST_27778_PI428621111	0.0251916	-3.1532	NIL	NIL	family with sequence similarity 169, member Ab (fam169ab)
	815	CUST_3475_PI428621111	0.0408114	-3.15363	K09269	SOX5_6_13; transcription factor SOX5/6/13 (SOX group D)	transcription factor SOX-13-like
	816	CUST_27671_PI428621111	0.0222234	-3.15781	NIL	NIL	unknown
	817	CUST_305_PI428621111	0.0225943	-3.18017	NIL	NIL	unknown
	818	CUST_59994_PI428621111	0.00498507	-3.18731	NIL	NIL	hypothetical protein LOC100711525
	819	CUST_17354_PI428621111	0.0290918	-3.21433	NIL	NIL	unknown
	820	CUST_59257_PI428621111	0.0340614	-3.24585	NIL	NIL	sialic acid-binding Ig-like lectin 9-like
	821	CUST_56060_PI428621111	0.0150987	-3.25141	NIL	NIL	hypothetical protein LOC100711744
	822	CUST_47777_PI428621111	0.0480508	-3.25421	NIL	NIL	unknown
	823	CUST_19534_PI428621111	0.00114737	-3.26567	NIL	NIL	phosphatase and actin regulator 3-like
	824	CUST_7199_PI428621111	0.00814797	-3.28624	NIL	NIL	sialic acid-binding Ig-like lectin 12-like
	825	CUST_57698_PI428621111	0.0254944	-3.28736	NIL	NIL	actin, alpha, cardiac muscle 1a (actc1a)
	826	CUST_58829_PI428621111	0.0290553	-3.30309	K07520	ABLIM; actin-binding LIM protein	actin-binding LIM protein 3
	827	CUST_36241_PI428621111	0.0314501	-3.32451	NIL	NIL	unknown
	828	CUST_19375_PI428621111	0.0262238	-3.32749	NIL	NIL	unknown
	829	CUST_18806_PI428621111	0.0392212	-3.33141	NIL	NIL	unknown
	830	CUST_3665_PI428621111	0.0314501	-3.33364	K17199	RASEF, RAB45; Ras and EF-hand domain-containing protein	ras and EF-hand domain-containing protein-like
	831	CUST_19293_PI428621111	0.0376224	-3.33438	NIL	NIL	unknown
	832	CUST_2584_PI428621111	0.0393308	-3.33656	K10436	MAPRE; microtubule-associated protein, RP/EB family	microtubule-associated protein RP/EB family member 3-like
	833	CUST_10076_PI428621111	0.0105411	-3.33778	NIL	NIL	unknown
	834	CUST_21637_PI428621111	0.0344135	-3.3543	NIL	NIL	unknown
	835	CUST_45_PI428621111	0.0491524	-3.36171	K01178	E3.2.1.3; glucoamylase [EC:3.2.1.3]	containsPredictedCDS
	836	CUST_27370_PI428621111	0.0304123	-3.38393	NIL	NIL	unknown
	837	CUST_12843_PI428621111	0.0310964	-3.39067	NIL	NIL	zona pellucida sperm-binding protein 4 preproprotein
	838	CUST_53729_PI428621111	0.0252464	-3.40832	NIL	NIL	catenin delta-2
	839	CUST_28006_PI428621111	0.048406	-3.41208	NIL	NIL	adenylyl cyclase-associated protein 2-like
	840	CUST_58628_PI428621111	0.0379377	-3.41311	NIL	NIL	unknown
	841	CUST_50_PI428621111	0.0483646	-3.4156	K01178	E3.2.1.3; glucoamylase [EC:3.2.1.3]	containsPredictedCDS
	842	CUST_9028_PI428621111	0.0108217	-3.42238	NIL	NIL	rho GTPase-activating protein 12-like
	843	CUST_13281_PI428621111	0.00579895	-3.43833	NIL	NIL	protein NDRG1-like, transcript variant 1
	844	CUST_53994_PI428621111	0.023508	-3.44871	NIL	NIL	unknown
	845	CUST_53581_PI428621111	0.0348549	-3.45747	NIL	NIL	unknown
	846	CUST_11862_PI428621111	0.0254759	-3.45984	NIL	NIL	WNT1-inducible-signaling pathway protein 1-like
	847	CUST_35302_PI428621111	0.0358314	-3.46574	NIL	NIL	unknown
	848	CUST_13577_PI428621111	0.0367162	-3.46759	NIL	NIL	unknown
	849	CUST_22252_PI428621111	0.0481794	-3.5174	NIL	NIL	hypothetical protein LOC100692089
	850	CUST_27784_PI428621111	0.0293222	-3.52558	NIL	NIL	unknown
	851	CUST_6630_PI428621111	0.00886947	-3.53237	NIL	NIL	unknown
	852	CUST_54557_PI428621111	0.0432307	-3.53892	NIL	NIL	unknown
	853	CUST_8641_PI428621111	0.0191121	-3.53981	K07522	NTNG1; netrin-G1	netrin G1 (NTNG1)
	854	CUST_6063_PI428621111	0.0137338	-3.55176	K01939	E6.3.4.4, purA; adenylosuccinate synthase [EC:6.3.4.4]	adenylosuccinate synthetase isozyme 1 C-like
	855	CUST_22462_PI428621111	0.00691356	-3.56264	NIL	NIL	unknown
	856	CUST_19540_PI428621111	0.0279223	-3.57943	K02561	BOK; BCL2-related ovarian killer protein	bcl-2-related ovarian killer protein homolog A-like
	857	CUST_6447_PI428621111	0.0454043	-3.59718	NIL	NIL	adenylyl cyclase-associated protein 2-like
	858	CUST_4957_PI428621111	0.0197215	-3.61801	NIL	NIL	protein tweety homolog 2-like
	859	CUST_4513_PI428621111	0.0499432	-3.62123	NIL	NIL	unknown
	860	CUST_26289_PI428621111	0.0101401	-3.62363	K07520	ABLIM; actin-binding LIM protein	actin binding LIM protein family, member 3 (ABLIM3)
	861	CUST_36499_PI428621111	0.0386039	-3.62855	K09260	MEF2A; MADS-box transcription enhancer factor 2A	containsPredictedCDS
	862	CUST_49382_PI428621111	0.0164345	-3.63553	NIL	NIL	myocardin-related transcription factor B-like
	863	CUST_26971_PI428621111	0.0311855	-3.64828	NIL	NIL	unknown
	864	CUST_47593_PI428621111	0.0291354	-3.69341	K04837	SCN4A; voltage-gated sodium channel type IV alpha	sodium channel protein type 4 subunit alpha A-like
	865	CUST_5055_PI428621111	0.046616	-3.74079	NIL	NIL	MICAL-like protein 2-like
	866	CUST_8402_PI428621111	0.0317372	-3.76456	NIL	NIL	CD9 antigen-like
	867	CUST_40798_PI428621111	0.0265827	-3.78711	NIL	NIL	unknown
	868	CUST_57766_PI428621111	0.0162335	-3.79148	NIL	NIL	rho GTPase-activating protein 12-like
	869	CUST_12784_PI428621111	0.0107325	-3.79904	NIL	NIL	sterile alpha and TIR motif-containing protein 1-like
	870	CUST_28498_PI428621111	0.0288307	-3.80032	NIL	NIL	unknown
	871	CUST_6932_PI428621111	0.0360689	-3.8529	K03907	THBD, CD141; thrombomodulin	toll-like receptor 5-like
	872	CUST_27662_PI428621111	0.0492384	-3.86035	NIL	NIL	unknown
	873	CUST_59623_PI428621111	0.0130493	-3.86278	K13485	PRHOXNB, URAD; 2-oxo-4-hydroxy-4-carboxy-5-ureidoimidazoline decarboxylase [EC:4.1.1.-]	2-oxo-4-hydroxy-4-carboxy-5-ureidoimidazoline decarboxylase-like
	874	CUST_44158_PI428621111	0.0138339	-3.92559	NIL	NIL	unknown
	875	CUST_49289_PI428621111	0.0311855	-3.92977	NIL	NIL	putative ST2L protein precursor
	876	CUST_30869_PI428621111	0.00741973	-3.97684	NIL	NIL	unknown
	877	CUST_30249_PI428621111	0.0421758	-3.98611	NIL	NIL	unknown
	878	CUST_4378_PI428621111	0.0274173	-3.99988	NIL	NIL	unknown
	879	CUST_4847_PI428621111	0.00953528	-4.00542	NIL	NIL	multiple C2 and transmembrane domain-containing protein 2-like
	880	CUST_32725_PI428621111	0.0183809	-4.03262	NIL	NIL	unknown
	881	CUST_49397_PI428621111	0.00797823	-4.03378	NIL	NIL	unknown
	882	CUST_29408_PI428621111	0.0331619	-4.03498	NIL	NIL	unknown
	883	CUST_45254_PI428621111	0.0495294	-4.05092	NIL	NIL	unknown
	884	CUST_47402_PI428621111	0.0188057	-4.10154	NIL	NIL	unknown
	885	CUST_13465_PI428621111	0.0384827	-4.10985	K04223	TACR2; tachykinin receptor 2	neuromedin-K receptor-like
	886	CUST_17667_PI428621111	0.0347347	-4.11627	NIL	NIL	hypothetical protein LOC100699620
	887	CUST_36701_PI428621111	0.0293222	-4.14592	NIL	NIL	unknown
	888	CUST_3910_PI428621111	0.0413443	-4.22299	K10461	KLHL24_35; kelch-like protein 24/35	kelch-like 24 (Drosophila) (KLHL24)
	889	CUST_37709_PI428621111	0.0102604	-4.24162	NIL	NIL	unknown
	890	CUST_14479_PI428621111	0.0491524	-4.29683	K01830	E5.3.99.2, PTGDS; prostaglandin-H2 D-isomerase [EC:5.3.99.2]	lipocalin-like
	891	CUST_37070_PI428621111	0.00172749	-4.35695	K04886	KCNB2; potassium voltage-gated channel Shab-related subfamily B member2	potassium voltage-gated channel, Shab-related subfamily, member 2 (KCNB2)
	892	CUST_53104_PI428621111	0.0346982	-4.38485	K16499	PCDHD2; protocadherin delta 2	protocadherin gamma cluster 1 member precursor
	893	CUST_7421_PI428621111	0.014442	-4.43914	K12327	CALD1; caldesmon	non-muscle caldesmon-like
	894	CUST_42277_PI428621111	0.0177229	-4.45241	NIL	NIL	unknown
	895	CUST_43408_PI428621111	0.0363794	-4.47964	NIL	NIL	unknown
	896	CUST_9253_PI428621111	0.0111122	-4.53737	K12327	CALD1; caldesmon	non-muscle caldesmon-like
	897	CUST_23534_PI428621111	0.0132627	-4.539	K09070	TCF15, PARAXIS; transcription factor 15	transcription factor 15-like
	898	CUST_4911_PI428621111	0.00611759	-4.54582	K15464	BNIP3; BCL2/adenovirus E1B 19 kDa protein-interacting protein 3	BCL2/adenovirus E1B 19 kDa protein-interacting protein 3-like
	899	CUST_21513_PI428621111	0.030982	-4.65513	NIL	NIL	unknown
	900	CUST_4728_PI428621111	0.0242679	-4.66037	K08114	PTPRZ; receptor-type tyrosine-protein phosphatase zeta [EC:3.1.3.48]	receptor-type tyrosine-protein phosphatase zeta-like
	901	CUST_50390_PI428621111	0.0468022	-4.72301	K08114	PTPRZ; receptor-type tyrosine-protein phosphatase zeta [EC:3.1.3.48]	si:ch211-258f14.6 (si:ch211-258f14.6)
	902	CUST_25655_PI428621111	0.0393308	-4.72355	NIL	NIL	unknown
	903	CUST_39172_PI428621111	0.0252464	-4.81235	NIL	NIL	unknown
	904	CUST_19928_PI428621111	0.0161884	-4.81973	NIL	NIL	unknown
	905	CUST_40619_PI428621111	0.0274173	-4.87268	NIL	NIL	protein S100-P-like
	906	CUST_17778_PI428621111	0.0281511	-4.90394	NIL	NIL	unknown
	907	CUST_32857_PI428621111	0.0290918	-4.92326	NIL	NIL	unknown
	908	CUST_3845_PI428621111	0.0205722	-4.98802	NIL	NIL	sema domain, transmembrane domain (TM), and cytoplasmic domain, (semaphorin) 6D (SEMA6D)
	909	CUST_22046_PI428621111	0.0148114	-5.10521	K07305	msrB; peptide-methionine (R)-S-oxide reductase [EC:1.8.4.12]	methionine-R-sulfoxide reductase B2, mitochondrial-like
	910	CUST_16989_PI428621111	0.00439861	-5.34775	NIL	NIL	containsPredictedCDS
	911	CUST_33157_PI428621111	0.0164345	-5.76426	NIL	NIL	unknown
	912	CUST_4822_PI428621111	0.0358841	-5.8152	K04277	CNR1; cannabinoid receptor 1	cannabinoid receptor type 1A-like
	913	CUST_46349_PI428621111	0.0352787	-5.85967	K06840	SEMA3; semaphorin 3	unknown
	914	CUST_18372_PI428621111	0.0177229	-6.1099	NIL	NIL	unknown
	915	CUST_43560_PI428621111	0.00837354	-6.17161	NIL	NIL	unknown
	916	CUST_9578_PI428621111	0.0361859	-6.21712	NIL	NIL	unknown
	917	CUST_16523_PI428621111	0.0156188	-6.31024	NIL	NIL	unknown
	918	CUST_13174_PI428621111	0.0383494	-6.36341	NIL	NIL	calponin-1-like
	919	CUST_12260_PI428621111	0.0274173	-6.49049	K01593	DDC; aromatic-L-amino-acid decarboxylase [EC:4.1.1.28]	aromatic-L-amino-acid decarboxylase-like
	920	CUST_22060_PI428621111	0.00172749	-6.65563	NIL	NIL	unknown
	921	CUST_1999_PI428621111	0.0348288	-6.85259	K12558	MYBPC2; myosin-binding protein C, fast-type	myosin-binding protein C, fast-type-like
	922	CUST_3929_PI428621111	0.00944411	-7.11509	K11146	DHRS3; dehydrogenase/reductase SDR family member 3 [EC:1.1.-.-]	short-chain dehydrogenase/reductase 3-like
	923	CUST_24467_PI428621111	0.00579895	-7.33573	NIL	NIL	hypothetical protein LOC100704118
	924	CUST_38732_PI428621111	0.00795432	-7.34089	NIL	NIL	unknown
	925	CUST_9446_PI428621111	0.0211541	-7.58388	NIL	NIL	consortin-like
	926	CUST_38949_PI428621111	0.0183544	-8.0165	NIL	NIL	unknown
	927	CUST_28226_PI428621111	0.0361859	-8.03597	NIL	NIL	unknown
	928	CUST_13799_PI428621111	0.0384366	-8.54053	NIL	NIL	unknown
	929	CUST_3609_PI428621111	0.0220203	-11.5716	NIL	NIL	G protein-activated inward rectifier potassium channel 1-like
	930	CUST_12570_PI428621111	0.00839375	-13.4259	NIL	NIL	unknown
	931	CUST_34249_PI428621111	0.00567107	-62.2149	NIL	NIL	unknown
