# Supplementary material for: Differential Transcriptomic Response in the Spleen and Head Kidney Following Vaccination and Infection of Asian Seabass with Streptococcus iniae
Source: PLoS One. 2014 Jul 3;9(7):e99128. doi: 10.1371/journal.pone.0099128 (PMC4081116; doi:10.1371/journal.pone.0099128)
Supplement: Table S3 — List of genes up-regulated in the spleen in D1 vaccinated vs. D1 control groups and grouped according to the KEGG pathways (p-value FDR<0.05; fold-change > = 1.5). (XLSX) [file pone.0099128.s003.xlsx]

## Sheet: Sup Table S3
	Supplementary Table S3. List of genes up-regulated in the spleen in D1 vaccinated vs. D1 control groups and grouped according to the KEGG pathways (p-value FDR < 0.05; fold-change >=1.5).
	S/N	KO	p-value with FDR	Fold-Change	KO Title
	ko04110 Cell cycle (31)
	1	K02087	0.0146122	5.98224	CDK1, CDC2; cyclin-dependent kinase 1
	2	K02091	0.0363994	1.6752	CDK6; cyclin-dependent kinase 6
	3	K02180	0.0205722	1.77471	BUB3; cell cycle arrest protein BUB3
	4	K02206	0.00741973	3.99634	CDK2; cyclin-dependent kinase 2
	5	K02209	0.00611759	8.42681	MCM5, CDC46; DNA replication licensing factor MCM5
	6	K02210	0.00503599	3.85282	MCM7, CDC47; DNA replication licensing factor MCM7
	7	K02212	0.0108217	11.3716	MCM4, CDC54; DNA replication licensing factor MCM4
	8	K02213	0.0254308	6.32343	CDC6; cell division control protein 6
	9	K02537	0.0150987	5.52764	MAD2; mitotic spindle assembly checkpoint protein MAD2
	10	K02540	0.0107334	5.07918	MCM2; DNA replication licensing factor MCM2
	11	K02541	0.0142538	10.6991	MCM3; DNA replication licensing factor MCM3
	12	K02542	0.00787892	7.39512	MCM6; DNA replication licensing factor MCM6
	13	K02603	0.00596821	4.60946	ORC1; origin recognition complex subunit 1
	14	K02604	0.0422255	4.10718	ORC2; origin recognition complex subunit 2
	15	K02605	0.038255	4.27713	ORC3; origin recognition complex subunit 3
	16	K02606	0.0274459	5.33738	ORC4; origin recognition complex subunit 4
	17	K02607	0.036146	5.2266	ORC5; origin recognition complex subunit 5
	18	K03352	0.0395057	1.84835	APC5; anaphase-promoting complex subunit 5
	19	K03363	0.0100942	7.25748	CDC20; cell division cycle 20, cofactor of APC complex
	20	K04802	0.00519106	4.46922	PCNA; proliferating cell nuclear antigen
	21	K05868	0.00114737	14.2389	CCNB; cyclin B
	22	K06620	0.00844348	4.08876	E2F1_3; E2F transcription factor 1/3
	23	K06626	0.0272858	2.8586	CCNE; cyclin E
	24	K06627	0.0251916	8.2565	CCNA; cyclin A
	25	K06628	0.00456194	6.28199	CDC45; cell division control protein 45
	26	K06631	0.00429277	10.5726	PLK1; polo-like kinase 1
	27	K06635	0.00172749	5.33684	PTTG; securin
	28	K06637	0.0110266	8.12383	BUB1B, BUBR1, MAD3L; mitotic checkpoint serine/threonine-protein kinase BUB1 beta
	29	K06640	0.0102473	3.55228	ATR; serine/threonine-protein kinase ATR
	30	K06641	0.0264183	2.94943	CHK2; serine/threonine-protein kinase Chk2
	31	K08866	0.00567107	5.23215	TTK, MPS1; serine/threonine-protein kinase TTK/MPS1
	ko03030 DNA replication (25)
	1	K02209	0.00611759	8.42681	MCM5, CDC46; DNA replication licensing factor MCM5
	2	K02210	0.00503599	3.85282	MCM7, CDC47; DNA replication licensing factor MCM7
	3	K02212	0.0108217	11.3716	MCM4, CDC54; DNA replication licensing factor MCM4
	4	K02320	0.00628199	4.16695	POLA1; DNA polymerase alpha subunit A
	5	K02321	0.00439861	8.32946	POLA2; DNA polymerase alpha subunit B
	6	K02324	0.00567107	7.26989	POLE1; DNA polymerase epsilon subunit 1
	7	K02325	0.00741973	8.42785	POLE2; DNA polymerase epsilon subunit 2
	8	K02328	0.00741973	2.86192	POLD2; DNA polymerase delta subunit 2
	9	K02540	0.0107334	5.07918	MCM2; DNA replication licensing factor MCM2
	10	K02541	0.0142538	10.6991	MCM3; DNA replication licensing factor MCM3
	11	K02542	0.00787892	7.39512	MCM6; DNA replication licensing factor MCM6
	12	K02684	0.00661683	4.12601	PRI1; DNA primase small subunit
	13	K02685	0.00429277	4.22302	PRI2; DNA primase large subunit
	14	K03504	0.0163846	1.99987	POLD3; DNA polymerase delta subunit 3
	15	K04799	0.0424491	2.78567	FEN1, RAD2; flap endonuclease-1
	16	K04802	0.00519106	4.46922	PCNA; proliferating cell nuclear antigen
	17	K07466	0.0164345	6.41652	RFA1, RPA1, rpa; replication factor A1
	18	K10739	0.0193299	2.90447	RFA2, RPA2; replication factor A2
	19	K10743	0.00596821	2.82041	RNASEH2A; ribonuclease H2 subunit A
	20	K10744	0.0238026	1.83839	RNASEH2B; ribonuclease H2 subunit B
	21	K10745	0.0146122	1.51622	RNASEH2C; ribonuclease H2 subunit C
	22	K10747	0.0395057	2.24479	LIG1; DNA ligase 1 [EC:6.5.1.1]
	23	K10754	0.0325485	1.89675	RFC1; replication factor C subunit 1
	24	K10755	0.00833614	3.49351	RFC2_4; replication factor C subunit 2/4
	25	K10756	0.0156282	3.74432	RFC3_5; replication factor C subunit 3/5
	ko03460 Fanconi anemia pathway (12)
	1	K04482	0.00839079	8.35414	RAD51; DNA repair protein RAD51
	2	K06640	0.0102473	3.55228	ATR; serine/threonine-protein kinase ATR
	3	K07466	0.0164345	6.41652	RFA1, RPA1, rpa; replication factor A1
	4	K08991	0.0174453	3.25658	MUS81; crossover junction endonuclease MUS81
	5	K10484	0.00429277	2.31646	BTBD12, SLX4; structure-specific endonuclease subunit SLX4 (BTB/POZ domain-containing protein 12)
	6	K10739	0.0193299	2.90447	RFA2, RPA2; replication factor A2
	7	K10870	0.00429277	4.67693	RAD51L2, RAD51C; RAD51-like protein 2
	8	K10891	0.0417839	3.25094	FANCD2; fanconi anemia group D2 protein
	9	K10894	0.00401721	9.3806	FANCG; fanconi anemia group G protein
	10	K10895	0.00401721	5.98214	FANCI; fanconi anemia group I protein
	11	K11511	0.0491524	2.62476	APITD1, CENPS, MHF1; centromere protein S
	12	K13960	0.00787892	5.18446	UBE2T, HSPC150; ubiquitin-conjugating enzyme E2 T
	ko00230 Purine metabolism (14)
	1	K00364	0.0383494	2.26641	E1.7.1.7, guaC; GMP reductase
	2	K00893	0.0148114	6.36134	DCK; deoxycitidine kinase
	3	K00940	0.0265827	2.30969	E2.7.4.6, ndk; nucleoside-diphosphate kinase
	4	K02320	0.00628199	4.16695	POLA1; DNA polymerase alpha subunit A
	5	K02321	0.00439861	8.32946	POLA2; DNA polymerase alpha subunit B
	6	K02324	0.00567107	7.26989	POLE1; DNA polymerase epsilon subunit 1
	7	K02325	0.00741973	8.42785	POLE2; DNA polymerase epsilon subunit 2
	8	K02328	0.00741973	2.86192	POLD2; DNA polymerase delta subunit 2
	9	K02684	0.00661683	4.12601	PRI1; DNA primase small subunit
	10	K02685	0.00429277	4.22302	PRI2; DNA primase large subunit
	11	K03011	0.0495294	1.89071	RPB3, POLR2C; DNA-directed RNA polymerase II subunit RPB3
	12	K03504	0.0163846	1.99987	POLD3; DNA polymerase delta subunit 3
	13	K10807	0.032595	3.75666	RRM1; ribonucleoside-diphosphate reductase subunit M1
	14	K10808	0.00896461	4.82657	RRM2; ribonucleoside-diphosphate reductase subunit M2
	ko00240 Pyrimidine metabolism (17)
	1	K00560	0.0137338	3.10946	thyA, TYMS; thymidylate synthase
	2	K00857	0.0264365	4.4129	E2.7.1.21, tdk; thymidine kinase
	3	K00893	0.0148114	6.36134	DCK; deoxycitidine kinase
	4	K00940	0.0265827	2.30969	E2.7.4.6, ndk; nucleoside-diphosphate kinase
	5	K00943	0.0314501	2.29441	E2.7.4.9, tmk; dTMP kinase
	6	K01520	0.00953528	3.02621	dut, DUT; dUTP pyrophosphatase
	7	K02320	0.00628199	4.16695	POLA1; DNA polymerase alpha subunit A
	8	K02321	0.00439861	8.32946	POLA2; DNA polymerase alpha subunit B
	9	K02324	0.00567107	7.26989	POLE1; DNA polymerase epsilon subunit 1
	10	K02325	0.00741973	8.42785	POLE2; DNA polymerase epsilon subunit 2
	11	K02328	0.00741973	2.86192	POLD2; DNA polymerase delta subunit 2
	12	K02684	0.00661683	4.12601	PRI1; DNA primase small subunit
	13	K02685	0.00429277	4.22302	PRI2; DNA primase large subunit
	14	K03011	0.0495294	1.89071	RPB3, POLR2C; DNA-directed RNA polymerase II subunit RPB3
	15	K03504	0.0163846	1.99987	POLD3; DNA polymerase delta subunit 3
	16	K10807	0.032595	3.75666	RRM1; ribonucleoside-diphosphate reductase subunit M1
	17	K10808	0.00896461	4.82657	RRM2; ribonucleoside-diphosphate reductase subunit M2
	ko03050 Proteasome (11)
	1	K02725	0.0413443	1.66266	PSMA1; 20S proteasome subunit alpha 6
	2	K02726	0.0257158	2.09408	PSMA2; 20S proteasome subunit alpha 2
	3	K02728	0.0287365	2.1924	PSMA4; 20S proteasome subunit alpha 3
	4	K02731	0.0150987	1.92117	PSMA7; 20S proteasome subunit alpha 4
	5	K02732	0.0453083	1.65611	PSMB1; 20S proteasome subunit beta 6
	6	K02735	0.019116	1.51602	PSMB3; 20S proteasome subunit beta 3
	7	K02737	0.0394073	1.77979	PSMB5; 20S proteasome subunit beta 5
	8	K02738	0.022863	1.79261	PSMB6; 20S proteasome subunit beta 1
	9	K03063	0.036237	1.61035	PSMC4, RPT3; 26S proteasome regulatory subunit T3
	10	K06696	0.0175653	2.16966	PSME1; proteasome activator subunit 1 (PA28 alpha)
	11	K11599	0.0240022	1.57087	POMP, UMP1; proteasome maturation protein
	ko04145 Phagosome (5)
	1	K06503	0.0175653	2.09933	TFRC, CD71; transferrin receptor
	2	K07374	0.0307491	2.13021	TUBA; tubulin alpha
	3	K07375	0.0363994	2.25414	TUBB; tubulin beta
	4	K08488	0.0495294	1.6193	STX7; syntaxin 7
	5	K12478	0.0297321	7.05557	EEA1; early endosome antigen 1
	ko04115 p53 signaling pathway (10)
	1	K02087	0.0146122	5.98224	CDK1, CDC2; cyclin-dependent kinase 1
	2	K02091	0.0363994	1.6752	CDK6; cyclin-dependent kinase 6
	3	K02206	0.00741973	3.99634	CDK2; cyclin-dependent kinase 2
	4	K04398	0.0396762	2.56334	CASP8; caspase 8
	5	K05868	0.00114737	14.2389	CCNB; cyclin B
	6	K06626	0.0272858	2.8586	CCNE; cyclin E
	7	K06640	0.0102473	3.55228	ATR; serine/threonine-protein kinase ATR
	8	K06641	0.0264183	2.94943	CHK2; serine/threonine-protein kinase Chk2
	9	K10129	0.00429277	3.66643	GTSE1, B99; G-2 and S-phase expressed protein 1
	10	K10808	0.00896461	4.82657	RRM2; ribonucleoside-diphosphate reductase subunit M2
