# Supplementary material for: Differential Transcriptomic Response in the Spleen and Head Kidney Following Vaccination and Infection of Asian Seabass with Streptococcus iniae
Source: PLoS One. 2014 Jul 3;9(7):e99128. doi: 10.1371/journal.pone.0099128 (PMC4081116; doi:10.1371/journal.pone.0099128)
Supplement: Table S4 — List of 976 transcripts that were differentially expressed in the spleen in the vaccinated challenged group compared to the vaccinated mock group at 25–29 hpc (p-value FDR<0.05; fold-change ≥1.5 or ≤−1.5). (XLSX) [file pone.0099128.s004.xlsx]

## Sheet: Sup table 4_new
	Supplementary Table S4. List of 976 transcripts that were differentially expressed in the spleen in the vaccinated challenged group compared to the vaccinated mock group (p-value FDR < 0.05; fold-change ≥ 1.5 or ≤ -1.5).
	*S/N	Probeset ID	p-value with FDR	Fold-Change	KO	KO Title	BLAST
	1	CUST_50752_PI428621111	0.0465712	21.3303	NIL	NIL	unknown
	2	CUST_24348_PI428621111	0.0460396	10.1416	NIL	NIL	unknown
	3	CUST_30507_PI428621111	0.00974922	8.63479	NIL	NIL	unknown
	4	CUST_51260_PI428621111	0.00535848	8.38318	NIL	NIL	hypothetical protein LOC100707456
	5	CUST_20479_PI428621111	0.00851888	8.1962	NIL	NIL	unknown
	6	CUST_46718_PI428621111	0.0254438	7.09272	NIL	NIL	unknown
	7	CUST_24336_PI428621111	0.0310376	6.86809	NIL	NIL	disintegrin and metalloproteinase domain-containing protein 12-like
	8	CUST_40711_PI428621111	0.0358023	6.84007	NIL	NIL	zgc:85869 (zgc:85869)
	9	CUST_9463_PI428621111	0.0487528	6.74424	NIL	NIL	schwannomin-interacting protein 1-like
	10	CUST_26379_PI428621111	0.0492408	6.72191	NIL	NIL	unknown
	11	CUST_28630_PI428621111	0.0385326	6.69844	NIL	NIL	ig lambda chain V-III region LOI-like
	12	CUST_22060_PI428621111	0.0209792	6.20087	NIL	NIL	unknown
	13	CUST_57326_PI428621111	0.042779	5.93696	NIL	NIL	unknown
	14	CUST_26253_PI428621111	0.0489956	5.9085	K12395	AP1S3; AP-1 complex subunit sigma-3	AP-1 complex subunit sigma-3-like
	15	CUST_24600_PI428621111	0.0128914	5.82293	NIL	NIL	unknown
	16	CUST_5736_PI428621111	0.0347895	5.73854	K05398	TLR1; toll-like receptor 1	toll-like receptor 1 (tlr1)
	17	CUST_38828_PI428621111	0.0278243	5.72652	NIL	NIL	hypothetical protein LOC100699099
	18	CUST_6774_PI428621111	0.0297175	5.56325	NIL	NIL	insulin-like growth factor binding protein 6 (igfbp6)
	19	CUST_58989_PI428621111	0.031681	5.41804	NIL	NIL	unknown
	20	CUST_8402_PI428621111	0.0314923	5.18458	NIL	NIL	CD9 antigen-like
	21	CUST_57698_PI428621111	0.00275158	5.0973	NIL	NIL	actin, alpha, cardiac muscle 1a (actc1a)
	22	CUST_26535_PI428621111	0.0401974	4.99144	NIL	NIL	unknown
	23	CUST_31425_PI428621111	0.0351762	4.86724	K05026	CLIC6; chloride intracellular channel protein 6	unknown
	24	CUST_32441_PI428621111	0.0378419	4.81811	NIL	NIL	unknown
	25	CUST_19782_PI428621111	0.0209792	4.72686	NIL	NIL	unknown
	26	CUST_51264_PI428621111	0.00275158	4.6963	NIL	NIL	unknown
	27	CUST_25921_PI428621111	0.037386	4.46952	NIL	NIL	unknown
	28	CUST_51956_PI428621111	0.0465712	4.46121	NIL	NIL	unknown
	29	CUST_48592_PI428621111	0.0305582	4.42339	NIL	NIL	unknown
	30	CUST_37440_PI428621111	0.0323653	4.40971	NIL	NIL	unknown
	31	CUST_12533_PI428621111	0.0245719	4.40925	NIL	NIL	sideroflexin-5-like
	32	CUST_44800_PI428621111	0.015603	4.33933	NIL	NIL	unknown
	33	CUST_10341_PI428621111	0.0216494	4.26306	NIL	NIL	tetraspanin-1-like
	34	CUST_42821_PI428621111	0.0170776	4.25963	NIL	NIL	unknown
	35	CUST_24933_PI428621111	0.0365252	4.10039	NIL	NIL	hypothetical protein LOC100701214
	36	CUST_59137_PI428621111	0.0393801	4.09834	NIL	NIL	mannose-P-dolichol utilization defect 1a
	37	CUST_58163_PI428621111	0.0323653	4.07939	NIL	NIL	hypothetical protein LOC100712458
	38	CUST_51824_PI428621111	0.0165948	4.04722	NIL	NIL	unknown
	39	CUST_59927_PI428621111	0.0487528	4.04043	K02161	BCL2; apoptosis regulator BCL-2	B-cell CLL/lymphoma 2 (BCL2), nuclear gene encoding mitochondrial protein, transcript variant beta
	40	CUST_31229_PI428621111	0.043031	4.03733	NIL	NIL	unknown
	41	CUST_23737_PI428621111	0.0385326	4.03184	NIL	NIL	hypothetical protein LOC100691008
	42	CUST_16400_PI428621111	0.0225838	3.95427	NIL	NIL	containsPredictedCDS
	43	CUST_6401_PI428621111	0.0209792	3.9284	NIL	NIL	unknown
	44	CUST_11564_PI428621111	0.00233879	3.90874	K14379	ACP5; tartrate-resistant acid phosphatase type 5 [EC:3.1.3.2]	tartrate-resistant acid phosphatase type 5-like
	45	CUST_17233_PI428621111	0.0392368	3.89851	NIL	NIL	complement C1q tumor necrosis factor-related protein 1-like
	46	CUST_25016_PI428621111	0.0366166	3.87616	NIL	NIL	unknown
	47	CUST_9544_PI428621111	0.037386	3.8421	K04182	CCR7; C-C chemokine receptor type 7	c-C chemokine receptor type 7-like
	48	CUST_58274_PI428621111	0.0392368	3.82061	NIL	NIL	unknown
	49	CUST_17692_PI428621111	0.0140049	3.79921	K06084	LMO7, FBXO20; F-box protein 20	LIM domain only protein 7 isoform 2
	50	CUST_38390_PI428621111	0.00851888	3.79532	NIL	NIL	unknown
	51	CUST_35616_PI428621111	0.0347895	3.69601	NIL	NIL	unknown
	52	CUST_12442_PI428621111	0.0383759	3.6943	K04190	CXCR5, BLR1; C-X-C chemokine receptor type 5	c-X-C chemokine receptor type 5-like
	53	CUST_55377_PI428621111	0.0472874	3.67418	NIL	NIL	unknown
	54	CUST_25453_PI428621111	0.0392461	3.66266	NIL	NIL	hypothetical protein LOC100703934
	55	CUST_19364_PI428621111	0.0470793	3.65675	NIL	NIL	glycine n-acyltransferase (glyat)
	56	CUST_20391_PI428621111	0.0126436	3.52416	K04381	STMN1; stathmin	stathmin-like, transcript variant 1
	57	CUST_53811_PI428621111	0.0497662	3.52215	NIL	NIL	hypothetical protein LOC100034569
	58	CUST_36011_PI428621111	0.0305582	3.51111	NIL	NIL	hypothetical protein LOC100711799
	59	CUST_15997_PI428621111	0.0252125	3.49768	NIL	NIL	unknown
	60	CUST_34407_PI428621111	0.0223763	3.46429	NIL	NIL	CD3gammadelta-A precursor
	61	CUST_37495_PI428621111	0.0307191	3.45595	NIL	NIL	unknown
	62	CUST_26219_PI428621111	0.0185629	3.42795	NIL	NIL	unknown
	63	CUST_45021_PI428621111	0.00601488	3.40819	K11168	DHRS12; dehydrogenase/reductase SDR family member 12 [EC:1.1.-.-]	unknown
	64	CUST_31147_PI428621111	0.0235282	3.39328	NIL	NIL	unknown
	65	CUST_17113_PI428621111	0.0251137	3.38999	NIL	NIL	LIM domain only 7b
	66	CUST_37097_PI428621111	0.0417164	3.37406	NIL	NIL	unknown
	67	CUST_26662_PI428621111	0.0314526	3.37141	K07990	SH2D1A, SAP; SH2 domain protein 1A	SH2 domain-containing protein 1A-like
	68	CUST_44877_PI428621111	0.0314187	3.29849	NIL	NIL	containsPredictedCDS
	69	CUST_49764_PI428621111	0.0297175	3.27242	NIL	NIL	unknown
	70	CUST_58785_PI428621111	0.0499363	3.22572	NIL	NIL	hypothetical protein LOC100695503
	71	CUST_1705_PI428621111	0.0327598	3.21049	K16479	ODF2; outer dense fiber protein 2	outer dense fiber protein 2-like
	72	CUST_55390_PI428621111	0.0268716	3.20109	K04179	CCR4; C-C chemokine receptor type 4	c-C chemokine receptor type 4-like
	73	CUST_12684_PI428621111	0.0494918	3.20087	NIL	NIL	unknown
	74	CUST_57218_PI428621111	0.0109994	3.17252	K16882	PCLO; protein piccolo	unknown
	75	CUST_54549_PI428621111	0.0306631	3.17124	NIL	NIL	unknown
	76	CUST_24299_PI428621111	0.0303694	3.14822	NIL	NIL	CX791150
	77	CUST_56623_PI428621111	0.0392368	3.1456	NIL	NIL	hypothetical protein LOC100695643
	78	CUST_26434_PI428621111	0.0392461	3.13759	NIL	NIL	ribonuclease T2-like
	79	CUST_40776_PI428621111	0.0104406	3.0956	NIL	NIL	unknown
	80	CUST_54746_PI428621111	0.0166289	3.08272	NIL	NIL	zgc:110372 (zgc:110372)
	81	CUST_24854_PI428621111	0.0189457	3.05141	NIL	NIL	adapter protein CIKS-like
	82	CUST_17902_PI428621111	0.0381792	3.04433	NIL	NIL	unknown
	83	CUST_9772_PI428621111	0.0350886	3.04306	K04847	SCN3B; voltage-gated sodium channel type III beta	hypothetical protein LOC100697272
	84	CUST_14656_PI428621111	0.0326497	3.02711	NIL	NIL	unknown
	85	CUST_5844_PI428621111	0.0392461	3.00749	NIL	NIL	containsPredictedCDS
	86	CUST_44651_PI428621111	0.0297175	3.0064	NIL	NIL	unknown
	87	CUST_5768_PI428621111	0.032615	2.99566	NIL	NIL	unknown
	88	CUST_19892_PI428621111	0.0303694	2.98813	NIL	NIL	containsPredictedCDS
	89	CUST_51685_PI428621111	0.0460396	2.98236	NIL	NIL	angiopoietin-like 2 (ANGPTL2)
	90	CUST_25916_PI428621111	0.0466715	2.97137	NIL	NIL	hypothetical protein LOC100707830
	91	CUST_15725_PI428621111	0.036461	2.95914	NIL	NIL	insulin-like growth factor-binding protein 5-like
	92	CUST_34702_PI428621111	0.0372365	2.93076	NIL	NIL	unknown
	93	CUST_37042_PI428621111	0.0273453	2.92445	NIL	NIL	unknown
	94	CUST_28075_PI428621111	0.0251113	2.91358	NIL	NIL	unknown
	95	CUST_33424_PI428621111	0.0209792	2.88446	K16642	PTN; pleiotrophin	pleiotrophin precursor
	96	CUST_16761_PI428621111	0.0145458	2.86419	K03331	DCXR; L-xylulose reductase [EC:1.1.1.10]	L-xylulose reductase-like
	97	CUST_55233_PI428621111	0.0323653	2.83939	K14850	RRP8; ribosomal RNA-processing protein 8 [EC:2.1.1.-]	unknown
	98	CUST_54436_PI428621111	0.0090264	2.83381	NIL	NIL	stereocilin-like
	99	CUST_12926_PI428621111	0.0217849	2.81265	NIL	NIL	tescalcin-like
	100	CUST_7688_PI428621111	0.0281865	2.80944	NIL	NIL	containsPredictedCDS
	101	CUST_29105_PI428621111	0.015603	2.80378	NIL	NIL	unknown
	102	CUST_27485_PI428621111	0.00748727	2.79664	NIL	NIL	unknown
	103	CUST_12711_PI428621111	0.0209792	2.79531	NIL	NIL	uncharacterized protein C4orf29 homolog
	104	CUST_39568_PI428621111	0.015603	2.78659	NIL	NIL	ig kappa chain V-VI region NQ2-6.1-like
	105	CUST_12610_PI428621111	0.00550037	2.77891	NIL	NIL	jmjC domain-containing protein 7-like
	106	CUST_12758_PI428621111	0.0168223	2.75648	K07360	ZAP70; tyrosine-protein kinase ZAP-70 [EC:2.7.10.2]	zeta-chain (TCR) associated protein kinase 70kDa (ZAP70)
	107	CUST_40246_PI428621111	0.0431611	2.70573	NIL	NIL	unknown
	108	CUST_3925_PI428621111	0.0209792	2.6753	NIL	NIL	containsPredictedCDS
	109	CUST_30535_PI428621111	0.0297175	2.67216	NIL	NIL	containsPredictedCDS
	110	CUST_26972_PI428621111	0.0347895	2.66946	NIL	NIL	unknown
	111	CUST_19146_PI428621111	0.026064	2.66031	NIL	NIL	unknown
	112	CUST_4266_PI428621111	0.0228415	2.6301	K05466	ANGPT2; angiopoietin 2	angiopoietin-2-like
	113	CUST_21550_PI428621111	0.0429878	2.6297	NIL	NIL	unknown
	114	CUST_59499_PI428621111	0.0392461	2.62918	K09223	GFI1; growth factor independent 1	zinc finger protein Gfi-1-like
	115	CUST_6290_PI428621111	0.0217849	2.62109	NIL	NIL	unknown
	116	CUST_32401_PI428621111	0.048559	2.61195	NIL	NIL	heat shock protein beta-11-like
	117	CUST_7565_PI428621111	0.0337291	2.59768	K13675	B3GALTL; UDP-glucose:O-linked fucose beta-1,3-glucosyltransferase [EC:2.4.1.-]	beta-1,3-glucosyltransferase-like
	118	CUST_50718_PI428621111	0.0336072	2.59708	NIL	NIL	unknown
	119	CUST_51082_PI428621111	0.0194673	2.56948	NIL	NIL	unknown
	120	CUST_22258_PI428621111	0.0484313	2.56657	NIL	NIL	unknown
	121	CUST_40526_PI428621111	0.046641	2.53673	NIL	NIL	hypothetical protein LOC100707140
	122	CUST_10368_PI428621111	0.0206497	2.50483	NIL	NIL	unknown
	123	CUST_18653_PI428621111	0.0417164	2.49944	K03538	POP4, RPP29; ribonuclease P protein subunit POP4 [EC:3.1.26.5]	ribonuclease P protein subunit p29-like
	124	CUST_2889_PI428621111	0.0389617	2.49161	NIL	NIL	unknown
	125	CUST_42909_PI428621111	0.0425199	2.47927	NIL	NIL	unknown
	126	CUST_31720_PI428621111	0.0392368	2.47194	NIL	NIL	containsPredictedCDS
	127	CUST_5971_PI428621111	0.0115921	2.46089	NIL	NIL	VPS33B-interacting protein-like
	128	CUST_37427_PI428621111	0.0463898	2.4498	NIL	NIL	unknown
	129	CUST_46024_PI428621111	0.0427203	2.42446	K06563	CD209; CD209 antigen	CD209 antigen-like protein D
	130	CUST_3239_PI428621111	0.0114396	2.37856	K04739	PRKAR; cAMP-dependent protein kinase regulator	protein kinase, cAMP-dependent, regulatory, type I, beta (PRKAR1B)
	131	CUST_24497_PI428621111	0.0268991	2.37362	NIL	NIL	hypothetical protein LOC100697841
	132	CUST_12062_PI428621111	0.0371704	2.36392	K02263	COX4; cytochrome c oxidase subunit 4	cytochrome c oxidase subunit 4 isoform 2, mitochondrial-like
	133	CUST_41428_PI428621111	0.026064	2.36274	NIL	NIL	unknown
	134	CUST_59349_PI428621111	0.0339864	2.36019	K16860	PLD3_4; phospholipase D3/4 [EC:3.1.4.4]	protein KIAA0284 homolog
	135	CUST_54042_PI428621111	0.0392368	2.34047	NIL	NIL	unknown
	136	CUST_2315_PI428621111	0.043031	2.33924	K09204	KLF1_2_4; krueppel-like factor 1/2/4	Krueppel-like factor 2-like
	137	CUST_35008_PI428621111	0.0247477	2.33382	NIL	NIL	protein FAM161B-like
	138	CUST_43989_PI428621111	0.0335779	2.32074	NIL	NIL	unknown
	139	CUST_29181_PI428621111	0.00951778	2.30196	NIL	NIL	unknown
	140	CUST_24190_PI428621111	0.0187928	2.29142	K10785	TRBV; T-cell receptor beta chain V region	T-cell receptor beta chain T17T-22-like
	141	CUST_26782_PI428621111	0.0305582	2.27375	NIL	NIL	fucose mutarotase-like
	142	CUST_33946_PI428621111	0.0270721	2.25172	K05607	AUH; methylglutaconyl-CoA hydratase [EC:4.2.1.18]	methylglutaconyl-CoA hydratase, mitochondrial-like
	143	CUST_51553_PI428621111	0.0483807	2.24405	NIL	NIL	unknown
	144	CUST_45190_PI428621111	0.012436	2.21384	K01276	DPP7; dipeptidyl-peptidase II [EC:3.4.14.2]	dipeptidyl peptidase 2-like
	145	CUST_419_PI428621111	0.0371704	2.20044	NIL	NIL	unknown
	146	CUST_35391_PI428621111	0.0170776	2.19203	K10785	TRBV; T-cell receptor beta chain V region	T-cell receptor beta chain T17T-22-like
	147	CUST_15851_PI428621111	0.0303811	2.18704	K15440	TAD1, ADAT1; tRNA-specific adenosine deaminase 1 [EC:3.5.4.34]	tRNA-specific adenosine deaminase 1-like
	148	CUST_57491_PI428621111	0.0172922	2.18462	NIL	NIL	kelch repeat and BTB domain-containing protein 13-like
	149	CUST_36726_PI428621111	0.0305582	2.16673	NIL	NIL	lysosome-associated membrane glycoprotein 1-like
	150	CUST_6467_PI428621111	0.0148479	2.16215	K01276	DPP7; dipeptidyl-peptidase II [EC:3.4.14.2]	dipeptidyl peptidase 2-like
	151	CUST_40422_PI428621111	0.020459	2.14783	K10785	TRBV; T-cell receptor beta chain V region	T-cell receptor beta chain T17T-22-like
	152	CUST_16196_PI428621111	0.0166289	2.13566	K10522	DIABLO, SMAC; diablo	diablo homolog, mitochondrial-like
	153	CUST_12706_PI428621111	0.0482206	2.12639	NIL	NIL	P2Y purinoceptor 1-like
	154	CUST_2710_PI428621111	0.04816	2.12336	NIL	NIL	rap1 GTPase-activating protein 2-like
	155	CUST_36560_PI428621111	0.0223618	2.11261	K10785	TRBV; T-cell receptor beta chain V region	GT220378
	156	CUST_47730_PI428621111	0.0216673	2.09668	NIL	NIL	unknown
	157	CUST_3921_PI428621111	0.0215415	2.08869	NIL	NIL	hypothetical protein LOC100699558
	158	CUST_13292_PI428621111	0.0438025	2.08819	K09410	FOXQ, HFH1; forkhead box protein Q	forkhead box protein Q1-like
	159	CUST_8603_PI428621111	0.0495733	2.08747	K02925	RP-L3e, RPL3; large subunit ribosomal protein L3e	60S ribosomal protein L3-like
	160	CUST_14714_PI428621111	0.0209792	2.06888	NIL	NIL	enoyl-CoA hydratase domain-containing protein 1-like
	161	CUST_56680_PI428621111	0.0270721	2.06469	NIL	NIL	unknown
	162	CUST_53437_PI428621111	0.0392461	2.04678	NIL	NIL	transmembrane protein 141-like
	163	CUST_22366_PI428621111	0.0487902	2.04207	NIL	NIL	unknown
	164	CUST_18234_PI428621111	0.045422	2.02124	NIL	NIL	unknown
	165	CUST_41937_PI428621111	0.0417164	2.02055	NIL	NIL	BTB and CNC homology 1, basic leucine zipper transcription factor 2 (BACH2), transcript variant 1
	166	CUST_24177_PI428621111	0.00903806	2.01948	K07432	ALG13; beta-1,4-N-acetylglucosaminyltransferase [EC:2.4.1.141]	UDP-N-acetylglucosamine transferase subunit ALG13 homolog
	167	CUST_47578_PI428621111	0.04816	2.0152	K02273	COX8; cytochrome c oxidase subunit 8	cytochrome c oxidase subunit 8B, mitochondrial-like
	168	CUST_49303_PI428621111	0.0427203	1.99234	NIL	NIL	unknown
	169	CUST_7296_PI428621111	0.0215415	1.99109	K14358	SCRN; secernin	secernin-2-like
	170	CUST_20544_PI428621111	0.0464088	1.98479	NIL	NIL	unknown
	171	CUST_22058_PI428621111	0.035761	1.9827	NIL	NIL	arsenite methyltransferase-like
	172	CUST_38517_PI428621111	0.0483807	1.96952	NIL	NIL	phosphodiesterase 4B, cAMP-specific, transcript variant 2 (pde4b)
	173	CUST_6883_PI428621111	0.0388816	1.95957	K05856	LCK; lymphocyte cell-specific protein tyrosine kinase [EC:2.7.10.2]	proto-oncogene tyrosine-protein kinase LCK-like
	174	CUST_41037_PI428621111	0.0303694	1.95931	NIL	NIL	unknown
	175	CUST_51664_PI428621111	0.0202344	1.92693	NIL	NIL	unknown
	176	CUST_41231_PI428621111	0.0392368	1.91097	NIL	NIL	unknown
	177	CUST_58254_PI428621111	0.0351762	1.90821	NIL	NIL	unknown
	178	CUST_48729_PI428621111	0.0358023	1.90753	NIL	NIL	unknown
	179	CUST_44448_PI428621111	0.0375469	1.9033	NIL	NIL	unknown
	180	CUST_1544_PI428621111	0.00851888	1.89273	K03267	ERF3, GSPT; peptide chain release factor subunit 3	eukaryotic peptide chain release factor GTP-binding subunit ERF3B-like
	181	CUST_36639_PI428621111	0.0223763	1.87639	NIL	NIL	unknown
	182	CUST_15604_PI428621111	0.0209792	1.87417	NIL	NIL	E3 SUMO-protein ligase NSE2-like
	183	CUST_4474_PI428621111	0.0209792	1.86993	NIL	NIL	coiled-coil domain containing 138
	184	CUST_58025_PI428621111	0.0126436	1.82979	NIL	NIL	N-acetylserotonin O-methyltransferase-like protein isoform 1
	185	CUST_1243_PI428621111	0.0384689	1.81206	NIL	NIL	zinc finger protein ZFAT-like
	186	CUST_15079_PI428621111	0.0418796	1.78724	K05290	PIGK; phosphatidylinositol glycan, class K [EC:2.6.-.-]	GPI-anchor transamidase-like
	187	CUST_13224_PI428621111	0.0440992	1.77691	K12487	GIT2; G protein-coupled receptor kinase interactor 2	ARF GTPase-activating protein GIT2-like
	188	CUST_55089_PI428621111	0.0291493	1.76629	NIL	NIL	metallophosphoesterase domain containing 2 (MPPED2), transcript variant 1
	189	CUST_12516_PI428621111	0.0172922	1.7437	K00022	HADH; 3-hydroxyacyl-CoA dehydrogenase [EC:1.1.1.35]	hydroxyacyl-coenzyme A dehydrogenase, mitochondrial-like, transcript variant 2
	190	CUST_14428_PI428621111	0.0373243	1.73655	K13710	ARHGEF7, PIXB; Rho guanine nucleotide exchange factor 7	hypothetical protein LOC100702039
	191	CUST_56454_PI428621111	0.0476946	1.73064	NIL	NIL	unknown
	192	CUST_31984_PI428621111	0.0491924	1.71963	NIL	NIL	unknown
	193	CUST_53210_PI428621111	0.0279392	1.71541	NIL	NIL	unknown
	194	CUST_51099_PI428621111	0.0156401	1.70211	NIL	NIL	unknown
	195	CUST_31247_PI428621111	0.0314526	1.69375	NIL	NIL	unknown
	196	CUST_46014_PI428621111	0.0475697	1.68424	NIL	NIL	unknown
	197	CUST_44052_PI428621111	0.0182217	1.6757	NIL	NIL	syntaxin-8-like
	198	CUST_4413_PI428621111	0.0347895	1.65321	K16938	SEPT3_9_12; septin 3/9/12	unknown
	199	CUST_18350_PI428621111	0.00601488	1.62599	NIL	NIL	small EDRK-rich factor 2-like
	200	CUST_4470_PI428621111	0.0392368	1.61539	NIL	NIL	shootin-1-like
	201	CUST_7538_PI428621111	0.0170776	1.61155	NIL	NIL	hypothetical protein LOC100708327
	202	CUST_12559_PI428621111	0.0206886	1.60622	NIL	NIL	intraflagellar transport protein 52 homolog
	203	CUST_59456_PI428621111	0.045422	1.60348	K11420	EHMT; euchromatic histone-lysine N-methyltransferase [EC:2.1.1.43]	histone-lysine N-methyltransferase, H3 lysine-9 specific 5
	204	CUST_16368_PI428621111	0.0268991	1.5797	NIL	NIL	claudin d (cldnd)
	205	CUST_38912_PI428621111	0.0214743	1.55653	K12403	AP4S1; AP-4 complex subunit sigma-1	AP-4 complex subunit sigma-1-like, transcript variant 1
	206	CUST_52701_PI428621111	0.0487902	1.55571	NIL	NIL	unknown
	207	CUST_20999_PI428621111	0.0470038	1.552	NIL	NIL	oxidation resistance protein 1-like
	208	CUST_16813_PI428621111	0.0425199	1.54864	NIL	NIL	unknown
	209	CUST_27912_PI428621111	0.0189954	1.54722	NIL	NIL	unknown
	210	CUST_2737_PI428621111	0.0316915	1.54171	K13094	RBM5_10; RNA-binding protein 5/10	RNA-binding protein 5-B-like
	211	CUST_8870_PI428621111	0.0452062	1.54105	K09106	USF; upstream stimulatory factor	upstream stimulatory factor 1-like
	212	CUST_43938_PI428621111	0.0209792	1.538	NIL	NIL	unknown
	213	CUST_18464_PI428621111	0.0392368	1.5299	NIL	NIL	unknown
	214	CUST_46959_PI428621111	0.0492408	1.52909	NIL	NIL	UPF0369 protein C6orf57 homolog
	215	CUST_24794_PI428621111	0.00974922	9.27351	NIL	NIL	HHIP-like protein 1-like
	216	CUST_53060_PI428621111	0.0392368	8.40381	NIL	NIL	complement component 4 (within H-2S) precursor
	217	CUST_53005_PI428621111	0.0245719	8.26088	NIL	NIL	unknown
	218	CUST_48839_PI428621111	0.037386	7.43619	NIL	NIL	unknown
	219	CUST_11853_PI428621111	0.00849565	7.15576	NIL	NIL	reticulocalbin-3-like
	220	CUST_38834_PI428621111	0.0135563	6.98343	NIL	NIL	unknown
	221	CUST_21336_PI428621111	0.0489956	6.82963	NIL	NIL	neuritin-like
	222	CUST_10149_PI428621111	0.0233779	6.82097	K02219	CKS1; cyclin-dependent kinase regulatory subunit CKS1	cyclin-dependent kinases regulatory subunit 1-like
	223	CUST_203_PI428621111	0.0341295	6.69911	K03989	C4; complement component 4	complement C4-like
	224	CUST_32981_PI428621111	0.0134671	6.40422	NIL	NIL	hypothetical protein LOC100704550
	225	CUST_10176_PI428621111	0.0160739	6.32321	NIL	NIL	replication factor A-like
	226	CUST_45725_PI428621111	0.0233779	5.84813	NIL	NIL	unknown
	227	CUST_23544_PI428621111	0.0172922	5.7987	NIL	NIL	sialic acid-binding Ig-like lectin 14-like
	228	CUST_12340_PI428621111	0.0166289	5.67627	NIL	NIL	hypothetical protein LOC100698367
	229	CUST_10642_PI428621111	0.0342269	5.61402	NIL	NIL	uncharacterized protein C2orf62 homolog
	230	CUST_23577_PI428621111	0.0345902	5.59792	NIL	NIL	unknown
	231	CUST_51426_PI428621111	0.0302657	5.27165	NIL	NIL	sodium/potassium-transporting ATPase subunit gamma-like
	232	CUST_31504_PI428621111	0.00953812	5.22293	NIL	NIL	hypothetical protein LOC100711984
	233	CUST_10858_PI428621111	0.0152307	5.18621	NIL	NIL	cathepsin L-like
	234	CUST_15794_PI428621111	0.0489956	5.08673	NIL	NIL	containsPredictedCDS
	235	CUST_6827_PI428621111	0.0172922	5.05361	K16769	CKAP2; cytoskeleton-associated protein 2	hypothetical protein LOC100706916
	236	CUST_995_PI428621111	0.0367412	4.97687	K06678	YCG1, CAPG; condensin complex subunit 3	condensin complex subunit 3-like
	237	CUST_7064_PI428621111	0.0401974	4.92705	NIL	NIL	unknown
	238	CUST_12512_PI428621111	0.0172184	4.87365	K10289	CCNF, FBXO1; F-box protein 1 (cyclin F)	cyclin-F-like
	239	CUST_21197_PI428621111	0.031681	4.86692	NIL	NIL	hypothetical protein LOC100711112
	240	CUST_4563_PI428621111	0.0103346	4.85649	K05745	DIAPH3, DRF3; diaphanous 3	hypothetical protein LOC100693248
	241	CUST_13721_PI428621111	0.015569	4.75676	K00893	DCK; deoxycitidine kinase [EC:2.7.1.74]	deoxycytidine kinase-like
	242	CUST_18221_PI428621111	0.0225838	4.74843	K11549	SPBC24, SPC24; kinetochore protein Spc24, animal type	kinetochore protein Spc24-like
	243	CUST_50689_PI428621111	0.0365252	4.61465	NIL	NIL	unknown
	244	CUST_18449_PI428621111	0.0357558	4.53922	NIL	NIL	unknown
	245	CUST_11368_PI428621111	0.0454475	4.52561	NIL	NIL	PC4 and SFRS1-interacting protein-like
	246	CUST_47609_PI428621111	0.0441585	4.51947	K06727	FCRL, IRTA; Fc receptor-like protein	hypothetical protein LOC100708535
	247	CUST_32108_PI428621111	0.0104406	4.51891	NIL	NIL	unknown
	248	CUST_15472_PI428621111	0.0371704	4.43332	K16315	GSG2; serine/threonine-protein kinase haspin [EC:2.7.11.1]	si:dkeyp-26a9.2 (si:dkeyp-26a9.2)
	249	CUST_13855_PI428621111	0.04184	4.39669	K02219	CKS1; cyclin-dependent kinase regulatory subunit CKS1	cyclin-dependent kinases regulatory subunit 1-like
	250	CUST_50144_PI428621111	0.0372472	4.38412	NIL	NIL	unknown
	251	CUST_9939_PI428621111	0.00978541	4.37893	K13247	CRYL1; L-gulonate 3-dehydrogenase [EC:1.1.1.45]	lambda-crystallin homolog
	252	CUST_39428_PI428621111	0.0238273	4.33762	NIL	NIL	c-X-C motif chemokine 10-like
	253	CUST_1607_PI428621111	0.0392368	4.31098	K11542	CASC5, KNL1; protein CASC5	protein CASC5-like
	254	CUST_23528_PI428621111	0.0401974	4.2989	K06688	UBE2C, UBC11; ubiquitin-conjugating enzyme E2 C [EC:6.3.2.19]	ubiquitin-conjugating enzyme E2 C-like
	255	CUST_8690_PI428621111	0.0447112	4.27708	K11271	DSCC1, DCC1; sister chromatid cohesion protein DCC1	sister chromatid cohesion protein DCC1-like
	256	CUST_47852_PI428621111	0.0208707	4.24399	NIL	NIL	unknown
	257	CUST_53403_PI428621111	0.0445252	4.21717	NIL	NIL	unknown
	258	CUST_17116_PI428621111	0.0367145	4.21218	K00857	E2.7.1.21, tdk; thymidine kinase [EC:2.7.1.21]	thymidine kinase, cytosolic-like
	259	CUST_8370_PI428621111	0.0473439	4.20842	NIL	NIL	unknown
	260	CUST_45221_PI428621111	0.0172922	4.18539	NIL	NIL	unknown
	261	CUST_242_PI428621111	0.0305582	4.11556	K03164	TOP2; DNA topoisomerase II [EC:5.99.1.3]	DNA topoisomerase 2-alpha-like
	262	CUST_30855_PI428621111	0.0413019	4.10019	NIL	NIL	unknown
	263	CUST_25679_PI428621111	0.0384689	4.09174	NIL	NIL	unknown
	264	CUST_57902_PI428621111	0.024003	4.09166	NIL	NIL	hypothetical protein LOC100710715
	265	CUST_5149_PI428621111	0.0392461	4.08535	K09391	E2F7_8; E2F transcription factor 7/8	transcription factor E2F8-like
	266	CUST_8461_PI428621111	0.0209792	4.06632	NIL	NIL	fumarylacetoacetate hydrolase domain-containing protein 2-like
	267	CUST_398_PI428621111	0.0351762	4.04279	K10395	KIF4S; kinesin family member 4/7/21/27	chromosome-associated kinesin KIF4-like
	268	CUST_29619_PI428621111	0.0470793	4.02293	NIL	NIL	unknown
	269	CUST_9798_PI428621111	0.0225838	4.00834	K16587	HAUS4; HAUS augmin-like complex subunit 4	HAUS augmin-like complex subunit 4-like
	270	CUST_49374_PI428621111	0.0459555	4.0018	NIL	NIL	hypothetical protein LOC100691244
	271	CUST_49336_PI428621111	0.0209792	4.00045	NIL	NIL	hypothetical protein LOC100697905
	272	CUST_24724_PI428621111	0.0196866	3.96411	NIL	NIL	unknown
	273	CUST_33632_PI428621111	0.0182217	3.95735	K03948	NDUFA4; NADH dehydrogenase (ubiquinone) 1 alpha subcomplex 4 [EC:1.6.5.3 1.6.99.3]	NADH dehydrogenase [ubiquinone] 1 alpha subcomplex subunit 4-like
	274	CUST_7038_PI428621111	0.00748727	3.941	K14286	AGXT2L; alanine-glyoxylate aminotransferase 2-like [EC:2.6.1.-]	alanine-glyoxylate aminotransferase 2-like 2 (AGXT2L2)
	275	CUST_5780_PI428621111	0.0373118	3.92886	K02324	POLE1; DNA polymerase epsilon subunit 1 [EC:2.7.7.7]	polymerase (DNA directed), epsilon (POLE)
	276	CUST_32448_PI428621111	0.0387815	3.92587	NIL	NIL	methyltransferase-like protein 4-like
	277	CUST_38065_PI428621111	0.0341295	3.92557	K11251	H2A; histone H2A	histone H2A-like
	278	CUST_15152_PI428621111	0.0460396	3.91473	K11545	NSL1, MIS14, DC8; kinetochore-associated protein NSL1	kinetochore-associated protein NSL1 homolog
	279	CUST_3764_PI428621111	0.0255835	3.88412	NIL	NIL	unknown
	280	CUST_56807_PI428621111	0.0392368	3.88148	NIL	NIL	unknown
	281	CUST_16289_PI428621111	0.0283188	3.86533	K00893	DCK; deoxycitidine kinase [EC:2.7.1.74]	deoxycytidine kinase-like
	282	CUST_44142_PI428621111	0.0423323	3.83621	NIL	NIL	unknown
	283	CUST_3194_PI428621111	0.0415661	3.82878	K11580	SGOL1; shugoshin-like 1	shugoshin-like 1-like
	284	CUST_51970_PI428621111	0.0492408	3.79199	NIL	NIL	unknown
	285	CUST_4401_PI428621111	0.0441585	3.74649	K16487	SAS-6, SASS6; spindle assembly abnormal protein 6	spindle assembly abnormal protein 6 homolog
	286	CUST_32528_PI428621111	0.043031	3.73769	NIL	NIL	GTPase IMAP family member 4-like
	287	CUST_11457_PI428621111	0.0465712	3.70629	K11479	AURKB; aurora kinase B [EC:2.7.11.1]	aurora kinase B-like
	288	CUST_36239_PI428621111	0.00601488	3.69598	K16315	GSG2; serine/threonine-protein kinase haspin [EC:2.7.11.1]	hypothetical protein LOC557879
	289	CUST_55207_PI428621111	0.0209792	3.68557	NIL	NIL	unknown
	290	CUST_16743_PI428621111	0.0340525	3.66812	K11546	PMF1; polyamine-modulated factor 1	polyamine-modulated factor 1-like
	291	CUST_60001_PI428621111	0.0108161	3.65717	K03948	NDUFA4; NADH dehydrogenase (ubiquinone) 1 alpha subcomplex 4 [EC:1.6.5.3 1.6.99.3]	NADH dehydrogenase [ubiquinone] 1 alpha subcomplex subunit 4-like
	292	CUST_51375_PI428621111	0.0172635	3.65082	NIL	NIL	unknown
	293	CUST_9055_PI428621111	0.0314526	3.64392	K10808	RRM2; ribonucleoside-diphosphate reductase subunit M2 [EC:1.17.4.1]	ribonucleoside-diphosphate reductase subunit M2-like, transcript variant 1
	294	CUST_25163_PI428621111	0.0270607	3.62716	NIL	NIL	unknown
	295	CUST_36364_PI428621111	0.0308649	3.58631	NIL	NIL	unknown
	296	CUST_11030_PI428621111	0.00233879	3.58314	K00344	E1.6.5.5, qor; NADPH2:quinone reductase [EC:1.6.5.5]	quinone oxidoreductase-like
	297	CUST_49809_PI428621111	0.0189114	3.57405	NIL	NIL	unknown
	298	CUST_30791_PI428621111	0.0194673	3.56786	NIL	NIL	deoxyribonucleoside 5'-monophosphate N-glycosidase-like
	299	CUST_56865_PI428621111	0.0277635	3.56551	NIL	NIL	methyltransferase-like protein 4-like
	300	CUST_45088_PI428621111	0.0109994	3.54869	NIL	NIL	CST complex subunit CTC1
	301	CUST_31123_PI428621111	0.0225838	3.54843	NIL	NIL	RING finger protein 213-like
	302	CUST_8249_PI428621111	0.0449882	3.54517	NIL	NIL	unknown
	303	CUST_21228_PI428621111	0.0396516	3.53463	NIL	NIL	ankyrin repeat domain-containing protein 22-like
	304	CUST_51618_PI428621111	0.0383759	3.49437	NIL	NIL	unknown
	305	CUST_48372_PI428621111	0.00748727	3.45233	NIL	NIL	unknown
	306	CUST_1599_PI428621111	0.0209792	3.44124	NIL	NIL	hypothetical protein LOC100708829
	307	CUST_15278_PI428621111	0.0242985	3.42851	NIL	NIL	unknown
	308	CUST_23835_PI428621111	0.0209792	3.40578	K06712	BTN; butyrophilin	nuclear factor 7, ovary-like
	309	CUST_14022_PI428621111	0.0247477	3.39648	K00288	MTHFD; methylenetetrahydrofolate dehydrogenase (NADP+) / methenyltetrahydrofolate cyclohydrolase / formyltetrahydrofolate synthetase [EC:1.5.1.5 3.5.4.9 6.3.4.3]	si:dkey-1h6.1 (si:dkey-1h6.1)
	310	CUST_28283_PI428621111	0.0343352	3.39379	NIL	NIL	CD276 antigen-like
	311	CUST_6493_PI428621111	0.04184	3.39188	K11548	NUF2, CDCA1; kinetochore protein Nuf2	kinetochore protein Nuf2-like
	312	CUST_14326_PI428621111	0.0492408	3.37825	K11514	CDCA8; Borealin	borealin-like
	313	CUST_10714_PI428621111	0.0279392	3.36651	K01507	ppa; inorganic pyrophosphatase [EC:3.6.1.1]	inorganic pyrophosphatase 2, mitochondrial-like
	314	CUST_32375_PI428621111	0.029543	3.28975	NIL	NIL	unknown
	315	CUST_10238_PI428621111	0.00748727	3.28259	NIL	NIL	unknown
	316	CUST_18218_PI428621111	0.0304158	3.25	K10735	GINS4, SLD5; GINS complex subunit 4	DNA replication complex GINS protein SLD5-like
	317	CUST_38769_PI428621111	0.0280061	3.22258	NIL	NIL	Antigen KI-67 (ki67)
	318	CUST_13552_PI428621111	0.00846893	3.2074	K06707	BTLA; B- and T-lymphocyte attenuator	b- and T-lymphocyte attenuator-like
	319	CUST_14665_PI428621111	0.0478747	3.20017	K11858	USP48; ubiquitin carboxyl-terminal hydrolase 48 [EC:3.1.2.15]	ubiquitin carboxyl-terminal hydrolase 46-like
	320	CUST_6133_PI428621111	0.0182217	3.1909	K01950	E6.3.5.1, NADSYN1, QNS1, nadE; NAD+ synthase (glutamine-hydrolysing) [EC:6.3.5.1]	NAD synthetase 1 (nadsyn1)
	321	CUST_12085_PI428621111	0.0279392	3.1861	NIL	NIL	unknown
	322	CUST_14708_PI428621111	0.0258398	3.11614	K16584	HAUS1; HAUS augmin-like complex subunit 1	HAUS augmin-like complex subunit 1-like
	323	CUST_38681_PI428621111	0.0405529	3.11558	NIL	NIL	unknown
	324	CUST_31368_PI428621111	0.0270721	3.09678	NIL	NIL	thyroid hormone receptor-associated protein 3
	325	CUST_17760_PI428621111	0.0372472	3.07724	NIL	NIL	hypothetical protein LOC100704132
	326	CUST_26265_PI428621111	0.0365252	3.05692	NIL	NIL	unknown
	327	CUST_42632_PI428621111	0.0401974	3.04303	NIL	NIL	unknown
	328	CUST_6797_PI428621111	0.0223763	3.03529	K02216	CHK1; serine/threonine-protein kinase Chk1 [EC:2.7.11.1]	serine/threonine-protein kinase Chk1-like
	329	CUST_10778_PI428621111	0.00974922	3.01492	K00078	DHDH; dihydrodiol dehydrogenase / D-xylose 1-dehydrogenase (NADP) [EC:1.3.1.20 1.1.1.179]	trans-1,2-dihydrobenzene-1,2-diol dehydrogenase-like
	330	CUST_22829_PI428621111	0.00535848	2.99836	NIL	NIL	hypothetical protein LOC100330611
	331	CUST_25447_PI428621111	0.00613304	2.96949	NIL	NIL	haloacid dehalogenase-like hydrolase domain-containing protein 2-like
	332	CUST_252_PI428621111	0.015603	2.95015	NIL	NIL	neuron navigator 3-like
	333	CUST_17024_PI428621111	0.0203906	2.94895	K01444	E3.5.1.26; N4-(beta-N-acetylglucosaminyl)-L-asparaginase [EC:3.5.1.26]	N(4)-(beta-N-acetylglucosaminyl)-L-asparaginase-like
	334	CUST_49217_PI428621111	0.00661498	2.92008	K11435	PRMT2; protein arginine N-methyltransferase 2 [EC:2.1.1.-]	unknown
	335	CUST_44696_PI428621111	0.015391	2.91574	NIL	NIL	leucine-rich repeat-containing protein LOC400891-like
	336	CUST_12470_PI428621111	0.0468275	2.86436	NIL	NIL	reticulocalbin-2-like
	337	CUST_36710_PI428621111	0.0456285	2.85748	K11220	STAT1; signal transducer and activator of transcription 1	unknown
	338	CUST_15402_PI428621111	0.0375469	2.85222	K06745	PDCD1LG1, CD274; programmed cell death 1 ligand 1	hypothetical protein LOC100701722
	339	CUST_47896_PI428621111	0.0222063	2.84005	NIL	NIL	unknown
	340	CUST_16132_PI428621111	0.0293296	2.83219	NIL	NIL	unknown
	341	CUST_10627_PI428621111	0.00850358	2.81984	K11435	PRMT2; protein arginine N-methyltransferase 2 [EC:2.1.1.-]	protein arginine N-methyltransferase 2-like
	342	CUST_3246_PI428621111	0.0494918	2.80483	K11547	NDC80, HEC1, TID3; kinetochore protein NDC80	kinetochore protein NDC80 homolog
	343	CUST_22303_PI428621111	0.0355296	2.79368	NIL	NIL	hypothetical protein LOC796271
	344	CUST_15091_PI428621111	0.0371704	2.78249	K10895	FANCI; fanconi anemia group I protein	Fanconi anemia group I protein homolog
	345	CUST_51078_PI428621111	0.0182217	2.75119	NIL	NIL	hypothetical protein LOC100708572
	346	CUST_19173_PI428621111	0.0473439	2.71699	K16585	HAUS2; HAUS augmin-like complex subunit 2	HAUS augmin-like complex subunit 2-like
	347	CUST_27308_PI428621111	0.0145117	2.70869	K03574	MUTT, NUDT1, MTH1; 7,8-dihydro-8-oxoguanine triphosphatase [EC:3.6.1.-]	7,8-dihydro-8-oxoguanine triphosphatase-like
	348	CUST_4457_PI428621111	0.0351762	2.70004	K05866	CDC25B; cell division cycle 25B [EC:3.1.3.48]	M-phase inducer phosphatase 2-like
	349	CUST_49763_PI428621111	0.0417164	2.65203	NIL	NIL	stress-associated endoplasmic reticulum protein 1-like
	350	CUST_12048_PI428621111	0.0421327	2.64899	K03648	UNG, UDG; uracil-DNA glycosylase [EC:3.2.2.27]	uracil-DNA glycosylase-like
	351	CUST_718_PI428621111	0.0392368	2.64836	NIL	NIL	ring finger protein 213 (RNF213)
	352	CUST_48298_PI428621111	0.0388816	2.64444	NIL	NIL	unknown
	353	CUST_35366_PI428621111	0.0208485	2.6039	NIL	NIL	zgc:109986 (zgc:109986)
	354	CUST_40564_PI428621111	0.0279392	2.59005	K01189	GLA; alpha-galactosidase [EC:3.2.1.22]	alpha-galactosidase A-like
	355	CUST_12903_PI428621111	0.04816	2.57347	NIL	NIL	craniofacial development protein 1-like
	356	CUST_59243_PI428621111	0.00535848	2.56675	K01950	E6.3.5.1, NADSYN1, QNS1, nadE; NAD+ synthase (glutamine-hydrolysing) [EC:6.3.5.1]	glutamine-dependent NAD(+) synthetase-like
	357	CUST_28605_PI428621111	0.0284368	2.5642	K11253	H3; histone H3	histone H3-like centromeric protein A-like
	358	CUST_16189_PI428621111	0.0223763	2.55221	K13347	PXMP2, PMP22; peroxisomal membrane protein 2	peroxisomal membrane protein 2-like
	359	CUST_23785_PI428621111	0.0202344	2.55114	NIL	NIL	unknown
	360	CUST_48028_PI428621111	0.00921074	2.54792	NIL	NIL	unknown
	361	CUST_48724_PI428621111	0.0305582	2.53575	NIL	NIL	peptidase M20 domain-containing protein 2
	362	CUST_57726_PI428621111	0.0489956	2.52331	NIL	NIL	unknown
	363	CUST_13182_PI428621111	0.0305582	2.51437	NIL	NIL	unknown
	364	CUST_21147_PI428621111	0.0149248	2.47476	K10892	FANCE; fanconi anemia group E protein	Fanconi anemia group E protein-like
	365	CUST_32144_PI428621111	0.0253143	2.46918	K12015	TRIM39; tripartite motif-containing protein 39	nuclear factor 7, ovary-like
	366	CUST_29335_PI428621111	0.0392368	2.46434	NIL	NIL	hypothetical protein LOC100693962
	367	CUST_10302_PI428621111	0.0166289	2.45005	K11721	BRD3; bromodomain-containing protein 3	bromodomain-containing protein 3-like
	368	CUST_39448_PI428621111	0.0214185	2.43178	NIL	NIL	hypothetical protein LOC100707532
	369	CUST_33351_PI428621111	0.043031	2.41504	NIL	NIL	unknown
	370	CUST_59568_PI428621111	0.0478747	2.41158	K11251	H2A; histone H2A	histone H2A-like
	371	CUST_27857_PI428621111	0.045422	2.40502	K09660	MPDU1; mannose-P-dolichol utilization defect 1	mannose-P-dolichol utilization defect 1 protein
	372	CUST_49756_PI428621111	0.0191485	2.40212	NIL	NIL	unknown
	373	CUST_24168_PI428621111	0.037386	2.3841	NIL	NIL	arylamine N-acetyltransferase, pineal gland isozyme NAT-10-like
	374	CUST_14497_PI428621111	0.0202033	2.36592	NIL	NIL	lysine-specific demethylase 8-like
	375	CUST_24530_PI428621111	0.0418053	2.34014	NIL	NIL	unknown
	376	CUST_44915_PI428621111	0.0378456	2.33401	NIL	NIL	unknown
	377	CUST_4430_PI428621111	0.0283188	2.29448	K00963	UGP2, galU, galF; UTP--glucose-1-phosphate uridylyltransferase [EC:2.7.7.9]	UDP-glucose pyrophosphorylase 2 (UGP2)
	378	CUST_717_PI428621111	0.0378982	2.28704	K06484	ITGA5; integrin alpha 5	integrin alpha-5-like
	379	CUST_8331_PI428621111	0.0417164	2.27782	NIL	NIL	cell division cycle-associated protein 7-like
	380	CUST_38762_PI428621111	0.0170776	2.26687	NIL	NIL	unknown
	381	CUST_15669_PI428621111	0.0148634	2.24737	NIL	NIL	collagen alpha-1(VIII) chain-like
	382	CUST_59049_PI428621111	0.037415	2.24085	NIL	NIL	hypothetical protein LOC100708213
	383	CUST_13466_PI428621111	0.0336285	2.2406	K09438	SPI1; transcription factor PU.1	transcription factor PU.1-like
	384	CUST_14512_PI428621111	0.0185066	2.22872	K13370	HSD17B8; 17beta-estradiol 17-dehydrogenase / 3alpha(17beta)-hydroxysteroid dehydrogenase (NAD+) [EC:1.1.1.62 1.1.1.239]	17-beta hydroxysteroid dehydrogenase type 8 (HSD17B8)
	385	CUST_44667_PI428621111	0.0439078	2.22577	NIL	NIL	hypothetical protein LOC793004
	386	CUST_15976_PI428621111	0.037386	2.22509	NIL	NIL	unknown
	387	CUST_21244_PI428621111	0.0466926	2.21567	NIL	NIL	unknown
	388	CUST_49691_PI428621111	0.0305582	2.20791	NIL	NIL	unknown
	389	CUST_11994_PI428621111	0.0487811	2.19726	K04802	PCNA; proliferating cell nuclear antigen	proliferating cell nuclear antigen-like
	390	CUST_33556_PI428621111	0.0209792	2.18512	K05105	EPHA4, SEK, TYRO1; Eph receptor A4 [EC:2.7.10.1]	ephrin type-A receptor 3-like
	391	CUST_756_PI428621111	0.0378419	2.17626	K02327	POLD1; DNA polymerase delta subunit 1 [EC:2.7.7.7]	DNA polymerase delta catalytic subunit-like
	392	CUST_35215_PI428621111	0.0468275	2.17193	NIL	NIL	unknown
	393	CUST_47984_PI428621111	0.0393739	2.17053	NIL	NIL	unknown
	394	CUST_17677_PI428621111	0.0172922	2.14402	NIL	NIL	CP068 protein (cp068)
	395	CUST_23917_PI428621111	0.0487811	2.1359	K10733	GINS2, PSF2; GINS complex subunit 2	DNA replication complex GINS protein PSF2-like
	396	CUST_528_PI428621111	0.0365252	2.12583	K02332	POLG1; DNA polymerase gamma 1 [EC:2.7.7.7]	DNA polymerase subunit gamma-1-like
	397	CUST_36822_PI428621111	0.0261472	2.11193	NIL	NIL	unknown
	398	CUST_8744_PI428621111	0.0441585	2.11155	K09421	MYBL; myb-related protein	myb-related protein B-like
	399	CUST_39338_PI428621111	0.0497719	2.10581	NIL	NIL	unknown
	400	CUST_43828_PI428621111	0.0215991	2.09481	NIL	NIL	barrier-to-autointegration factor-like protein-like
	401	CUST_31244_PI428621111	0.0305582	2.07221	NIL	NIL	unknown
	402	CUST_6653_PI428621111	0.0314923	2.0652	K09458	fabF; 3-oxoacyl-[acyl-carrier-protein] synthase II [EC:2.3.1.179]	3-oxoacyl-[acyl-carrier-protein] synthase, mitochondrial-like
	403	CUST_43809_PI428621111	0.0415162	2.05371	NIL	NIL	hypothetical protein LOC100690503
	404	CUST_19967_PI428621111	0.0214185	1.99109	NIL	NIL	hypothetical protein LOC100708806
	405	CUST_3871_PI428621111	0.0383759	1.98672	NIL	NIL	uncharacterized protein C12orf26 homolog
	406	CUST_46651_PI428621111	0.0172922	1.94871	NIL	NIL	hypothetical protein LOC100330611
	407	CUST_11851_PI428621111	0.00601488	1.94355	K08062	RFXANK; regulatory factor X-associated ankyrin-containing protein	DNA-binding protein RFXANK-like
	408	CUST_28011_PI428621111	0.0487528	1.91614	NIL	NIL	unknown
	409	CUST_29869_PI428621111	0.0172922	1.91092	K00420	QCR10, UQCR; ubiquinol-cytochrome c reductase subunit 10	cytochrome b-c1 complex subunit 10-like, transcript variant 2
	410	CUST_59670_PI428621111	0.0459555	1.90718	NIL	NIL	nucleolar and spindle-associated protein 1-like
	411	CUST_18080_PI428621111	0.0392368	1.90698	NIL	NIL	unknown
	412	CUST_2615_PI428621111	0.0392461	1.8985	K02519	infB, MTIF2; translation initiation factor IF-2	translation initiation factor IF-2, mitochondrial-like
	413	CUST_5038_PI428621111	0.0268716	1.87524	K11579	ZWILCH; protein zwilch	protein zwilch homolog
	414	CUST_10057_PI428621111	0.0367145	1.86774	K10684	UBLE1A, SAE1; ubiquitin-like 1-activating enzyme E1 A [EC:6.3.2.19]	SUMO-activating enzyme subunit 1-like
	415	CUST_52392_PI428621111	0.0361061	1.85205	K05105	EPHA4, SEK, TYRO1; Eph receptor A4 [EC:2.7.10.1]	ephrin type-A receptor 3-like
	416	CUST_34406_PI428621111	0.0468275	1.84602	NIL	NIL	unknown
	417	CUST_2228_PI428621111	0.0497978	1.84568	K04426	MAP3K5, ASK1; mitogen-activated protein kinase kinase kinase 5 [EC:2.7.11.25]	mitogen-activated protein kinase kinase kinase 5-like
	418	CUST_12899_PI428621111	0.0283188	1.82482	NIL	NIL	protein NipSnap homolog 2-like
	419	CUST_4708_PI428621111	0.0261472	1.82469	K01255	CARP, pepA; leucyl aminopeptidase [EC:3.4.11.1]	putative aminopeptidase W07G4.4-like
	420	CUST_39104_PI428621111	0.043031	1.819	K12798	NLRP1, CARD7; NACHT, LRR and PYD domains-containing protein 1	apoptosis-associated speck-like protein containing a CARD-like
	421	CUST_8106_PI428621111	0.0320538	1.80273	NIL	NIL	unknown
	422	CUST_26291_PI428621111	0.039281	1.7924	K12798	NLRP1, CARD7; NACHT, LRR and PYD domains-containing protein 1	hypothetical protein LOC100692820
	423	CUST_27016_PI428621111	0.0209792	1.7901	K01092	E3.1.3.25, IMPA, suhB; myo-inositol-1(or 4)-monophosphatase [EC:3.1.3.25]	inositol monophosphatase 1-like
	424	CUST_1793_PI428621111	0.0434319	1.77124	K07369	MALT1; mucosa-associated lymphoid tissue lymphoma translocation protein 1 [EC:3.4.22.-]	mucosa-associated lymphoid tissue lymphoma translocation protein 1 homolog
	425	CUST_2598_PI428621111	0.0410685	1.76714	K01322	E3.4.21.26, PREP; prolyl oligopeptidase [EC:3.4.21.26]	prolyl endopeptidase-like
	426	CUST_46837_PI428621111	0.0426079	1.73356	NIL	NIL	unknown
	427	CUST_5233_PI428621111	0.0209792	1.73202	K10839	RAD23, HR23; UV excision repair protein RAD23	UV excision repair protein RAD23 homolog B-like
	428	CUST_17325_PI428621111	0.0378982	1.72329	NIL	NIL	UPF0587 protein C1orf123 homolog
	429	CUST_9573_PI428621111	0.0392461	1.69822	NIL	NIL	COBW domain-containing protein 2-like
	430	CUST_5099_PI428621111	0.0351762	1.69481	K11420	EHMT; euchromatic histone-lysine N-methyltransferase [EC:2.1.1.43]	euchromatic histone-lysine N-methyltransferase 1a (ehmt1a)
	431	CUST_18624_PI428621111	0.0209792	1.68851	K05403	TIRAP; toll-interleukin 1 receptor (TIR) domain-containing adaptor protein	toll/interleukin-1 receptor domain-containing adapter protein-like
	432	CUST_14912_PI428621111	0.0345902	1.68401	K01071	E3.1.2.14; oleoyl-[acyl-carrier-protein] hydrolase [EC:3.1.2.14]	S-acyl fatty acid synthase thioesterase, medium chain-like
	433	CUST_31118_PI428621111	0.0277635	1.67799	NIL	NIL	unknown
	434	CUST_48814_PI428621111	0.0182217	1.66982	NIL	NIL	CDK5 regulatory subunit-associated protein 1-like 1
	435	CUST_43377_PI428621111	0.0199406	1.62279	NIL	NIL	hypothetical protein LOC100699780
	436	CUST_26149_PI428621111	0.043031	1.58368	K03506	POLE4; DNA polymerase epsilon subunit 4 [EC:2.7.7.7]	DNA polymerase epsilon subunit 4-like
	437	CUST_15126_PI428621111	0.0392461	1.55327	NIL	NIL	YLP motif-containing protein 1-like
	438	CUST_14595_PI428621111	0.0489956	1.54152	K02740	PSMB8, LMP7; 20S proteasome subunit beta 8 [EC:3.4.25.1]	proteasome subunit beta type-8-like
	439	CUST_2099_PI428621111	0.00535848	-34.7194	NIL	NIL	hypothetical protein LOC100712319
	440	CUST_11474_PI428621111	0.00846893	-33.9916	K11275	H1_5; histone H1/5	hypothetical protein LOC100704627
	441	CUST_22801_PI428621111	0.00233879	-24.1371	NIL	NIL	unknown
	442	CUST_31583_PI428621111	0.00550037	-22.4636	NIL	NIL	unknown
	443	CUST_23322_PI428621111	0.0223763	-20.1458	NIL	NIL	protein-lysine 6-oxidase-like
	444	CUST_31155_PI428621111	0.0090264	-19.1853	K14165	K14165; dual specificity phosphatase [EC:3.1.3.16 3.1.3.48]	dual specificity protein phosphatase 26-like
	445	CUST_30769_PI428621111	0.0358023	-18.6832	NIL	NIL	unknown
	446	CUST_10338_PI428621111	0.0166289	-18.3403	K03479	SIAT7A, ST6GalNAc I; alpha-N-acetylgalactosaminide alpha-2,6-sialyltransferase (sialyltransferase 7A) [EC:2.4.99.3]	alpha-N-acetylgalactosaminide alpha-2,6-sialyltransferase 1-like
	447	CUST_11057_PI428621111	0.0148634	-17.9872	NIL	NIL	unknown
	448	CUST_20723_PI428621111	0.00535848	-17.5615	NIL	NIL	unknown
	449	CUST_9238_PI428621111	0.0104252	-16.3635	NIL	NIL	C-type natriuretic peptide 1-like
	450	CUST_14697_PI428621111	0.0110021	-16.35	NIL	NIL	empty spiracles homeobox 2 (emx2)
	451	CUST_57521_PI428621111	0.0360538	-16.2941	NIL	NIL	unknown
	452	CUST_13393_PI428621111	0.015603	-15.8917	NIL	NIL	unknown
	453	CUST_46170_PI428621111	0.00275158	-14.9742	NIL	NIL	unknown
	454	CUST_17299_PI428621111	0.00748727	-14.8782	NIL	NIL	unknown
	455	CUST_38583_PI428621111	0.0172922	-14.4156	NIL	NIL	unknown
	456	CUST_51253_PI428621111	0.0172922	-14.2631	K09519	DNAJB13; DnaJ homolog subfamily B member 13	unknown
	457	CUST_27575_PI428621111	0.0214185	-13.8755	NIL	NIL	unknown
	458	CUST_50154_PI428621111	0.00621785	-13.7117	K04809	CHRNA7; nicotinic acetylcholine receptor alpha-7	neuronal acetylcholine receptor subunit alpha-7-like
	459	CUST_52774_PI428621111	0.00601488	-13.5115	NIL	NIL	unknown
	460	CUST_53200_PI428621111	0.0308649	-13.3771	NIL	NIL	unknown
	461	CUST_37117_PI428621111	0.0215991	-13.2406	NIL	NIL	unknown
	462	CUST_13139_PI428621111	0.00849565	-13.0424	NIL	NIL	unknown
	463	CUST_39459_PI428621111	0.0105846	-11.985	NIL	NIL	unknown
	464	CUST_47860_PI428621111	0.0135563	-11.9016	K05857	PLCD; phosphatidylinositol phospholipase C, delta [EC:3.1.4.11]	unknown
	465	CUST_52582_PI428621111	0.00974922	-11.4531	NIL	NIL	unknown
	466	CUST_50473_PI428621111	0.00978541	-10.9033	K09519	DNAJB13; DnaJ homolog subfamily B member 13	unknown
	467	CUST_31686_PI428621111	0.0170776	-10.8929	NIL	NIL	unknown
	468	CUST_18744_PI428621111	0.0283188	-10.4835	NIL	NIL	unknown
	469	CUST_39966_PI428621111	0.0374579	-10.3777	NIL	NIL	unknown
	470	CUST_50660_PI428621111	0.00535848	-10.3358	NIL	NIL	unknown
	471	CUST_30106_PI428621111	0.020459	-10.333	NIL	NIL	actin filament-associated protein 1-like 2-like
	472	CUST_39065_PI428621111	0.00748727	-10.3152	NIL	NIL	unknown
	473	CUST_38187_PI428621111	0.0470793	-10.1972	NIL	NIL	unknown
	474	CUST_25175_PI428621111	0.0145458	-9.85793	NIL	NIL	unknown
	475	CUST_50261_PI428621111	0.011496	-9.61988	NIL	NIL	unknown
	476	CUST_22764_PI428621111	0.00535848	-9.59213	NIL	NIL	unknown
	477	CUST_11865_PI428621111	0.0415162	-9.5082	NIL	NIL	acetylcholinesterase collagenic tail peptide-like
	478	CUST_27608_PI428621111	0.00233879	-9.344	NIL	NIL	unknown
	479	CUST_31912_PI428621111	0.0360451	-9.25985	NIL	NIL	unknown
	480	CUST_39656_PI428621111	0.0172635	-9.06242	NIL	NIL	unknown
	481	CUST_24232_PI428621111	0.0388328	-9.00168	NIL	NIL	unknown
	482	CUST_58338_PI428621111	0.0191485	-8.92954	NIL	NIL	unknown
	483	CUST_2504_PI428621111	0.0447112	-8.79006	K02633	PER; period circadian protein	period circadian protein homolog 1-like
	484	CUST_51150_PI428621111	0.0215415	-8.75339	NIL	NIL	unknown
	485	CUST_34186_PI428621111	0.00535848	-8.72796	NIL	NIL	unknown
	486	CUST_53382_PI428621111	0.0192416	-8.70398	NIL	NIL	unknown
	487	CUST_30661_PI428621111	0.0182217	-8.53696	K02633	PER; period circadian protein	period circadian protein homolog 2
	488	CUST_46834_PI428621111	0.0104406	-8.52587	NIL	NIL	unknown
	489	CUST_47826_PI428621111	0.0105846	-8.21907	NIL	NIL	unknown
	490	CUST_15778_PI428621111	0.0109994	-8.19988	NIL	NIL	unknown
	491	CUST_19757_PI428621111	0.0170776	-8.19966	K07908	RAB15; Ras-related protein Rab-15	ras-related protein Rab-15-like
	492	CUST_20971_PI428621111	0.0367145	-8.17623	NIL	NIL	unknown
	493	CUST_44818_PI428621111	0.0172922	-8.12367	NIL	NIL	unknown
	494	CUST_40159_PI428621111	0.0170776	-8.01165	NIL	NIL	unknown
	495	CUST_46412_PI428621111	0.0415162	-7.88953	NIL	NIL	unknown
	496	CUST_16581_PI428621111	0.0182217	-7.87842	NIL	NIL	coiled-coil domain-containing protein 122-like
	497	CUST_47685_PI428621111	0.0279392	-7.73848	NIL	NIL	unknown
	498	CUST_3361_PI428621111	0.0460396	-7.63542	NIL	NIL	epidermis-type lipoxygenase 3-like
	499	CUST_49036_PI428621111	0.0374579	-7.56954	NIL	NIL	unknown
	500	CUST_51624_PI428621111	0.0343783	-7.43108	NIL	NIL	unknown
	501	CUST_5268_PI428621111	0.00661498	-7.42925	NIL	NIL	low-density lipoprotein receptor-related protein 11-like
	502	CUST_24308_PI428621111	0.0269978	-7.37665	NIL	NIL	hypothetical protein LOC100705730
	503	CUST_6464_PI428621111	0.0182217	-7.33732	NIL	NIL	nuclear receptor subfamily 1 group D member 1-like
	504	CUST_38011_PI428621111	0.00953812	-7.20115	NIL	NIL	sterile alpha motif domain-containing protein 15
	505	CUST_24064_PI428621111	0.0226271	-7.07304	NIL	NIL	unknown
	506	CUST_24176_PI428621111	0.0209028	-7.01287	NIL	NIL	unknown
	507	CUST_39426_PI428621111	0.0283687	-6.96918	NIL	NIL	unknown
	508	CUST_50347_PI428621111	0.0372472	-6.96002	NIL	NIL	unknown
	509	CUST_24681_PI428621111	0.0284368	-6.66682	NIL	NIL	unknown
	510	CUST_23373_PI428621111	0.00535848	-6.65514	NIL	NIL	unknown
	511	CUST_47019_PI428621111	0.0305582	-6.61207	K12959	CAV3; caveolin 3	caveolin-3
	512	CUST_29864_PI428621111	0.0351762	-6.59154	NIL	NIL	unknown
	513	CUST_38554_PI428621111	0.0214839	-6.54947	NIL	NIL	unknown
	514	CUST_19240_PI428621111	0.0373243	-6.49945	NIL	NIL	unknown
	515	CUST_11832_PI428621111	0.00849565	-6.45581	NIL	NIL	leucine-rich repeat-containing protein 23-like
	516	CUST_4966_PI428621111	0.0492408	-6.45393	NIL	NIL	unknown
	517	CUST_15793_PI428621111	0.0465712	-6.42795	NIL	NIL	transmembrane protein 44-like
	518	CUST_8231_PI428621111	0.0304158	-6.40802	NIL	NIL	UDP-GlcNAc:betaGal beta-1,3-N-acetylglucosaminyltransferase 7-like
	519	CUST_15047_PI428621111	0.0165948	-6.39597	NIL	NIL	papilin-like
	520	CUST_30133_PI428621111	0.015603	-6.31257	K06794	NCAN, CSPG3; neurocan core protein	serum lectin isoform 1 precursor
	521	CUST_46242_PI428621111	0.0122436	-6.31227	NIL	NIL	unknown
	522	CUST_50646_PI428621111	0.0305582	-6.28638	NIL	NIL	unknown
	523	CUST_42053_PI428621111	0.0397041	-6.24193	NIL	NIL	unknown
	524	CUST_18288_PI428621111	0.0392368	-6.20286	K10061	CLEC4G; C-type lectin superfamily 4, member G	asialoglycoprotein receptor 2-like, partial
	525	CUST_47619_PI428621111	0.0454513	-6.19473	NIL	NIL	hypothetical protein LOC100712215
	526	CUST_38401_PI428621111	0.023397	-6.18203	NIL	NIL	unknown
	527	CUST_49645_PI428621111	0.0148634	-6.16732	NIL	NIL	unknown
	528	CUST_29305_PI428621111	0.0209792	-6.15716	NIL	NIL	unknown
	529	CUST_10237_PI428621111	0.0392368	-6.10275	NIL	NIL	Protein ADP-ribosylarginine hydrolase-like
	530	CUST_34987_PI428621111	0.00974922	-6.10038	NIL	NIL	unknown
	531	CUST_2014_PI428621111	0.0394616	-6.07564	K14210	SLC3A1, RBAT; solute carrier family 3 (neutral and basic amino acid transporter), member 1	solute carrier family 3 (cystine, dibasic and neutral amino acid transporters, activator of cystine, dibasic and neutral amino acid transport), member 1 (SLC3A1)
	532	CUST_45148_PI428621111	0.0345902	-6.06691	K07528	DPYSL2, CRMP2; dihydropyrimidinase-like 2	dihydropyrimidinase-like 2b (dpysl2b)
	533	CUST_30513_PI428621111	0.0223763	-6.0519	NIL	NIL	unknown
	534	CUST_56834_PI428621111	0.00535848	-6.05129	NIL	NIL	unknown
	535	CUST_45960_PI428621111	0.0375469	-6.02686	NIL	NIL	unknown
	536	CUST_136_PI428621111	0.0225838	-6.02166	K04857	CACNA1S; voltage-dependent calcium channel L type alpha-1S	dihydropyridine-sensitive L-type skeletal muscle calcium channel subunit alpha-1-like
	537	CUST_1612_PI428621111	0.0311925	-6.00371	K01403	MMP9; matrix metalloproteinase-9 (gelatinase B) [EC:3.4.24.35]	matrix metallopeptidase 9 (gelatinase B, 92kDa gelatinase, 92kDa type IV collagenase) (MMP9)
	538	CUST_46916_PI428621111	0.0209792	-5.98418	NIL	NIL	unknown
	539	CUST_30353_PI428621111	0.0172922	-5.95186	NIL	NIL	unknown
	540	CUST_44820_PI428621111	0.0472742	-5.94584	NIL	NIL	izumo sperm-egg fusion protein 1-like
	541	CUST_30409_PI428621111	0.0367145	-5.9235	NIL	NIL	unknown
	542	CUST_34878_PI428621111	0.0371704	-5.84505	NIL	NIL	unknown
	543	CUST_2734_PI428621111	0.0161359	-5.83682	NIL	NIL	arrestin domain containing 3, transcript variant 1 (ARRDC3)
	544	CUST_11363_PI428621111	0.0385326	-5.82057	NIL	NIL	unknown
	545	CUST_77_PI428621111	0.0151156	-5.78989	K10383	EVPL; envoplakin	envoplakin (EVPL)
	546	CUST_8861_PI428621111	0.0134437	-5.71849	NIL	NIL	unknown
	547	CUST_13546_PI428621111	0.0494631	-5.68931	K15281	SLC35D; solute carrier family 35	solute carrier family 35 member D3-like
	548	CUST_22019_PI428621111	0.04816	-5.67685	NIL	NIL	unknown
	549	CUST_43012_PI428621111	0.0182217	-5.65882	NIL	NIL	desmin-like
	550	CUST_29069_PI428621111	0.0109392	-5.64324	K02633	PER; period circadian protein	period circadian protein homolog 1-like
	551	CUST_2550_PI428621111	0.0383759	-5.56495	K14736	TF; transferrin	transferrin
	552	CUST_14370_PI428621111	0.0251137	-5.53326	NIL	NIL	signal-transducing adaptor protein 2-like
	553	CUST_1561_PI428621111	0.0191485	-5.51443	K16501	CDHR1, PCDH21; cadherin-related family member 1	cadherin-related family member 1-like
	554	CUST_55250_PI428621111	0.0273453	-5.50677	NIL	NIL	uncharacterized protein LOC100170811 precursor
	555	CUST_9852_PI428621111	0.0340525	-5.50073	NIL	NIL	unknown
	556	CUST_3596_PI428621111	0.0235282	-5.48685	K07869	RHOBTB3; Rho-related BTB domain-containing protein 3	rho-related BTB domain-containing protein 3-like
	557	CUST_57857_PI428621111	0.0278683	-5.48017	NIL	NIL	uncharacterized protein C16orf45 homolog
	558	CUST_20080_PI428621111	0.0415162	-5.41841	NIL	NIL	serotransferrin-like
	559	CUST_27378_PI428621111	0.0129952	-5.39572	NIL	NIL	unknown
	560	CUST_30902_PI428621111	0.0355006	-5.35292	K12470	SH3KBP1, CIN85; SH3 domain-containing kinase-binding protein 1	SH3 domain-containing kinase-binding protein 1-like
	561	CUST_24258_PI428621111	0.00550037	-5.34961	NIL	NIL	unknown
	562	CUST_7147_PI428621111	0.0172922	-5.34453	NIL	NIL	lethal(3)malignant brain tumor-like protein 1-like
	563	CUST_49470_PI428621111	0.034794	-5.34229	NIL	NIL	unknown
	564	CUST_53177_PI428621111	0.0407484	-5.33498	NIL	NIL	unknown
	565	CUST_41101_PI428621111	0.0470793	-5.3243	NIL	NIL	unknown
	566	CUST_4459_PI428621111	0.0383431	-5.30454	NIL	NIL	cadherin-like protein 26-like
	567	CUST_2610_PI428621111	0.0316915	-5.2761	K03424	tatD; TatD DNase family protein [EC:3.1.21.-]	hypothetical protein LOC100698559
	568	CUST_18066_PI428621111	0.0357558	-5.25909	NIL	NIL	unknown
	569	CUST_21030_PI428621111	0.020459	-5.23674	NIL	NIL	serine/threonine-protein kinase WNK4-like
	570	CUST_36883_PI428621111	0.0336285	-5.23177	NIL	NIL	unknown
	571	CUST_12462_PI428621111	0.0283188	-5.20372	K09519	DNAJB13; DnaJ homolog subfamily B member 13	dnaJ homolog subfamily B member 13-like
	572	CUST_40037_PI428621111	0.0492408	-5.19448	NIL	NIL	unknown
	573	CUST_11192_PI428621111	0.00748727	-5.1417	NIL	NIL	complement C1q tumor necrosis factor-related protein 9A-like
	574	CUST_29009_PI428621111	0.0209792	-5.10461	NIL	NIL	unknown
	575	CUST_41641_PI428621111	0.0148634	-5.09826	NIL	NIL	unknown
	576	CUST_35166_PI428621111	0.0423343	-5.09383	NIL	NIL	unknown
	577	CUST_53110_PI428621111	0.0470793	-5.06655	K08022	ALOX15B; arachidonate 15-lipoxygenase (second type) / 8-lipoxygenase (S-type) [EC:1.13.11.33 1.13.11.-]	arachidonate 5-lipoxygenase-like
	578	CUST_47007_PI428621111	0.0323653	-5.05495	NIL	NIL	unknown
	579	CUST_42380_PI428621111	0.0215415	-5.04692	NIL	NIL	hypothetical protein LOC100698830
	580	CUST_7070_PI428621111	0.0270721	-5.0347	NIL	NIL	unknown
	581	CUST_49418_PI428621111	0.0266128	-5.02193	NIL	NIL	unknown
	582	CUST_44421_PI428621111	0.0316915	-5.01155	NIL	NIL	unknown
	583	CUST_13731_PI428621111	0.0273453	-4.99779	NIL	NIL	unknown
	584	CUST_43456_PI428621111	0.0135563	-4.9338	NIL	NIL	unknown
	585	CUST_27642_PI428621111	0.00850358	-4.90752	NIL	NIL	unknown
	586	CUST_15747_PI428621111	0.0170776	-4.90254	NIL	NIL	unknown
	587	CUST_26326_PI428621111	0.0468275	-4.9009	NIL	NIL	unknown
	588	CUST_34551_PI428621111	0.0209792	-4.90074	NIL	NIL	forkhead box protein N5-like
	589	CUST_24680_PI428621111	0.0105846	-4.89874	NIL	NIL	unknown
	590	CUST_44177_PI428621111	0.0434319	-4.89246	NIL	NIL	unknown
	591	CUST_9308_PI428621111	0.0209792	-4.85351	K03024	RPC31, POLR3G; DNA-directed RNA polymerase III subunit RPC7	DNA-directed RNA polymerase III subunit RPC7-like
	592	CUST_35014_PI428621111	0.0305582	-4.83073	NIL	NIL	unknown
	593	CUST_28062_PI428621111	0.0472533	-4.81953	NIL	NIL	unknown
	594	CUST_3008_PI428621111	0.0355808	-4.81425	K00458	ALOX12; arachidonate 12-lipoxygenase [EC:1.13.11.31]	arachidonate 5-lipoxygenase-like
	595	CUST_18903_PI428621111	0.046641	-4.79449	NIL	NIL	unknown
	596	CUST_47557_PI428621111	0.0400206	-4.78044	K12045	TNNT2; troponin T, cardiac muscle	troponin T2e, cardiac (tnnt2e), transcript variant 1
	597	CUST_19459_PI428621111	0.0134437	-4.74698	NIL	NIL	unknown
	598	CUST_26787_PI428621111	0.0171833	-4.734	K09099	ARNTL2, BMAL2; aryl hydrocarbon receptor nuclear translocator-like protein 2	aryl hydrocarbon receptor nuclear translocator-like protein 2-like
	599	CUST_23607_PI428621111	0.0104252	-4.73056	K09350	NKX6-2; homeobox protein Nkx-6.2	homeobox protein Nkx-6.2-like
	600	CUST_25601_PI428621111	0.0328556	-4.70951	NIL	NIL	hypothetical protein LOC100703318
	601	CUST_54027_PI428621111	0.0267754	-4.70186	NIL	NIL	unknown
	602	CUST_33911_PI428621111	0.00535848	-4.69606	NIL	NIL	unknown
	603	CUST_23989_PI428621111	0.0335779	-4.66594	NIL	NIL	unknown
	604	CUST_54969_PI428621111	0.0090264	-4.6066	NIL	NIL	unknown
	605	CUST_55529_PI428621111	0.043031	-4.57017	NIL	NIL	unknown
	606	CUST_52800_PI428621111	0.0434319	-4.55712	NIL	NIL	unknown
	607	CUST_30158_PI428621111	0.037386	-4.55081	NIL	NIL	unknown
	608	CUST_23034_PI428621111	0.0294825	-4.54924	NIL	NIL	aquaporin 4 (aqp4)
	609	CUST_2469_PI428621111	0.0373243	-4.53383	NIL	NIL	rho GTPase-activating protein SYDE2-like
	610	CUST_44508_PI428621111	0.043031	-4.53017	NIL	NIL	unknown
	611	CUST_37024_PI428621111	0.0199935	-4.49501	NIL	NIL	unknown
	612	CUST_23390_PI428621111	0.0176988	-4.46352	NIL	NIL	unknown
	613	CUST_37926_PI428621111	0.0269195	-4.42148	K00502	TPH1_2; tryptophan 5-monooxygenase [EC:1.14.16.4]	tryptophan 5-hydroxylase 2-like
	614	CUST_15178_PI428621111	0.0122536	-4.41433	NIL	NIL	unknown
	615	CUST_25946_PI428621111	0.0283188	-4.39759	NIL	NIL	protein FAM180A-like
	616	CUST_14988_PI428621111	0.0242985	-4.37344	NIL	NIL	hypothetical protein LOC100707003
	617	CUST_52315_PI428621111	0.0354079	-4.36462	K00914	PIK3C3, VPS34; phosphatidylinositol 3-kinase [EC:2.7.1.137]	unknown
	618	CUST_13245_PI428621111	0.0103346	-4.36384	NIL	NIL	complement C1q tumor necrosis factor-related protein 2-like
	619	CUST_22714_PI428621111	0.0434736	-4.35119	K07766	E3.6.1.52; diphosphoinositol-polyphosphate diphosphatase [EC:3.6.1.52]	diphosphoinositol polyphosphate phosphohydrolase 2-like
	620	CUST_47880_PI428621111	0.0466001	-4.33243	NIL	NIL	unknown
	621	CUST_29360_PI428621111	0.0104252	-4.33026	NIL	NIL	unknown
	622	CUST_24038_PI428621111	0.0396298	-4.32684	NIL	NIL	unknown
	623	CUST_25742_PI428621111	0.0226271	-4.31783	NIL	NIL	unknown
	624	CUST_43977_PI428621111	0.0355296	-4.305	NIL	NIL	unknown
	625	CUST_43780_PI428621111	0.043031	-4.28398	NIL	NIL	unknown
	626	CUST_21059_PI428621111	0.0378357	-4.26606	K07855	RERG; Ras-related and estrogen-regulated growth inhibitor	ras-related and estrogen-regulated growth inhibitor-like
	627	CUST_57108_PI428621111	0.00971704	-4.22293	NIL	NIL	aminoglycoside phosphotransferase domain-containing protein 1
	628	CUST_24875_PI428621111	0.0367145	-4.21176	NIL	NIL	unknown
	629	CUST_22112_PI428621111	0.0185066	-4.17051	K08828	ICK; intestinal cell (MAK-like) kinase [EC:2.7.11.22]	unknown
	630	CUST_26723_PI428621111	0.0278683	-4.16915	NIL	NIL	DEP domain-containing protein 7-like
	631	CUST_38759_PI428621111	0.0336285	-4.1685	NIL	NIL	unknown
	632	CUST_17117_PI428621111	0.037386	-4.16806	NIL	NIL	unknown
	633	CUST_57484_PI428621111	0.015603	-4.15956	NIL	NIL	unknown
	634	CUST_28504_PI428621111	0.0392368	-4.15379	NIL	NIL	uncharacterized protein KIAA1737
	635	CUST_21946_PI428621111	0.0309295	-4.15188	NIL	NIL	unknown
	636	CUST_16867_PI428621111	0.0372551	-4.13068	NIL	NIL	unknown
	637	CUST_11385_PI428621111	0.0293296	-4.12735	K05008	KCNJ15; potassium inwardly-rectifying channel subfamily J member 15	ATP-sensitive inward rectifier potassium channel 15-like
	638	CUST_32249_PI428621111	0.0209792	-4.11646	NIL	NIL	unknown
	639	CUST_29936_PI428621111	0.0370614	-4.11076	NIL	NIL	forkhead box R1
	640	CUST_53817_PI428621111	0.0126436	-4.07982	NIL	NIL	unknown
	641	CUST_55501_PI428621111	0.0270721	-4.06879	NIL	NIL	unknown
	642	CUST_39523_PI428621111	0.026564	-4.06805	NIL	NIL	unknown
	643	CUST_39311_PI428621111	0.0122536	-4.06078	NIL	NIL	unknown
	644	CUST_1461_PI428621111	0.0172922	-4.04094	K08619	ADAMTS3; a disintegrin and metalloproteinase with thrombospondin motifs 3 [EC:3.4.24.-]	ADAM metallopeptidase with thrombospondin type 1 motif, 3 (ADAMTS3)
	645	CUST_23807_PI428621111	0.0364527	-4.03037	NIL	NIL	unknown
	646	CUST_31844_PI428621111	0.0487074	-4.02265	NIL	NIL	unknown
	647	CUST_50437_PI428621111	0.0495821	-4.02157	NIL	NIL	sal-like protein 1
	648	CUST_30446_PI428621111	0.032615	-4.01637	NIL	NIL	unknown
	649	CUST_36003_PI428621111	0.00849565	-3.96434	NIL	NIL	apolipoprotein L1-like
	650	CUST_57450_PI428621111	0.0277635	-3.93041	K09627	PRSS23; protease, serine, 23 [EC:3.4.21.-]	unknown
	651	CUST_30398_PI428621111	0.0454055	-3.90162	NIL	NIL	unknown
	652	CUST_5575_PI428621111	0.0172922	-3.89032	K00763	pncB, NAPRT1; nicotinate phosphoribosyltransferase [EC:2.4.2.11]	nicotinate phosphoribosyltransferase-like
	653	CUST_22015_PI428621111	0.021214	-3.8644	NIL	NIL	unknown
	654	CUST_33108_PI428621111	0.0182217	-3.86199	NIL	NIL	unknown
	655	CUST_1028_PI428621111	0.0145117	-3.84297	NIL	NIL	fer-1-like protein 4-like
	656	CUST_18228_PI428621111	0.0283188	-3.84293	NIL	NIL	unknown
	657	CUST_44955_PI428621111	0.0209792	-3.82795	NIL	NIL	unknown
	658	CUST_55791_PI428621111	0.0392461	-3.82711	NIL	NIL	unknown
	659	CUST_27793_PI428621111	0.0195625	-3.79502	NIL	NIL	unknown
	660	CUST_9675_PI428621111	0.0465125	-3.78499	NIL	NIL	intracellular hyaluronan-binding protein 4-like
	661	CUST_33115_PI428621111	0.0431611	-3.75251	NIL	NIL	unknown
	662	CUST_13611_PI428621111	0.00846893	-3.74349	NIL	NIL	unknown
	663	CUST_38604_PI428621111	0.0122536	-3.7384	NIL	NIL	MAP6 domain-containing protein 1 (ma6d1)
	664	CUST_40760_PI428621111	0.0392368	-3.73494	NIL	NIL	unknown
	665	CUST_57082_PI428621111	0.0392368	-3.71895	NIL	NIL	unknown
	666	CUST_47250_PI428621111	0.0371704	-3.70151	NIL	NIL	unknown
	667	CUST_59820_PI428621111	0.0392368	-3.68229	NIL	NIL	hypothetical protein LOC100690981
	668	CUST_16153_PI428621111	0.0408824	-3.68003	NIL	NIL	leucine-rich repeat-containing protein 67-like
	669	CUST_39499_PI428621111	0.0182217	-3.65486	NIL	NIL	unknown
	670	CUST_33688_PI428621111	0.0293296	-3.64789	NIL	NIL	unknown
	671	CUST_19368_PI428621111	0.0351762	-3.62952	NIL	NIL	UPF0639 protein-like
	672	CUST_33118_PI428621111	0.0187928	-3.59207	NIL	NIL	unknown
	673	CUST_15944_PI428621111	0.0145117	-3.58736	NIL	NIL	unknown
	674	CUST_55599_PI428621111	0.0359917	-3.58695	NIL	NIL	g2/M phase-specific E3 ubiquitin-protein ligase-like
	675	CUST_23057_PI428621111	0.0358023	-3.56068	NIL	NIL	unknown
	676	CUST_27536_PI428621111	0.0304158	-3.54567	NIL	NIL	unknown
	677	CUST_44122_PI428621111	0.0220628	-3.51704	NIL	NIL	unknown
	678	CUST_49758_PI428621111	0.0134437	-3.51385	NIL	NIL	unknown
	679	CUST_35768_PI428621111	0.00699038	-3.5046	K09609	ADAMTS20; a disintegrin and metalloproteinase with thrombospondin motifs 20 [EC:3.4.24.-]	A disintegrin and metalloproteinase with thrombospondin motifs 20 preproprotein
	680	CUST_58628_PI428621111	0.0355678	-3.49497	NIL	NIL	unknown
	681	CUST_33275_PI428621111	0.00550037	-3.49113	NIL	NIL	unknown
	682	CUST_6730_PI428621111	0.00846893	-3.49093	K01581	E4.1.1.17, ODC1, speC, speF; ornithine decarboxylase [EC:4.1.1.17]	ornithine decarboxylase-like
	683	CUST_13267_PI428621111	0.0151156	-3.47924	K09876	AQP3; aquaporin-3	aquaporin-10-like
	684	CUST_35276_PI428621111	0.0103346	-3.47111	NIL	NIL	unknown
	685	CUST_26059_PI428621111	0.0489026	-3.4574	K10524	NRK1_2; nicotinamide/nicotinate riboside kinase [EC:2.7.1.22 2.7.1.173]	nicotinamide riboside kinase 2-like
	686	CUST_24002_PI428621111	0.0216494	-3.45534	NIL	NIL	unknown
	687	CUST_30477_PI428621111	0.0365252	-3.4529	NIL	NIL	unknown
	688	CUST_50433_PI428621111	0.0410982	-3.44142	K09173	RFX1_2_3; regulatory factor X 1/2/3	unknown
	689	CUST_42437_PI428621111	0.0303811	-3.43651	NIL	NIL	unknown
	690	CUST_33690_PI428621111	0.0441677	-3.4164	NIL	NIL	hypothetical protein LOC100702790
	691	CUST_36543_PI428621111	0.0219775	-3.40195	NIL	NIL	forkhead box protein R1
	692	CUST_48036_PI428621111	0.0355678	-3.40125	NIL	NIL	unknown
	693	CUST_29489_PI428621111	0.0233548	-3.3987	NIL	NIL	unknown
	694	CUST_21216_PI428621111	0.0417164	-3.39291	NIL	NIL	unknown
	695	CUST_21600_PI428621111	0.0301392	-3.38287	NIL	NIL	unknown
	696	CUST_43698_PI428621111	0.0209792	-3.37988	K08762	DBI, ACBP; diazepam-binding inhibitor (GABA receptor modulator, acyl-CoA-binding protein)	acyl-CoA-binding protein-like
	697	CUST_60028_PI428621111	0.0410982	-3.37384	K04228	AVPR2; arginine vasopressin receptor 2	vasopressin V2 receptor-like
	698	CUST_24337_PI428621111	0.0103503	-3.37148	NIL	NIL	unknown
	699	CUST_24350_PI428621111	0.0383759	-3.37082	NIL	NIL	hypothetical protein LOC100708826
	700	CUST_57761_PI428621111	0.0339169	-3.36408	NIL	NIL	unknown
	701	CUST_49629_PI428621111	0.037818	-3.358	NIL	NIL	unknown
	702	CUST_55183_PI428621111	0.0442599	-3.35569	NIL	NIL	unknown
	703	CUST_15136_PI428621111	0.0272542	-3.35004	NIL	NIL	aquaporin-1-like
	704	CUST_33647_PI428621111	0.0069016	-3.34671	NIL	NIL	ubiquitin-associated protein 1-like
	705	CUST_36128_PI428621111	0.0448783	-3.30521	NIL	NIL	unknown
	706	CUST_31237_PI428621111	0.00748727	-3.28737	K12892	SFRS3; splicing factor, arginine/serine-rich 3	serine/arginine-rich splicing factor 3-like
	707	CUST_9787_PI428621111	0.0257595	-3.26551	NIL	NIL	unknown
	708	CUST_23557_PI428621111	0.0273453	-3.20821	NIL	NIL	hypothetical protein LOC100691136
	709	CUST_42628_PI428621111	0.0103346	-3.2069	NIL	NIL	unknown
	710	CUST_56007_PI428621111	0.0223763	-3.19747	NIL	NIL	unknown
	711	CUST_23740_PI428621111	0.00748727	-3.19405	NIL	NIL	unknown
	712	CUST_15395_PI428621111	0.0431202	-3.16882	NIL	NIL	unknown
	713	CUST_29532_PI428621111	0.0204513	-3.15524	NIL	NIL	unknown
	714	CUST_6655_PI428621111	0.0214185	-3.15376	NIL	NIL	unknown
	715	CUST_2322_PI428621111	0.0263553	-3.15032	K08531	NR1D2; nuclear receptor subfamily 1 group D member 2	nuclear receptor subfamily 1 group D member 2-like
	716	CUST_18723_PI428621111	0.0365252	-3.13073	NIL	NIL	proline-rich transmembrane protein 2-like
	717	CUST_26318_PI428621111	0.0251137	-3.11945	NIL	NIL	carbonic anhydrase 15-like
	718	CUST_52641_PI428621111	0.0355808	-3.11777	NIL	NIL	unknown
	719	CUST_31522_PI428621111	0.00953812	-3.09363	NIL	NIL	unknown
	720	CUST_38541_PI428621111	0.00975224	-3.07128	NIL	NIL	unknown
	721	CUST_30206_PI428621111	0.0485661	-3.07048	NIL	NIL	unknown
	722	CUST_12158_PI428621111	0.0385326	-3.06695	K03120	TBP, tbp; transcription initiation factor TFIID TATA-box-binding protein	TATA box-binding protein-like protein 2-like
	723	CUST_39781_PI428621111	0.0269195	-3.06007	NIL	NIL	unknown
	724	CUST_30883_PI428621111	0.0427371	-3.05624	K04492	LEF1; lymphoid enhancer-binding factor 1	hypothetical protein LOC100693117
	725	CUST_55367_PI428621111	0.0270105	-3.04841	NIL	NIL	unknown
	726	CUST_4103_PI428621111	0.0461415	-3.04458	K14559	MPP10; U3 small nucleolar RNA-associated protein MPP10	U3 small nucleolar ribonucleoprotein protein MPP10-like
	727	CUST_50949_PI428621111	0.0487528	-3.04452	NIL	NIL	unknown
	728	CUST_28680_PI428621111	0.0372472	-3.03787	NIL	NIL	HIG1 domain family member 1A-like
	729	CUST_34384_PI428621111	0.00978541	-3.03522	NIL	NIL	unknown
	730	CUST_44148_PI428621111	0.00703894	-3.03248	NIL	NIL	unknown
	731	CUST_21963_PI428621111	0.0355678	-3.02935	NIL	NIL	PDZ and LIM domain 5b (pdlim5b), transcript variant 1
	732	CUST_59126_PI428621111	0.00535848	-3.01691	NIL	NIL	unknown
	733	CUST_51438_PI428621111	0.0434319	-3.01366	NIL	NIL	unknown
	734	CUST_36303_PI428621111	0.0109994	-3.00631	NIL	NIL	unknown
	735	CUST_31175_PI428621111	0.0316915	-3.00504	K11997	TRIM2_3; tripartite motif-containing protein 2/3	unknown
	736	CUST_49180_PI428621111	0.043031	-3.00345	NIL	NIL	unknown
	737	CUST_32008_PI428621111	0.0316915	-3.00249	K05175	GABRA; gamma-aminobutyric acid receptor subunit alpha	gamma-aminobutyric acid receptor subunit alpha-6-like
	738	CUST_43704_PI428621111	0.0392368	-2.984	NIL	NIL	unknown
	739	CUST_2527_PI428621111	0.043031	-2.98207	K08293	E2.7.11.24; mitogen-activated protein kinase [EC:2.7.11.24]	mitogen-activated protein kinase 15-like
	740	CUST_21913_PI428621111	0.0145117	-2.97784	NIL	NIL	unknown
	741	CUST_20163_PI428621111	0.0256599	-2.96934	NIL	NIL	unknown
	742	CUST_34448_PI428621111	0.0172922	-2.95973	NIL	NIL	rho guanine nucleotide exchange factor 25-like
	743	CUST_20817_PI428621111	0.045422	-2.95868	K01081	E3.1.3.5; 5'-nucleotidase [EC:3.1.3.5]	5'(3')-deoxyribonucleotidase, mitochondrial-like
	744	CUST_54871_PI428621111	0.0277635	-2.95277	NIL	NIL	unknown
	745	CUST_25241_PI428621111	0.00535848	-2.95024	NIL	NIL	hypothetical protein LOC100332241
	746	CUST_35808_PI428621111	0.0388816	-2.92804	NIL	NIL	unknown
	747	CUST_44898_PI428621111	0.0234147	-2.92273	NIL	NIL	unknown
	748	CUST_9450_PI428621111	0.0233548	-2.91755	K01611	speD, AMD1; S-adenosylmethionine decarboxylase [EC:4.1.1.50]	S-adenosylmethionine decarboxylase proenzyme (dcam)
	749	CUST_14222_PI428621111	0.00899501	-2.90644	NIL	NIL	ES1 protein, mitochondrial-like
	750	CUST_1113_PI428621111	0.0182217	-2.8882	NIL	NIL	unknown
	751	CUST_59420_PI428621111	0.00613304	-2.88289	NIL	NIL	rhomboid family member 1-like
	752	CUST_14864_PI428621111	0.0441585	-2.87654	K00510	HMOX, hmuO, ho; heme oxygenase [EC:1.14.99.3]	heme oxygenase-like
	753	CUST_14241_PI428621111	0.0331575	-2.8525	K08550	NR3A1, ESR1; estrogen receptor alpha	type I estrogen receptor (ER)
	754	CUST_17194_PI428621111	0.0397041	-2.85022	NIL	NIL	unknown
	755	CUST_14062_PI428621111	0.026767	-2.83879	K15161	CCNC, SSN8; cyclin C	cyclin-C-like
	756	CUST_34368_PI428621111	0.0184857	-2.83484	NIL	NIL	unknown
	757	CUST_28735_PI428621111	0.0285058	-2.82952	NIL	NIL	docking protein 3-like
	758	CUST_3028_PI428621111	0.0110021	-2.81335	NIL	NIL	inactive rhomboid protein 1-like
	759	CUST_19482_PI428621111	0.0385326	-2.78607	NIL	NIL	unknown
	760	CUST_27641_PI428621111	0.0461415	-2.78241	NIL	NIL	unknown
	761	CUST_9468_PI428621111	0.0335617	-2.76714	K04402	GADD45; growth arrest and DNA-damage-inducible protein	growth arrest and DNA damage-inducible protein GADD45 alpha-like
	762	CUST_56616_PI428621111	0.0472533	-2.76357	NIL	NIL	unknown
	763	CUST_57678_PI428621111	0.0363142	-2.74065	NIL	NIL	unknown
	764	CUST_55331_PI428621111	0.00122643	-2.73674	NIL	NIL	unknown
	765	CUST_52846_PI428621111	0.0380215	-2.73439	NIL	NIL	unknown
	766	CUST_8946_PI428621111	0.0178462	-2.73018	NIL	NIL	C2 calcium-dependent domain-containing protein 4C-like
	767	CUST_25789_PI428621111	0.0383759	-2.7172	K01197	hya; hyaluronoglucosaminidase [EC:3.2.1.35]	hyaluronidase-3-like
	768	CUST_20118_PI428621111	0.0286475	-2.70994	K11833	USP2_21; ubiquitin carboxyl-terminal hydrolase 2/21 [EC:3.1.2.15]	ubiquitin carboxyl-terminal hydrolase 21-like
	769	CUST_9049_PI428621111	0.0166289	-2.70684	K08001	MMP23; matrix metalloproteinase-23 (CA-MMP) [EC:3.4.24.-]	matrix metalloproteinase-23-like
	770	CUST_58125_PI428621111	0.0316915	-2.69098	NIL	NIL	unknown
	771	CUST_58118_PI428621111	0.0371704	-2.69025	K01196	AGL; glycogen debranching enzyme [EC:2.4.1.25 3.2.1.33]	glycogen debranching enzyme isoform 2
	772	CUST_29547_PI428621111	0.0385326	-2.68791	NIL	NIL	Schwann cell myelin protein-like
	773	CUST_38445_PI428621111	0.0111936	-2.68076	K06675	SMC4; structural maintenance of chromosome 4	unknown
	774	CUST_14740_PI428621111	0.00793347	-2.67208	K10802	HMGB1; high mobility group protein B1	high mobility group-T protein-like
	775	CUST_24516_PI428621111	0.025028	-2.66666	NIL	NIL	protein LBH-like
	776	CUST_9383_PI428621111	0.0335779	-2.66309	K04735	RELA; transcription factor p65	transcription factor p65-like
	777	CUST_60064_PI428621111	0.0351762	-2.65217	K11997	TRIM2_3; tripartite motif-containing protein 2/3	tripartite motif-containing 3b
	778	CUST_35104_PI428621111	0.0372472	-2.64468	NIL	NIL	unknown
	779	CUST_44060_PI428621111	0.0392368	-2.62919	K04904	KCNH1; potassium voltage-gated channel Eag-related subfamily H member 11	potassium voltage-gated channel subfamily H member 1-like
	780	CUST_3588_PI428621111	0.0189114	-2.61904	K12488	ASAP; Arf-GAP with SH3 domain, ANK repeat and PH domain-containing protein	arf-GAP with SH3 domain, ANK repeat and PH domain-containing protein 1-like, transcript variant 1
	781	CUST_5139_PI428621111	0.0291493	-2.61516	K04512	DAAM; dishevelled associated activator of morphogenesis	hypothetical protein LOC100694327
	782	CUST_30073_PI428621111	0.0220628	-2.6115	NIL	NIL	unknown
	783	CUST_6926_PI428621111	0.0373118	-2.6099	NIL	NIL	isthmin-1-like
	784	CUST_40977_PI428621111	0.0392368	-2.60343	NIL	NIL	unknown
	785	CUST_21148_PI428621111	0.0328958	-2.60318	NIL	NIL	unknown
	786	CUST_59268_PI428621111	0.0305582	-2.60299	NIL	NIL	palmitoyltransferase ZDHHC18-like
	787	CUST_17144_PI428621111	0.0221526	-2.60226	NIL	NIL	unknown
	788	CUST_34800_PI428621111	0.0279392	-2.578	NIL	NIL	unknown
	789	CUST_8108_PI428621111	0.0336072	-2.57743	NIL	NIL	unknown
	790	CUST_40408_PI428621111	0.0210834	-2.5767	NIL	NIL	unknown
	791	CUST_38329_PI428621111	0.0145458	-2.56791	K09057	HLF; hepatic leukemia factor	hepatic leukemia factor-like
	792	CUST_8179_PI428621111	0.0261161	-2.56386	K10356	MYO1; myosin I	myosin-Ih-like
	793	CUST_32549_PI428621111	0.0392461	-2.5549	NIL	NIL	unknown
	794	CUST_44241_PI428621111	0.0365252	-2.55405	NIL	NIL	High mobility group-T protein (hmgt)
	795	CUST_10943_PI428621111	0.0492408	-2.54471	NIL	NIL	PDX1 C-terminal inhibiting factor 1 (PCIF1)
	796	CUST_14097_PI428621111	0.0245719	-2.5283	NIL	NIL	unknown
	797	CUST_1837_PI428621111	0.0284368	-2.52801	K06091	MPP5, PALS1; MAGUK p55 subfamily member 5	MAGUK p55 subfamily member 5-A-like
	798	CUST_16046_PI428621111	0.0333536	-2.50688	NIL	NIL	unknown
	799	CUST_10665_PI428621111	0.0365252	-2.4985	NIL	NIL	containsPredictedCDS
	800	CUST_41993_PI428621111	0.0235282	-2.48808	NIL	NIL	unknown
	801	CUST_21921_PI428621111	0.044764	-2.48094	NIL	NIL	unknown
	802	CUST_329_PI428621111	0.0358023	-2.47248	K02633	PER; period circadian protein	period circadian protein homolog 2-like
	803	CUST_43225_PI428621111	0.0460932	-2.46655	NIL	NIL	unknown
	804	CUST_3362_PI428621111	0.031681	-2.459	NIL	NIL	GTP-binding protein 1-like
	805	CUST_52681_PI428621111	0.0189954	-2.45735	NIL	NIL	unknown
	806	CUST_48443_PI428621111	0.0245719	-2.4525	NIL	NIL	unknown
	807	CUST_6163_PI428621111	0.0304537	-2.4483	NIL	NIL	transient receptor potential cation channel subfamily M member 2-like
	808	CUST_19202_PI428621111	0.0365252	-2.44702	NIL	NIL	unknown
	809	CUST_29887_PI428621111	0.0328127	-2.44599	NIL	NIL	unknown
	810	CUST_58823_PI428621111	0.0281249	-2.4441	NIL	NIL	unknown
	811	CUST_7049_PI428621111	0.00661498	-2.44121	K11434	PRMT1; protein arginine N-methyltransferase 1 [EC:2.1.1.-]	protein arginine N-methyltransferase 1-like
	812	CUST_45128_PI428621111	0.0392461	-2.44	NIL	NIL	unknown
	813	CUST_20366_PI428621111	0.0472639	-2.43913	NIL	NIL	unknown
	814	CUST_38466_PI428621111	0.0358023	-2.42177	NIL	NIL	unknown
	815	CUST_18940_PI428621111	0.026767	-2.4203	NIL	NIL	unknown
	816	CUST_25263_PI428621111	0.0221347	-2.39625	NIL	NIL	unknown
	817	CUST_21043_PI428621111	0.015603	-2.39442	K10316	FBXO41; F-box protein 41	F-box only protein 41-like
	818	CUST_29456_PI428621111	0.040235	-2.39123	NIL	NIL	unknown
	819	CUST_24507_PI428621111	0.00849565	-2.39084	NIL	NIL	unknown
	820	CUST_51190_PI428621111	0.0415162	-2.38206	NIL	NIL	unknown
	821	CUST_43864_PI428621111	0.0363142	-2.38029	NIL	NIL	unknown
	822	CUST_40193_PI428621111	0.0235282	-2.37991	NIL	NIL	hypothetical protein LOC100708824
	823	CUST_30979_PI428621111	0.0216494	-2.37277	NIL	NIL	unknown
	824	CUST_42127_PI428621111	0.0367145	-2.36749	NIL	NIL	unknown
	825	CUST_23266_PI428621111	0.0487293	-2.36542	NIL	NIL	unknown
	826	CUST_4414_PI428621111	0.0431611	-2.35979	NIL	NIL	unknown
	827	CUST_35837_PI428621111	0.0196704	-2.35316	NIL	NIL	unknown
	828	CUST_27911_PI428621111	0.0489956	-2.34596	NIL	NIL	unknown
	829	CUST_18644_PI428621111	0.0482615	-2.34219	NIL	NIL	unknown
	830	CUST_46136_PI428621111	0.0172922	-2.34195	NIL	NIL	prolactin receptor-like
	831	CUST_45702_PI428621111	0.0270607	-2.31579	NIL	NIL	unknown
	832	CUST_13799_PI428621111	0.0434319	-2.31409	NIL	NIL	unknown
	833	CUST_56700_PI428621111	0.0166289	-2.30731	NIL	NIL	unknown
	834	CUST_17073_PI428621111	0.0440039	-2.29963	NIL	NIL	containsPredictedCDS
	835	CUST_13055_PI428621111	0.0468275	-2.29499	NIL	NIL	si:dkey-65j6.2 (si:dkey-65j6.2)
	836	CUST_2621_PI428621111	0.0343352	-2.29156	NIL	NIL	neurotrypsin-like
	837	CUST_29219_PI428621111	0.0417164	-2.29065	NIL	NIL	cyclin N-terminal domain-containing protein 1-like
	838	CUST_1560_PI428621111	0.0279392	-2.27012	NIL	NIL	GTPase-activating Rap/Ran-GAP domain-like protein 3-like
	839	CUST_35273_PI428621111	0.0217849	-2.26534	NIL	NIL	unknown
	840	CUST_4139_PI428621111	0.0473439	-2.25447	NIL	NIL	cysteine/serine-rich nuclear protein 1-like
	841	CUST_51079_PI428621111	0.0261472	-2.24867	NIL	NIL	unknown
	842	CUST_58617_PI428621111	0.0103346	-2.24411	NIL	NIL	unknown
	843	CUST_22581_PI428621111	0.0386397	-2.24013	K10573	UBE2A, UBC2, RAD6A; ubiquitin-conjugating enzyme E2 A [EC:6.3.2.19]	ubiquitin-conjugating enzyme E2 A-like
	844	CUST_451_PI428621111	0.00849565	-2.23553	K11838	USP7, UBP15; ubiquitin carboxyl-terminal hydrolase 7 [EC:3.1.2.15]	ubiquitin carboxyl-terminal hydrolase 7-like
	845	CUST_4174_PI428621111	0.0270607	-2.21805	NIL	NIL	formin homology 2 domain containing 3 (FHOD3)
	846	CUST_6630_PI428621111	0.023231	-2.21677	NIL	NIL	unknown
	847	CUST_45855_PI428621111	0.0122436	-2.21548	NIL	NIL	unknown
	848	CUST_4579_PI428621111	0.0487293	-2.20248	K00006	GPD1; glycerol-3-phosphate dehydrogenase (NAD+) [EC:1.1.1.8]	glycerol-3-phosphate dehydrogenase [NAD+], cytoplasmic-like
	849	CUST_15802_PI428621111	0.037818	-2.19472	K04358	FGF; fibroblast growth factor	fibroblast growth factor 10-like
	850	CUST_31245_PI428621111	0.037386	-2.19421	NIL	NIL	unknown
	851	CUST_9964_PI428621111	0.0384689	-2.19381	NIL	NIL	RNA-binding motif, single-stranded-interacting protein 1-like
	852	CUST_12250_PI428621111	0.037415	-2.18641	K00733	B4GALT7; xylosylprotein 4-beta-galactosyltransferase [EC:2.4.1.133]	beta-1,4-galactosyltransferase 7-like
	853	CUST_18325_PI428621111	0.0465712	-2.18385	NIL	NIL	unknown
	854	CUST_56891_PI428621111	0.0465233	-2.18107	NIL	NIL	unknown
	855	CUST_54007_PI428621111	0.0148634	-2.17889	NIL	NIL	unknown
	856	CUST_3010_PI428621111	0.0410982	-2.17515	K02084	APAF1; apoptotic protease-activating factor	apoptotic protease-activating factor 1-like
	857	CUST_8172_PI428621111	0.04816	-2.16381	NIL	NIL	cysteine/serine-rich nuclear protein 1-like
	858	CUST_16090_PI428621111	0.0491924	-2.15693	NIL	NIL	hepatitis A virus cellular receptor 2 homolog
	859	CUST_19790_PI428621111	0.0166289	-2.14426	K10371	TNNI1; troponin I, slow skeletal muscle	troponin I, slow skeletal muscle-like
	860	CUST_45593_PI428621111	0.0309295	-2.14022	K10876	RAD54L2; RAD54-like protein 2 [EC:3.6.4.12]	helicase ARIP4
	861	CUST_35260_PI428621111	0.0327449	-2.13688	NIL	NIL	unknown
	862	CUST_43695_PI428621111	0.0413252	-2.13237	NIL	NIL	unknown
	863	CUST_59607_PI428621111	0.0105846	-2.13017	K10140	DDB2; DNA damage-binding protein 2	DNA damage-binding protein 2-like
	864	CUST_40548_PI428621111	0.0145117	-2.12856	K12481	ZFYVE20; rabenosyn-5	unknown
	865	CUST_54186_PI428621111	0.0234204	-2.1272	NIL	NIL	unknown
	866	CUST_12136_PI428621111	0.0307191	-2.12126	K10140	DDB2; DNA damage-binding protein 2	DNA damage-binding protein 2-like
	867	CUST_37399_PI428621111	0.0445252	-2.12074	NIL	NIL	unknown
	868	CUST_8963_PI428621111	0.0251113	-2.10986	NIL	NIL	mitochondrial import inner membrane translocase subunit TIM50-like
	869	CUST_4415_PI428621111	0.0278663	-2.10194	NIL	NIL	protein FAM188A-like
	870	CUST_12058_PI428621111	0.0383431	-2.10091	K09058	TEF; thyrotrophic embryonic factor	transcription factor VBP-like
	871	CUST_25220_PI428621111	0.0371704	-2.09455	NIL	NIL	unknown
	872	CUST_9258_PI428621111	0.0418796	-2.09316	K13912	DMBT1; deleted in malignant brain tumors 1 protein	deleted in malignant brain tumors 1 protein-like
	873	CUST_26812_PI428621111	0.00550037	-2.08784	NIL	NIL	unknown
	874	CUST_46379_PI428621111	0.0373118	-2.08415	NIL	NIL	unknown
	875	CUST_10367_PI428621111	0.0487594	-2.07786	K13044	HNRNPABD; heterogeneous nuclear ribonucleoprotein A/B/D	heterogeneous nuclear ribonucleoprotein A/B-like
	876	CUST_4272_PI428621111	0.031123	-2.07229	K07198	PRKAA, AMPK; 5'-AMP-activated protein kinase, catalytic alpha subunit[EC:2.7.11.11]	5'-AMP-activated protein kinase catalytic subunit alpha-1-like
	877	CUST_49585_PI428621111	0.0206497	-2.07085	NIL	NIL	unknown
	878	CUST_20274_PI428621111	0.0373243	-2.06556	NIL	NIL	unknown
	879	CUST_5285_PI428621111	0.0375469	-2.06096	NIL	NIL	transmembrane protein 87A-like
	880	CUST_37945_PI428621111	0.0172922	-2.05648	NIL	NIL	vomeronasal type-2 receptor 1-like
	881	CUST_22601_PI428621111	0.0278663	-2.04868	NIL	NIL	PHD and RING finger domain-containing protein 1-like
	882	CUST_46707_PI428621111	0.0460176	-2.0451	NIL	NIL	unknown
	883	CUST_10265_PI428621111	0.0161359	-2.0438	K00781	SIAT6; N-acetyllactosaminide alpha-2,3-sialyltransferase (sialyltransferase 6) [EC:2.4.99.6]	alpha-2,3-sialyltransferase ST3Gal III (siat6)
	884	CUST_57856_PI428621111	0.0351762	-2.03118	NIL	NIL	cyclin-Y isoform 1
	885	CUST_20152_PI428621111	0.0465712	-2.02962	K07952	ARFRP1; ADP-ribosylation factor related protein 1	ADP-ribosylation factor-related protein 1-like
	886	CUST_30557_PI428621111	0.0223763	-2.02848	NIL	NIL	unknown
	887	CUST_10073_PI428621111	0.0473175	-2.01881	K12077	PDK1; pyruvate dehydrogenase kinase isoform 1 [EC:2.7.11.2]	pyruvate dehydrogenase [lipoamide] kinase isozyme 1-like
	888	CUST_46200_PI428621111	0.0172922	-2.01846	NIL	NIL	unknown
	889	CUST_15515_PI428621111	0.0182217	-2.0162	NIL	NIL	transmembrane protein 53-like
	890	CUST_32959_PI428621111	0.0485661	-2.01393	K07855	RERG; Ras-related and estrogen-regulated growth inhibitor	ras-related and estrogen-regulated growth inhibitor-like
	891	CUST_35412_PI428621111	0.0209792	-2.00443	NIL	NIL	unknown
	892	CUST_55383_PI428621111	0.02357	-1.99949	K03494	SIAT4C; beta-galactoside alpha-2,3-sialyltransferase (sialyltransferase 4C) [EC:2.4.99.4]	CMP-N-acetylneuraminate-beta-galactosamide-alpha-2,3-sialyltransferase 4-like
	893	CUST_3310_PI428621111	0.0304158	-1.99251	K12819	SLU7; pre-mRNA-processing factor SLU7	pre-mRNA-splicing factor SLU7-like
	894	CUST_26389_PI428621111	0.0209792	-1.9924	NIL	NIL	CB1 cannabinoid receptor-interacting protein 1-like
	895	CUST_18930_PI428621111	0.0172922	-1.99039	NIL	NIL	metalloproteinase inhibitor 2-like
	896	CUST_2405_PI428621111	0.0318935	-1.9852	K01897	ACSL, fadD; long-chain acyl-CoA synthetase [EC:6.2.1.3]	long-chain-fatty-acid--CoA ligase 4-like
	897	CUST_33416_PI428621111	0.0233548	-1.98507	NIL	NIL	unknown
	898	CUST_53427_PI428621111	0.0195625	-1.96866	NIL	NIL	unknown
	899	CUST_5133_PI428621111	0.0392368	-1.95089	K15043	KPNA2; importin subunit alpha-2	importin subunit alpha-2-like
	900	CUST_10423_PI428621111	0.0427203	-1.94451	NIL	NIL	unknown
	901	CUST_2750_PI428621111	0.00748727	-1.93899	NIL	NIL	Hermansky-Pudlak syndrome 1 protein homolog
	902	CUST_2852_PI428621111	0.0273498	-1.93097	K11967	ANKIB1; ankyrin repeat and IBR domain-containing protein 1	ankyrin repeat and IBR domain-containing protein 1-like
	903	CUST_24_PI428621111	0.043031	-1.92932	K04533	HD; huntingtin	huntingtin-like
	904	CUST_45113_PI428621111	0.0209792	-1.92813	NIL	NIL	ATPase family AAA domain-containing protein 3
	905	CUST_11499_PI428621111	0.0307191	-1.92729	NIL	NIL	unknown
	906	CUST_22881_PI428621111	0.0408169	-1.9241	NIL	NIL	unknown
	907	CUST_390_PI428621111	0.0311583	-1.92398	NIL	NIL	hypothetical protein LOC100709586
	908	CUST_59634_PI428621111	0.0383759	-1.9239	NIL	NIL	lethal(3)malignant brain tumor-like protein 1-like
	909	CUST_43514_PI428621111	0.0182217	-1.9027	NIL	NIL	unknown
	910	CUST_26615_PI428621111	0.0473439	-1.89189	NIL	NIL	unknown
	911	CUST_57810_PI428621111	0.0279234	-1.88423	K04512	DAAM; dishevelled associated activator of morphogenesis	disheveled-associated activator of morphogenesis 1 isoform 1
	912	CUST_10914_PI428621111	0.0219927	-1.88338	K06842	SEMA6; semaphorin 6	semaphorin-6B-like
	913	CUST_44694_PI428621111	0.0304158	-1.87239	NIL	NIL	phosphatidate phosphatase LPIN1-like
	914	CUST_10979_PI428621111	0.0392461	-1.87195	K03494	SIAT4C; beta-galactoside alpha-2,3-sialyltransferase (sialyltransferase 4C) [EC:2.4.99.4]	CMP-N-acetylneuraminate-beta-galactosamide-alpha-2,3-sialyltransferase 4-like
	915	CUST_57879_PI428621111	0.0357558	-1.8616	NIL	NIL	unknown
	916	CUST_5272_PI428621111	0.0427203	-1.85312	NIL	NIL	cryptochrome-1-like
	917	CUST_56893_PI428621111	0.0335617	-1.84902	NIL	NIL	unknown
	918	CUST_41393_PI428621111	0.0487074	-1.8379	NIL	NIL	unknown
	919	CUST_7308_PI428621111	0.00621785	-1.83643	NIL	NIL	DAZ-associated protein 2-like
	920	CUST_5550_PI428621111	0.0347895	-1.83045	NIL	NIL	radial spoke head protein 4 homolog A-like
	921	CUST_56292_PI428621111	0.0465712	-1.83017	NIL	NIL	unknown
	922	CUST_26969_PI428621111	0.0427203	-1.82742	NIL	NIL	unknown
	923	CUST_23524_PI428621111	0.0316915	-1.82713	NIL	NIL	NADH dehydrogenase [ubiquinone] 1 alpha subcomplex assembly factor 4-like
	924	CUST_34940_PI428621111	0.0270607	-1.82487	NIL	NIL	unknown
	925	CUST_58289_PI428621111	0.0375469	-1.82468	NIL	NIL	unknown
	926	CUST_27748_PI428621111	0.04816	-1.80918	NIL	NIL	unknown
	927	CUST_56788_PI428621111	0.043031	-1.80548	NIL	NIL	unknown
	928	CUST_16457_PI428621111	0.037386	-1.80231	K14765	NGDN, LCP5; U3 small nucleolar ribonucleoprotein protein LCP5	neuroguidin-like
	929	CUST_2725_PI428621111	0.0431217	-1.78883	K09228	KRAB; KRAB domain-containing zinc finger protein	zinc finger protein 184-like
	930	CUST_40855_PI428621111	0.0466715	-1.78549	NIL	NIL	unknown
	931	CUST_59825_PI428621111	0.0417164	-1.76772	NIL	NIL	hypothetical protein LOC100690048
	932	CUST_22957_PI428621111	0.0258398	-1.76374	NIL	NIL	unknown
	933	CUST_7530_PI428621111	0.0309587	-1.7487	K06497	CD63, MLA1; CD63 antigen	CD63 antigen-like
	934	CUST_10161_PI428621111	0.0223763	-1.74078	NIL	NIL	sperm-specific antigen 2-like
	935	CUST_22834_PI428621111	0.0284368	-1.7284	K11657	RSF1; remodeling and spacing factor 1	si:dkey-21n12.1 (si:dkey-21n12.1)
	936	CUST_23371_PI428621111	0.00748727	-1.72283	K04794	PTH2; peptidyl-tRNA hydrolase, PTH2 family [EC:3.1.1.29]	probable peptidyl-tRNA hydrolase 2-like
	937	CUST_8819_PI428621111	0.0367412	-1.72234	NIL	NIL	inner nuclear membrane protein Man1-like
	938	CUST_3525_PI428621111	0.0351762	-1.70462	K08869	ADCK, ABC1; aarF domain-containing kinase	chaperone activity of bc1 complex-like, mitochondrial-like
	939	CUST_33383_PI428621111	0.0307191	-1.7026	NIL	NIL	protein FAM57B-like
	940	CUST_11719_PI428621111	0.0129102	-1.70259	NIL	NIL	WD repeat-containing protein 85-like
	941	CUST_27635_PI428621111	0.0432115	-1.70233	K01530	E3.6.3.1; phospholipid-translocating ATPase [EC:3.6.3.1]	probable phospholipid-transporting ATPase IF-like
	942	CUST_13654_PI428621111	0.0162701	-1.70195	K14838	NOP15; nucleolar protein 15	MKI67 FHA domain-interacting nucleolar phosphoprotein-like
	943	CUST_5785_PI428621111	0.015603	-1.69639	K14793	RRP9; ribosomal RNA-processing protein 9	U3 small nucleolar RNA-interacting protein 2-like
	944	CUST_12217_PI428621111	0.0245719	-1.68734	K15121	SLC25A44; solute carrier family 25, member 44	solute carrier family 25 member 44-like
	945	CUST_10320_PI428621111	0.0165136	-1.68701	NIL	NIL	NFU1 iron-sulfur cluster scaffold homolog, mitochondrial-like
	946	CUST_19537_PI428621111	0.0214185	-1.68627	K10846	ERCC5, XPG, RAD2; DNA excision repair protein ERCC-5	basic immunoglobulin-like variable motif-containing protein isoform a
	947	CUST_44310_PI428621111	0.0401974	-1.68379	K12041	SLC9A6_7, NHE6_7; solute carrier family 9 (sodium/hydrogen exchanger),member 6/7	sodium/hydrogen exchanger 7 isoform 2 precursor
	948	CUST_4763_PI428621111	0.0385326	-1.68258	K04710	CERS; ceramide synthetase [EC:2.3.1.24]	ceramide synthase 2-like
	949	CUST_9653_PI428621111	0.026063	-1.67652	NIL	NIL	WD repeat-containing protein 55-like
	950	CUST_3524_PI428621111	0.0473439	-1.67603	K09516	RETSAT; all-trans-retinol 13,14-reductase [EC:1.3.99.23]	putative all-trans-retinol 13,14-reductase-like
	951	CUST_56100_PI428621111	0.0247477	-1.67263	NIL	NIL	zinc finger protein 410-like
	952	CUST_24419_PI428621111	0.0384689	-1.67126	NIL	NIL	unknown
	953	CUST_49144_PI428621111	0.0495733	-1.66167	NIL	NIL	unknown
	954	CUST_19839_PI428621111	0.0371704	-1.65807	K03020	RPC19, POLR1D; DNA-directed RNA polymerases I and III subunit RPAC2	DNA-directed RNA polymerases I and III subunit RPAC2-like
	955	CUST_7584_PI428621111	0.031272	-1.65243	NIL	NIL	trafficking protein particle complex 10 (TRAPPC10)
	956	CUST_11084_PI428621111	0.0430282	-1.65218	NIL	NIL	diphthamide biosynthesis protein 2-like
	957	CUST_2802_PI428621111	0.0393679	-1.64922	NIL	NIL	ral GTPase-activating protein subunit alpha-2-like
	958	CUST_1274_PI428621111	0.015391	-1.62803	K14555	UTP13, TBL3; U3 small nucleolar RNA-associated protein 13	transducin beta-like protein 3-like
	959	CUST_58521_PI428621111	0.0268991	-1.62237	NIL	NIL	unknown
	960	CUST_7875_PI428621111	0.0126125	-1.61785	K03036	PSMD11, RPN6; 26S proteasome regulatory subunit N6	26S proteasome non-ATPase regulatory subunit 11-like
	961	CUST_55878_PI428621111	0.0182217	-1.61474	NIL	NIL	unknown
	962	CUST_9089_PI428621111	0.015603	-1.59547	K00993	EPT1; ethanolaminephosphotransferase [EC:2.7.8.1]	ethanolaminephosphotransferase 1-like
	963	CUST_29156_PI428621111	0.0209028	-1.58178	NIL	NIL	unknown
	964	CUST_53290_PI428621111	0.0281249	-1.57546	NIL	NIL	unknown
	965	CUST_2682_PI428621111	0.0129102	-1.57516	K14833	NOC2; nucleolar complex protein 2	nucleolar complex protein 2 homolog
	966	CUST_1298_PI428621111	0.0383431	-1.5681	NIL	NIL	eukaryotic translation initiation factor 4E nuclear import factor 1 (EIF4ENIF1)
	967	CUST_2439_PI428621111	0.0465233	-1.56358	NIL	NIL	transmembrane protein 63B (TMEM63B)
	968	CUST_56077_PI428621111	0.0108161	-1.56096	K02260	COX17; cytochrome c oxidase assembly protein subunit 17	cytochrome c oxidase copper chaperone-like
	969	CUST_15769_PI428621111	0.0103503	-1.55464	NIL	NIL	translocase of inner mitochondrial membrane domain-containing protein 1-like
	970	CUST_50397_PI428621111	0.0269195	-1.55068	K08594	SENP5; sentrin-specific protease 5 [EC:3.4.22.68]	hypothetical protein LOC100693244
	971	CUST_17006_PI428621111	0.0470793	-1.54818	K01158	DNASE2; deoxyribonuclease II [EC:3.1.22.1]	deoxyribonuclease-2-alpha-like
	972	CUST_3579_PI428621111	0.020459	-1.54678	NIL	NIL	ran-binding protein 10-like
	973	CUST_6996_PI428621111	0.0415503	-1.53505	NIL	NIL	dimethyladenosine transferase 2, mitochondrial-like
	974	CUST_46382_PI428621111	0.0440992	-1.51808	NIL	NIL	unknown
	975	CUST_23295_PI428621111	0.0251137	-1.51527	NIL	NIL	unknown
	976	CUST_3484_PI428621111	0.0418596	-1.50169	NIL	NIL	pentatricopeptide repeat-containing protein 3, mitochondrial-like
	*The first 214 transcripts were uniquely up-regulated in the vaccinated background while not found among the 5,285 that were up-regulated upon challenge in the un-vaccinated background.
