# Supplementary material for: Differential Transcriptomic Response in the Spleen and Head Kidney Following Vaccination and Infection of Asian Seabass with Streptococcus iniae
Source: PLoS One. 2014 Jul 3;9(7):e99128. doi: 10.1371/journal.pone.0099128 (PMC4081116; doi:10.1371/journal.pone.0099128)
Supplement: Table S5 — List of 12,157 transcripts that were differentially expressed in the spleen in the control challenged group compared to control mock challenged group at 25–29 hpc (p-value FDR<0.05; fold-change ≥1.5 or ≤−1.5). (XLSX) [file pone.0099128.s005.xlsx]

## Sheet: Sup Table S5
	Supplementary Table S5. List of 12,157 transcripts that were differentially expressed in the spleen in the control challenged group compared to control mock challenged group (p-value FDR < 0.05; fold-change ≥ 1.5 or ≤ -1.5).
	S/N	Probeset ID	p-value with FDR	Fold-Change	KO	KO Title	BLAST
	1	CUST_58239_PI428621111	0.000907949	1647.86	NIL	NIL	unknown
	2	CUST_17547_PI428621111	0.000225704	1481.35	NIL	NIL	microfibril-associated glycoprotein 4-like
	3	CUST_30721_PI428621111	0.000213817	1049.24	NIL	NIL	hypothetical protein LOC100691907
	4	CUST_55991_PI428621111	0.000340126	950.423	NIL	NIL	CD59 glycoprotein-like
	5	CUST_42060_PI428621111	0.00105741	600.507	NIL	NIL	c-C motif chemokine 20-like
	6	CUST_54706_PI428621111	0.000340126	599.769	NIL	NIL	hypothetical protein LOC100692747
	7	CUST_29316_PI428621111	0.000346883	597.283	NIL	NIL	interleukin-1 beta-like
	8	CUST_59333_PI428621111	0.00103897	549.165	K03334	IL4I1; L-amino-acid oxidase [EC:1.4.3.2]	L-amino-acid oxidase-like
	9	CUST_8415_PI428621111	0.00109614	536.485	NIL	NIL	immune-responsive gene 1 protein homolog
	10	CUST_19999_PI428621111	0.000239187	518.701	NIL	NIL	hepcidin-1-like
	11	CUST_16498_PI428621111	0.000213817	474.001	NIL	NIL	interleukin-27 subunit beta-like
	12	CUST_2900_PI428621111	0.000144139	472.676	K05625	TGM2; transglutaminase 2 [EC:2.3.2.13]	transglutaminase
	13	CUST_30919_PI428621111	0.000889681	400.425	NIL	NIL	uncharacterized protein LOC100144567
	14	CUST_28270_PI428621111	0.00210866	394.456	K04358	FGF; fibroblast growth factor	fibroblast growth factor 21-like
	15	CUST_36196_PI428621111	0.000441856	300.64	K04519	IL1B; interleukin 1 beta	interleukin-1 beta-like
	16	CUST_20675_PI428621111	0.000340126	269.3	NIL	NIL	unknown
	17	CUST_11078_PI428621111	0.000110264	251.296	K10133	TP53I3; tumor protein p53-inducible protein 3 [EC:1.-.-.-]	quinone oxidoreductase PIG3-like
	18	CUST_39480_PI428621111	0.000225704	242.309	NIL	NIL	nuclear receptor coactivator 7-like
	19	CUST_27356_PI428621111	0.00119471	241.811	NIL	NIL	hypothetical protein LOC100705516
	20	CUST_5334_PI428621111	0.000567435	220.317	K03334	IL4I1; L-amino-acid oxidase [EC:1.4.3.2]	L-amino-acid oxidase-like
	21	CUST_36478_PI428621111	0.000363327	209.728	NIL	NIL	pentraxin-related protein PTX3 precursor
	22	CUST_45725_PI428621111	0.000110264	203.607	NIL	NIL	unknown
	23	CUST_5423_PI428621111	0.00141969	193.353	NIL	NIL	NADPH oxidase organizer 1-like
	24	CUST_7353_PI428621111	0.00158426	173.109	NIL	NIL	interferon-induced protein 44-like
	25	CUST_58011_PI428621111	0.000379202	159.49	NIL	NIL	NADPH oxidase organizer 1-like
	26	CUST_19877_PI428621111	0.000296167	157.821	K10168	TLR5; toll-like receptor 5	toll-like receptor 5-like
	27	CUST_32528_PI428621111	0.000105343	152.169	NIL	NIL	GTPase IMAP family member 4-like
	28	CUST_32108_PI428621111	8.64225e-05	128.47	NIL	NIL	unknown
	29	CUST_59506_PI428621111	0.000973557	127.495	NIL	NIL	complement component C7-like
	30	CUST_12281_PI428621111	0.000347821	126.026	NIL	NIL	hypothetical protein LOC100708308
	31	CUST_7488_PI428621111	0.000258126	118.804	NIL	NIL	pentraxin-related protein PTX3
	32	CUST_28547_PI428621111	0.00048454	116.445	NIL	NIL	unknown
	33	CUST_58036_PI428621111	0.00106919	115.32	NIL	NIL	lysozyme g
	34	CUST_18206_PI428621111	0.00103197	114.235	NIL	NIL	unknown
	35	CUST_18018_PI428621111	0.000144139	114.096	NIL	NIL	unknown
	36	CUST_39428_PI428621111	9.83799e-05	113.034	NIL	NIL	c-X-C motif chemokine 10-like
	37	CUST_37748_PI428621111	0.00130881	110.402	NIL	NIL	interleukin-8-like
	38	CUST_20778_PI428621111	0.00131483	102.605	K00456	CDO1; cysteine dioxygenase [EC:1.13.11.20]	cysteine dioxygenase type 1-like
	39	CUST_17723_PI428621111	0.000494812	99.3286	NIL	NIL	GTPase IMAP family member 7-like
	40	CUST_13531_PI428621111	0.000358479	93.25	NIL	NIL	hypothetical protein LOC100710289
	41	CUST_29149_PI428621111	9.83799e-05	87.7145	NIL	NIL	unknown
	42	CUST_31932_PI428621111	0.000353229	83.8577	K09377	CSRP; cysteine and glycine-rich protein	cysteine and glycine-rich protein 3-like
	43	CUST_39626_PI428621111	0.0012558	82.6347	NIL	NIL	hypothetical protein LOC100690680
	44	CUST_20970_PI428621111	0.000856572	82.2873	NIL	NIL	unknown
	45	CUST_24572_PI428621111	0.000472513	81.5128	NIL	NIL	unknown
	46	CUST_26716_PI428621111	0.000701587	81.1655	K01489	E3.5.4.5, cdd; cytidine deaminase [EC:3.5.4.5]	cytidine deaminase-like
	47	CUST_26455_PI428621111	0.00074928	80.804	NIL	NIL	unknown
	48	CUST_39962_PI428621111	0.000358479	80.4303	K04449	JUND; transcription factor jun-D	transcription factor AP-1-like
	49	CUST_59422_PI428621111	0.000225704	79.6881	K08144	SLC2A6, GLUT6; MFS transporter, SP family, solute carrier family 2 (facilitated glucose transporter), member 6	solute carrier family 2, facilitated glucose transporter member 6-like
	50	CUST_20925_PI428621111	0.0122126	77.495	NIL	NIL	C-type lectin domain family 4 member M-like
	51	CUST_18085_PI428621111	0.00127787	75.3292	NIL	NIL	ES1 protein homolog, mitochondrial-like
	52	CUST_58001_PI428621111	8.64225e-05	74.7175	NIL	NIL	interleukin-8-like
	53	CUST_17823_PI428621111	0.0015669	73.4351	K08270	DDIT4, REDD1; DNA-damage-inducible transcript 4	DNA damage-inducible transcript 4 protein-like
	54	CUST_7808_PI428621111	0.000405913	68.8604	K04387	IL1R2; interleukin 1 receptor type II	interleukin-1 receptor type 2-like
	55	CUST_26579_PI428621111	0.00218402	68.6155	NIL	NIL	c-C motif chemokine 19-like
	56	CUST_20860_PI428621111	0.000863087	68.0241	NIL	NIL	unknown
	57	CUST_33776_PI428621111	0.000441704	67.4206	NIL	NIL	hypothetical protein LOC100690793
	58	CUST_21240_PI428621111	0.000340126	64.7424	K08144	SLC2A6, GLUT6; MFS transporter, SP family, solute carrier family 2 (facilitated glucose transporter), member 6	solute carrier family 2, facilitated glucose transporter member 6-like
	59	CUST_32361_PI428621111	0.00111281	62.5015	NIL	NIL	unknown
	60	CUST_31833_PI428621111	0.00110329	61.6926	K06911	K06911	pirin-like, transcript variant 1
	61	CUST_42480_PI428621111	0.000206527	61.4475	NIL	NIL	unknown
	62	CUST_35934_PI428621111	8.64225e-05	60.9662	K09034	BATF; ATF-like basic leucine zipper transcriptional factor	basic leucine zipper transcriptional factor ATF-like
	63	CUST_12613_PI428621111	0.000745584	59.869	NIL	NIL	BTB/POZ domain-containing protein KCTD12-like
	64	CUST_55440_PI428621111	0.00115911	58.6393	NIL	NIL	toll-like receptor 13-like
	65	CUST_47609_PI428621111	0.000323463	58.6011	K06727	FCRL, IRTA; Fc receptor-like protein	hypothetical protein LOC100708535
	66	CUST_1649_PI428621111	0.0014575	54.7063	K03996	C7; complement component 7	complement component C7-like
	67	CUST_22047_PI428621111	0.000843406	54.067	NIL	NIL	unknown
	68	CUST_22458_PI428621111	0.00166963	53.8831	NIL	NIL	unknown
	69	CUST_13966_PI428621111	0.000283491	53.4927	NIL	NIL	metalloreductase STEAP4-like
	70	CUST_19093_PI428621111	0.000999136	52.8029	NIL	NIL	unknown
	71	CUST_53893_PI428621111	0.000339646	51.8117	NIL	NIL	Metalloreductase STEAP4 (stea4)
	72	CUST_12427_PI428621111	0.000690808	51.2478	NIL	NIL	haptoglobin-like
	73	CUST_50409_PI428621111	0.0004727	51.1028	NIL	NIL	unknown
	74	CUST_6399_PI428621111	0.00224876	50.8878	K00933	E2.7.3.2; creatine kinase [EC:2.7.3.2]	creatine kinase U-type, mitochondrial-like
	75	CUST_30589_PI428621111	0.0004727	50.8824	K01880	GARS, glyS1; glycyl-tRNA synthetase [EC:6.1.1.14]	unknown
	76	CUST_23640_PI428621111	0.000165996	50.5135	NIL	NIL	hypothetical protein LOC100691907
	77	CUST_17455_PI428621111	0.000186786	48.4837	NIL	NIL	sorting nexin-10-like
	78	CUST_36670_PI428621111	0.000213817	47.1803	NIL	NIL	unknown
	79	CUST_10227_PI428621111	0.000453753	46.9612	NIL	NIL	C-type lectin domain family 4 member E-like
	80	CUST_31504_PI428621111	9.83799e-05	46.4834	NIL	NIL	hypothetical protein LOC100711984
	81	CUST_14351_PI428621111	0.000710323	46.4395	NIL	NIL	zgc:162509 (zgc:162509)
	82	CUST_12547_PI428621111	0.000756543	45.704	NIL	NIL	endonuclease domain-containing 1 protein-like
	83	CUST_18158_PI428621111	0.00248366	45.3556	NIL	NIL	unknown
	84	CUST_41688_PI428621111	0.000165996	45.213	NIL	NIL	unknown
	85	CUST_48027_PI428621111	0.000165996	44.4226	NIL	NIL	unknown
	86	CUST_46877_PI428621111	0.00291926	43.6952	K13907	CSTA_B; cystatin-A/B	unknown
	87	CUST_5973_PI428621111	0.00181092	43.5442	NIL	NIL	hypothetical protein LOC100704369
	88	CUST_52743_PI428621111	0.000398291	43.0381	NIL	NIL	unknown
	89	CUST_24566_PI428621111	0.00128082	42.9606	K05443	IL10, CSIF; interleukin 10	interleukin-10-like
	90	CUST_9155_PI428621111	0.000323463	42.8047	NIL	NIL	unknown
	91	CUST_10447_PI428621111	0.00220295	41.782	NIL	NIL	unknown
	92	CUST_39941_PI428621111	0.00427898	41.1816	NIL	NIL	unknown
	93	CUST_18557_PI428621111	0.00113874	41.1757	NIL	NIL	hypothetical protein LOC100704849
	94	CUST_53060_PI428621111	0.00114106	39.4359	NIL	NIL	complement component 4 (within H-2S) precursor
	95	CUST_40401_PI428621111	0.000454902	38.0412	K00643	E2.3.1.37, ALAS; 5-aminolevulinate synthase [EC:2.3.1.37]	aminolevulinate, delta-, synthetase 1 (alas1), nuclear gene encoding mitochondrial protein
	96	CUST_7264_PI428621111	0.00074928	37.9266	K13869	SLC7A11; solute carrier family 7 (L-type amino acid transporter), member 11	cystine/glutamate transporter-like
	97	CUST_25856_PI428621111	0.000358479	37.57	NIL	NIL	unknown
	98	CUST_1060_PI428621111	0.00219136	37.4824	NIL	NIL	hypothetical protein LOC100702146
	99	CUST_28043_PI428621111	0.000346883	37.2957	K04358	FGF; fibroblast growth factor	putative heparin-binding growth factor 1-like
	100	CUST_8620_PI428621111	0.0015308	36.9418	NIL	NIL	opioid growth factor receptor-like protein 1-like
	101	CUST_11810_PI428621111	0.000847902	35.1902	NIL	NIL	unknown
	102	CUST_11369_PI428621111	0.000940578	35.169	K04667	INHB; inhibin, beta	inhibin beta B chain-like
	103	CUST_41844_PI428621111	0.000172589	35.086	K10030	IL8, CXCL8; interleukin 8	interleukin 8 (il8)
	104	CUST_1947_PI428621111	0.000773582	34.5874	K09490	HSPA5, BIP; heat shock 70kDa protein 5	78 kDa glucose-regulated protein (grp78)
	105	CUST_4175_PI428621111	0.00219682	34.3493	NIL	NIL	beta-taxilin-like
	106	CUST_22042_PI428621111	0.000513575	33.5375	NIL	NIL	hypothetical protein LOC100698762
	107	CUST_5439_PI428621111	0.000449105	32.7389	K01103	PFKFB; 6-phosphofructo-2-kinase / fructose-2,6-bisphosphatase [EC:2.7.1.105 3.1.3.46]	6-phosphofructo-2-kinase/fructose-2,6-biphosphatase 3-like
	108	CUST_30585_PI428621111	0.000491591	32.5899	K03156	TNFA; tumor necrosis factor superfamily, member 2	tumor necrosis factor-like
	109	CUST_11755_PI428621111	0.000647843	32.4869	NIL	NIL	gamma-glutamyl hydrolase-like
	110	CUST_6103_PI428621111	0.0021371	32.3235	NIL	NIL	unknown
	111	CUST_28197_PI428621111	0.0124954	31.9831	NIL	NIL	unknown
	112	CUST_29677_PI428621111	0.000144139	31.8212	NIL	NIL	RING finger protein 222-like
	113	CUST_36901_PI428621111	0.00592053	31.6585	NIL	NIL	unknown
	114	CUST_54464_PI428621111	0.000243908	31.2404	NIL	NIL	hypothetical protein LOC100704132, partial
	115	CUST_15254_PI428621111	0.000150453	31.1545	NIL	NIL	GTPase IMAP family member 4-like
	116	CUST_55322_PI428621111	0.00237911	30.9155	NIL	NIL	hypothetical protein LOC100711324
	117	CUST_57941_PI428621111	0.00194255	30.9045	NIL	NIL	anoctamin-9-like
	118	CUST_10813_PI428621111	0.00181092	30.2781	K00683	E2.3.2.5; glutaminyl-peptide cyclotransferase [EC:2.3.2.5]	glutaminyl-peptide cyclotransferase-like
	119	CUST_3764_PI428621111	0.00021106	29.9029	NIL	NIL	unknown
	120	CUST_11083_PI428621111	0.00352307	29.2976	K14709	SLC39A1_2_3, ZIP1_2_3; solute carrier family 39 (zinc transporter), member 1/2/3	zinc transporter ZIP1-like
	121	CUST_2972_PI428621111	0.000295801	28.7353	K01481	E3.5.3.15; protein-arginine deiminase [EC:3.5.3.15]	protein-arginine deiminase type-2-like, transcript variant 1
	122	CUST_5753_PI428621111	0.00299373	28.717	NIL	NIL	protein unc-45 homolog B-like
	123	CUST_4573_PI428621111	0.000570674	28.7035	K01025	E2.8.2.-	sulfotransferase 1C1-like
	124	CUST_31869_PI428621111	0.0103642	28.2994	NIL	NIL	hypothetical protein LOC100693297
	125	CUST_34162_PI428621111	0.022554	28.1984	NIL	NIL	L-cystatin-like
	126	CUST_13227_PI428621111	0.0117912	28.1421	NIL	NIL	interferon-induced very large GTPase 1-like
	127	CUST_59908_PI428621111	0.00075851	28.1032	NIL	NIL	RIKEN cDNA 9130211I03-like isoform 2
	128	CUST_50707_PI428621111	0.000926365	27.7837	NIL	NIL	unknown
	129	CUST_28623_PI428621111	0.000701587	27.6865	K15729	PTGES; microsomal prostaglandin-E synthase 1 [EC:5.3.99.3]	prostaglandin E synthase-like
	130	CUST_26330_PI428621111	0.00141545	27.0686	NIL	NIL	unknown
	131	CUST_13537_PI428621111	0.000585824	26.8116	K11507	CENPO; centromere protein O	centromere protein O-like
	132	CUST_23354_PI428621111	0.00156967	26.7869	NIL	NIL	interferon-induced protein 44-like
	133	CUST_36848_PI428621111	0.00168987	26.7056	NIL	NIL	SPARC-related modular calcium-binding protein 1
	134	CUST_17276_PI428621111	0.0191536	26.5298	NIL	NIL	unknown
	135	CUST_3781_PI428621111	0.00806023	26.1835	K14445	SLC13A2_3_5; solute carrier family 13 (sodium-dependent dicarboxylatetransporter), member 2/3/5	solute carrier family 13 (sodium-dependent dicarboxylate transporter), member 3 (SLC13A3)
	136	CUST_9865_PI428621111	0.00346494	26.162	K05148	TNFRSF11B, OPG; tumor necrosis factor receptor superfamily member 11B	tumor necrosis factor receptor superfamily member 11B precursor
	137	CUST_31238_PI428621111	0.00018593	26.148	NIL	NIL	unknown
	138	CUST_203_PI428621111	0.000981664	25.5284	K03989	C4; complement component 4	complement C4-like
	139	CUST_3227_PI428621111	0.00400126	25.4647	K07202	PGC1; peroxisome proliferative activated receptor, gamma, coactivator1, alpha	peroxisome proliferator-activated receptor gamma coactivator 1-alpha-like
	140	CUST_9824_PI428621111	0.000640086	25.2676	NIL	NIL	SPARC-related modular calcium-binding protein 1-like
	141	CUST_34482_PI428621111	0.000165996	25.1289	NIL	NIL	unknown
	142	CUST_5896_PI428621111	0.000782319	24.9453	K01446	E3.5.1.28; N-acetylmuramoyl-L-alanine amidase [EC:3.5.1.28]	N-acetylmuramoyl-L-alanine amidase-like
	143	CUST_36836_PI428621111	0.00155904	24.3667	K09034	BATF; ATF-like basic leucine zipper transcriptional factor	unknown
	144	CUST_16026_PI428621111	0.00515327	24.347	K01352	GZMA; granzyme A [EC:3.4.21.78]	granzyme A-like
	145	CUST_28987_PI428621111	0.000946559	24.2463	NIL	NIL	unknown
	146	CUST_1011_PI428621111	0.0050199	24.109	K03178	UBE1, UBA1; ubiquitin-activating enzyme E1 [EC:6.3.2.19]	ubiquitin-like modifier-activating enzyme 1-like
	147	CUST_38298_PI428621111	0.00225827	23.9893	NIL	NIL	unknown
	148	CUST_49174_PI428621111	0.000206527	23.8037	NIL	NIL	unknown
	149	CUST_35610_PI428621111	0.00148083	23.6872	NIL	NIL	unknown
	150	CUST_53990_PI428621111	0.00433333	23.3512	K06911	K06911	pirin
	151	CUST_53920_PI428621111	0.000863087	23.1827	NIL	NIL	carboxylesterase 2-like precursor
	152	CUST_46396_PI428621111	0.00101306	23.1416	K03916	BDKRB2; bradykinin receptor B2	B2 bradykinin receptor-like
	153	CUST_57098_PI428621111	0.00155904	23.0748	NIL	NIL	roundabout homolog 2-like
	154	CUST_19991_PI428621111	0.00170962	22.7746	K13536	MARCKSL1, MRP; MARCKS-related protein	MARCKS-related protein-like
	155	CUST_45221_PI428621111	0.000207523	22.5342	NIL	NIL	unknown
	156	CUST_24530_PI428621111	0.000110264	22.522	NIL	NIL	unknown
	157	CUST_45218_PI428621111	0.00156967	22.1589	NIL	NIL	unknown
	158	CUST_13680_PI428621111	0.0037292	22.0009	K04197	EDNRA; endothelin receptor type A	endothelin receptor type A (etr)
	159	CUST_15762_PI428621111	0.000754819	21.488	NIL	NIL	unknown
	160	CUST_11475_PI428621111	0.00135236	21.2264	NIL	NIL	unknown
	161	CUST_24483_PI428621111	0.00515475	21.1787	NIL	NIL	SPARC related modular calcium binding 1 (smoc1)
	162	CUST_23152_PI428621111	0.00219466	21.1413	NIL	NIL	unknown
	163	CUST_11461_PI428621111	0.00145687	21.0929	K03766	B3GNT5; beta-1,3-N-acetylglucosaminyltransferase 5 [EC:2.4.1.206]	UDP-GlcNAc:betaGal beta-1,3-N-acetylglucosaminyltransferase 5A-like
	164	CUST_21560_PI428621111	0.000165996	21.0894	NIL	NIL	unknown
	165	CUST_22508_PI428621111	0.00227692	20.9276	NIL	NIL	unknown
	166	CUST_2127_PI428621111	0.0238459	20.8565	NIL	NIL	sushi domain-containing protein 2-like
	167	CUST_14731_PI428621111	0.000701587	20.8322	K01066	E3.1.1.-; esterase / lipase [EC:3.1.1.-]	lipase member H-like
	168	CUST_7914_PI428621111	0.00148083	20.7258	NIL	NIL	unknown
	169	CUST_33547_PI428621111	0.00256684	20.5176	NIL	NIL	unknown
	170	CUST_27067_PI428621111	0.00103535	20.467	NIL	NIL	unknown
	171	CUST_21047_PI428621111	0.000936102	20.3393	NIL	NIL	hypothetical protein LOC100705186
	172	CUST_45337_PI428621111	0.0013233	20.3031	NIL	NIL	unknown
	173	CUST_24052_PI428621111	0.000979152	20.1701	NIL	NIL	unknown
	174	CUST_13037_PI428621111	0.000640877	20.1185	NIL	NIL	unknown
	175	CUST_57169_PI428621111	0.00193951	19.9752	NIL	NIL	hypothetical protein LOC100709639
	176	CUST_31493_PI428621111	0.000224183	19.9705	NIL	NIL	lymphotoxin-alpha precursor
	177	CUST_44863_PI428621111	0.00165443	19.7787	NIL	NIL	unknown
	178	CUST_15402_PI428621111	0.000213817	19.7736	K06745	PDCD1LG1, CD274; programmed cell death 1 ligand 1	hypothetical protein LOC100701722
	179	CUST_18898_PI428621111	0.00048454	19.7201	NIL	NIL	receptor expression-enhancing protein 5-like
	180	CUST_1775_PI428621111	0.000295801	19.6996	NIL	NIL	stimulated by retinoic acid gene 6 protein homolog
	181	CUST_8705_PI428621111	0.00251587	19.6949	NIL	NIL	cytokine receptor-like factor 1-like
	182	CUST_48198_PI428621111	0.0012334	19.5672	NIL	NIL	hypothetical protein LOC100704906
	183	CUST_24936_PI428621111	0.0223885	19.5659	NIL	NIL	unknown
	184	CUST_28119_PI428621111	0.00072657	19.5147	NIL	NIL	unknown
	185	CUST_21668_PI428621111	0.000782319	19.4944	NIL	NIL	protein canopy-1-like
	186	CUST_13252_PI428621111	0.00130511	19.4748	NIL	NIL	unknown
	187	CUST_17009_PI428621111	0.0190208	19.3164	NIL	NIL	unknown
	188	CUST_6226_PI428621111	0.0078549	19.2301	K01831	PTGIS, CYP8A; cytochrome P450, family 8, subfamily A (Prostacyclin synthase) [EC:5.3.99.4]	prostacyclin synthase-like
	189	CUST_58249_PI428621111	0.000950956	19.1387	NIL	NIL	unknown
	190	CUST_3743_PI428621111	0.00467017	19.0388	K16732	PRC1; protein regulator of cytokinesis 1	protein regulator of cytokinesis 1 (PRC1)
	191	CUST_23459_PI428621111	0.000494812	18.9662	NIL	NIL	mesencephalic astrocyte-derived neurotrophic factor-like
	192	CUST_33445_PI428621111	0.000374298	18.7007	NIL	NIL	hypothetical protein LOC100702249
	193	CUST_6503_PI428621111	0.0244244	18.6426	K09848	TRAF4; TNF receptor-associated factor 4	TNF receptor-associated factor 4 (TRAF4)
	194	CUST_38994_PI428621111	0.000435943	18.5833	NIL	NIL	unknown
	195	CUST_18949_PI428621111	0.00203178	18.5625	K07232	chaC; cation transport protein ChaC	cation transport regulator-like protein 1-like
	196	CUST_35720_PI428621111	0.00996153	18.449	K08448	RAMP2; receptor activity modifying protein 2	receptor activity-modifying protein 3-like
	197	CUST_35907_PI428621111	0.00072657	18.438	K01446	E3.5.1.28; N-acetylmuramoyl-L-alanine amidase [EC:3.5.1.28]	peptidoglycan-recognition protein SC2-like
	198	CUST_8691_PI428621111	0.0024301	18.2807	K08057	CALR; calreticulin	calreticulin-like, transcript variant 1
	199	CUST_6663_PI428621111	0.000451074	18.2563	NIL	NIL	olfactomedin-like
	200	CUST_18343_PI428621111	0.000755143	18.2272	NIL	NIL	GTPase IMAP family member 4-like
	201	CUST_28415_PI428621111	0.0201557	18.1512	NIL	NIL	unknown
	202	CUST_240_PI428621111	0.0134804	18.1492	NIL	NIL	interferon-induced very large GTPase 1-like
	203	CUST_58910_PI428621111	0.000365255	18.0116	NIL	NIL	MARCKS-like 1b (marcksl1b)
	204	CUST_47788_PI428621111	0.00145361	18.0078	K06752	MHC2; major histocompatibility complex, class II	MHC class II beta chain (oncmyk-dbb)
	205	CUST_54406_PI428621111	0.000558386	17.9949	NIL	NIL	unknown
	206	CUST_53151_PI428621111	0.000110264	17.9876	NIL	NIL	unknown
	207	CUST_50689_PI428621111	0.000755143	17.8424	NIL	NIL	unknown
	208	CUST_14665_PI428621111	0.000435943	17.8325	K11858	USP48; ubiquitin carboxyl-terminal hydrolase 48 [EC:3.1.2.15]	ubiquitin carboxyl-terminal hydrolase 46-like
	209	CUST_10610_PI428621111	0.000844558	17.81	K01476	E3.5.3.1, rocF, arg; arginase [EC:3.5.3.1]	arginase-2, mitochondrial-like
	210	CUST_46643_PI428621111	0.00320755	17.7839	NIL	NIL	unknown
	211	CUST_7175_PI428621111	0.000207523	17.7543	K04996	KCNJ2; potassium inwardly-rectifying channel subfamily J member 2	inward rectifier potassium channel 2-like
	212	CUST_17890_PI428621111	0.00299697	17.721	NIL	NIL	hypothetical protein LOC100704906
	213	CUST_56489_PI428621111	0.0305975	17.6577	NIL	NIL	unknown
	214	CUST_12492_PI428621111	0.00199195	17.6362	NIL	NIL	unknown
	215	CUST_7862_PI428621111	0.0471761	17.5042	K08617	ADAMTS1; a disintegrin and metalloproteinase with thrombospondin motifs 1 [EC:3.4.24.-]	A disintegrin and metalloproteinase with thrombospondin motifs 1-like
	216	CUST_20192_PI428621111	0.00038272	17.465	NIL	NIL	tetraspanin-6-like
	217	CUST_15341_PI428621111	0.0113755	17.4075	K01880	GARS, glyS1; glycyl-tRNA synthetase [EC:6.1.1.14]	glycyl-tRNA synthetase (GARS)
	218	CUST_15885_PI428621111	0.000907949	17.3528	K03766	B3GNT5; beta-1,3-N-acetylglucosaminyltransferase 5 [EC:2.4.1.206]	unknown
	219	CUST_11307_PI428621111	0.000383821	17.1831	NIL	NIL	enoyl-CoA hydratase domain-containing protein 2, mitochondrial-like
	220	CUST_16920_PI428621111	0.00257446	17.1477	K06752	MHC2; major histocompatibility complex, class II	rano class II histocompatibility antigen, B alpha chain-like
	221	CUST_41416_PI428621111	0.0201717	17.0784	NIL	NIL	interferon-induced very large GTPase 1-like
	222	CUST_43994_PI428621111	0.00103197	17.0705	NIL	NIL	JG733923
	223	CUST_26273_PI428621111	0.0119978	17.0564	NIL	NIL	unknown
	224	CUST_11648_PI428621111	0.0010626	16.9893	K12336	NPPC; natriuretic peptide C	C-type natriuretic peptide 4-like
	225	CUST_27431_PI428621111	0.00310967	16.9034	NIL	NIL	unknown
	226	CUST_32294_PI428621111	0.000585824	16.8499	K09331	SHOX; short stature homeobox protein	short stature homeobox protein 2-like, transcript variant 2
	227	CUST_59289_PI428621111	0.000340126	16.8353	NIL	NIL	hypothetical protein LOC100702249
	228	CUST_31813_PI428621111	0.00407333	16.8111	NIL	NIL	neoverrucotoxin subunit alpha-like
	229	CUST_25756_PI428621111	0.0014684	16.7736	NIL	NIL	unknown
	230	CUST_27824_PI428621111	0.0107308	16.7263	NIL	NIL	unknown
	231	CUST_10416_PI428621111	0.00318986	16.7175	NIL	NIL	unknown
	232	CUST_33303_PI428621111	0.0025524	16.5614	NIL	NIL	unknown
	233	CUST_31921_PI428621111	0.000346883	16.3673	NIL	NIL	tumor necrosis factor ligand superfamily member 15 isoform VEGI-251 precursor
	234	CUST_34187_PI428621111	0.00594443	16.259	NIL	NIL	hypothetical protein LOC100697644
	235	CUST_20710_PI428621111	0.000430865	16.082	NIL	NIL	unknown
	236	CUST_5166_PI428621111	0.00121539	16.0601	NIL	NIL	rab GDP dissociation inhibitor alpha-like
	237	CUST_19220_PI428621111	0.000998518	16.0161	K04696	SOCS3, CIS3; suppressor of cytokine signaling 3	suppressor of cytokine signaling 3-like
	238	CUST_13703_PI428621111	0.000755143	16.0132	K04193	XCR1; XC chemokine receptor 1	chemokine XC receptor 1-like
	239	CUST_2148_PI428621111	0.003498	15.9912	K01301	E3.4.17.21; glutamate carboxypeptidase II [EC:3.4.17.21]	glutamate carboxypeptidase 2-like
	240	CUST_350_PI428621111	0.00241923	15.9857	NIL	NIL	hypothetical protein LOC100695605
	241	CUST_5924_PI428621111	0.0050128	15.885	K11491	NCAPD3; condensin-2 complex subunit D3	non-SMC condensin II complex, subunit D3 (ncapd3)
	242	CUST_20863_PI428621111	0.00404402	15.7857	NIL	NIL	hypothetical protein LOC100700750
	243	CUST_26998_PI428621111	0.0129037	15.7318	NIL	NIL	unknown
	244	CUST_42462_PI428621111	0.00329801	15.7176	NIL	NIL	hypothetical protein LOC100693288
	245	CUST_16086_PI428621111	0.00158612	15.6753	NIL	NIL	containsPredictedCDS
	246	CUST_44240_PI428621111	0.0205768	15.6333	NIL	NIL	unknown
	247	CUST_1827_PI428621111	0.0185935	15.6195	K08848	RIPK4; receptor-interacting serine/threonine-protein kinase 4 [EC:2.7.11.1]	receptor-interacting serine/threonine-protein kinase 4-like
	248	CUST_20469_PI428621111	0.002713	15.3788	NIL	NIL	unknown
	249	CUST_22974_PI428621111	0.00345432	15.3062	NIL	NIL	unknown
	250	CUST_35604_PI428621111	0.0035804	15.3019	NIL	NIL	unknown
	251	CUST_5282_PI428621111	0.00640149	15.2977	K17082	FERMT1, KIND1; kindlin 1	fermitin family member 1 (FERMT1)
	252	CUST_5805_PI428621111	0.00283067	15.204	K12393	AP1M; AP-1 complex subunit mu	AP-1 complex subunit mu-2-like
	253	CUST_4887_PI428621111	0.000207523	15.1841	K09584	PDIA6, TXNDC7; protein disulfide-isomerase A6 [EC:5.3.4.1]	protein disulfide-isomerase A6-like
	254	CUST_12337_PI428621111	0.000998762	15.1721	NIL	NIL	unknown
	255	CUST_13837_PI428621111	0.00126196	15.1574	NIL	NIL	unknown
	256	CUST_10149_PI428621111	0.00119132	15.1052	K02219	CKS1; cyclin-dependent kinase regulatory subunit CKS1	cyclin-dependent kinases regulatory subunit 1-like
	257	CUST_12182_PI428621111	0.00495842	15.0804	K08401	GPR81; G protein-coupled receptor 81	hydroxycarboxylic acid receptor 2-like
	258	CUST_42904_PI428621111	0.000989806	15.0462	NIL	NIL	unknown
	259	CUST_39090_PI428621111	0.00190044	14.8389	NIL	NIL	unknown
	260	CUST_51142_PI428621111	0.00142923	14.7822	NIL	NIL	unknown
	261	CUST_38430_PI428621111	0.000542326	14.697	NIL	NIL	unknown
	262	CUST_10894_PI428621111	0.000865753	14.6193	NIL	NIL	unknown
	263	CUST_43011_PI428621111	0.0129805	14.6087	K09232	GLIS1_3; zinc finger protein GLIS1/3	GLIS family zinc finger 3
	264	CUST_29880_PI428621111	0.00131225	14.5123	NIL	NIL	unknown
	265	CUST_33355_PI428621111	0.00291828	14.4436	NIL	NIL	c-C motif chemokine 4-like
	266	CUST_59696_PI428621111	0.0106986	14.4046	NIL	NIL	ADAMTS-1 protein (adamts-1)
	267	CUST_19044_PI428621111	0.000494812	14.3467	K04696	SOCS3, CIS3; suppressor of cytokine signaling 3	suppressor of cytokine signaling 3a (socs3)
	268	CUST_9581_PI428621111	0.0089018	14.3041	NIL	NIL	interleukin-12 subunit beta-like
	269	CUST_37692_PI428621111	0.000596328	14.3016	NIL	NIL	myelin and lymphocyte protein-like
	270	CUST_28440_PI428621111	0.032297	14.2071	NIL	NIL	major facilitator superfamily domain containing 12a (mfsd12a)
	271	CUST_10472_PI428621111	0.00171386	14.1901	NIL	NIL	unknown
	272	CUST_44455_PI428621111	0.0210338	14.1216	K09034	BATF; ATF-like basic leucine zipper transcriptional factor	basic leucine zipper transcriptional factor ATF-like 3-like
	273	CUST_23125_PI428621111	0.000527128	14.1103	NIL	NIL	unknown
	274	CUST_25176_PI428621111	0.0004727	14.0989	NIL	NIL	CDGSH iron-sulfur domain-containing protein 2-like
	275	CUST_14358_PI428621111	0.0036958	14.0461	NIL	NIL	unknown
	276	CUST_17464_PI428621111	0.000648271	13.9625	NIL	NIL	beta-2-glycoprotein 1-like
	277	CUST_42126_PI428621111	0.00171386	13.9455	NIL	NIL	unknown
	278	CUST_47650_PI428621111	0.0172954	13.9367	NIL	NIL	c-C motif chemokine 20-like
	279	CUST_19566_PI428621111	0.0134	13.87	NIL	NIL	hypothetical protein LOC100702240
	280	CUST_57573_PI428621111	0.000989806	13.864	NIL	NIL	unknown
	281	CUST_34195_PI428621111	0.000313302	13.7813	NIL	NIL	unknown
	282	CUST_48839_PI428621111	0.00292801	13.6825	NIL	NIL	unknown
	283	CUST_35728_PI428621111	0.00172323	13.5977	NIL	NIL	hypothetical protein LOC100699978
	284	CUST_28912_PI428621111	0.0046733	13.5722	NIL	NIL	interferon-induced very large GTPase 1-like
	285	CUST_4657_PI428621111	0.000340126	13.567	K01858	E5.5.1.4, INO1; myo-inositol-1-phosphate synthase [EC:5.5.1.4]	inositol-3-phosphate synthase 1-B-like
	286	CUST_9593_PI428621111	0.000463476	13.5628	NIL	NIL	cysteine-rich with EGF-like domain protein 2-like
	287	CUST_15877_PI428621111	0.00102327	13.5409	NIL	NIL	hypothetical protein LOC100004563
	288	CUST_45770_PI428621111	0.000710323	13.5359	NIL	NIL	hypothetical protein LOC100695496
	289	CUST_37799_PI428621111	0.00087546	13.5353	NIL	NIL	unknown
	290	CUST_12552_PI428621111	0.000532933	13.5302	K07845	RRAD, RAD1; Ras-related associated with diabetes	GTP-binding protein RAD-like
	291	CUST_50450_PI428621111	0.00220336	13.5231	NIL	NIL	coiled-coil domain-containing protein 81 isoform 2
	292	CUST_14525_PI428621111	0.00272505	13.5091	K04396	CASP6; caspase 6 [EC:3.4.22.59]	caspase-6-like
	293	CUST_2376_PI428621111	0.00153065	13.5076	NIL	NIL	Toll-like receptor 22 (tlr22)
	294	CUST_54510_PI428621111	0.00840726	13.4877	K10652	TRIM25, EFP; tripartite motif-containing protein 25	E3 ubiquitin-protein ligase TRIM21-like
	295	CUST_8475_PI428621111	0.0233807	13.4655	NIL	NIL	containsPredictedCDS
	296	CUST_45140_PI428621111	0.00192497	13.4356	NIL	NIL	unknown
	297	CUST_31698_PI428621111	0.00433446	13.4327	NIL	NIL	unknown
	298	CUST_20113_PI428621111	0.00641471	13.4264	NIL	NIL	unknown
	299	CUST_47852_PI428621111	0.000449105	13.3594	NIL	NIL	unknown
	300	CUST_11853_PI428621111	0.000432211	13.3554	NIL	NIL	reticulocalbin-3-like
	301	CUST_1695_PI428621111	0.00429761	13.3544	K10402	KIF20_23; kinesin family member 20/23	kinesin family member 23 (KIF23)
	302	CUST_12249_PI428621111	0.00344549	13.3428	NIL	NIL	calumenin-A-like
	303	CUST_5731_PI428621111	0.00210936	13.2706	NIL	NIL	major facilitator superfamily domain-containing protein 2A-B-like
	304	CUST_8773_PI428621111	0.000714653	13.1479	NIL	NIL	complement factor H-like
	305	CUST_56807_PI428621111	0.000843886	13.1334	NIL	NIL	unknown
	306	CUST_2608_PI428621111	0.00324762	13.1273	K03917	F13A1; coagulation factor XIII A1 polypeptide [EC:2.3.2.13]	embryonic transglutaminase (etgase)
	307	CUST_29881_PI428621111	0.00159942	13.0594	NIL	NIL	unknown
	308	CUST_16257_PI428621111	0.000391199	13.0308	K10223	CH25H; cholesterol 25-hydroxylase [EC:1.14.99.38]	cholesterol 25-hydroxylase-like protein-like
	309	CUST_4373_PI428621111	0.0220564	13.0253	K01046	E3.1.1.3; triacylglycerol lipase [EC:3.1.1.3]	endothelial lipase-like
	310	CUST_51283_PI428621111	0.0446311	13.0152	NIL	NIL	unknown
	311	CUST_28527_PI428621111	0.00184711	13.0064	NIL	NIL	unknown
	312	CUST_50893_PI428621111	0.000943269	12.9874	NIL	NIL	unknown
	313	CUST_18041_PI428621111	0.00223076	12.9698	K16449	RGS; regulator of G-protein signaling	regulator of G-protein signaling 4-like
	314	CUST_25151_PI428621111	0.0276218	12.9648	K05156	TNFRSF19L, RELT; tumor necrosis factor receptor superfamily member 19-like	tumor necrosis factor receptor superfamily member 19L-like
	315	CUST_4871_PI428621111	0.00125116	12.9606	NIL	NIL	importin subunit alpha-2-like
	316	CUST_47891_PI428621111	0.0113026	12.943	NIL	NIL	unknown
	317	CUST_3387_PI428621111	0.00794805	12.9378	NIL	NIL	containsPredictedCDS
	318	CUST_4198_PI428621111	0.00108488	12.9268	K04696	SOCS3, CIS3; suppressor of cytokine signaling 3	suppressor of cytokine signaling 3-like
	319	CUST_38102_PI428621111	0.0139906	12.9154	NIL	NIL	unknown
	320	CUST_46046_PI428621111	0.000828233	12.9034	NIL	NIL	unknown
	321	CUST_12581_PI428621111	0.00064176	12.9017	NIL	NIL	unknown
	322	CUST_18654_PI428621111	0.00103197	12.8937	K05477	TNFSF14, LIGHT; tumor necrosis factor ligand superfamily member 14	tumor necrosis factor ligand superfamily member 14-like
	323	CUST_55045_PI428621111	0.000982556	12.8	NIL	NIL	unknown
	324	CUST_37_PI428621111	0.000283491	12.7968	K05717	FN1; fibronectin 1	fibronectin-like, transcript variant 2
	325	CUST_16949_PI428621111	0.0191871	12.7172	NIL	NIL	hypothetical protein LOC100691921
	326	CUST_20218_PI428621111	0.0119405	12.7134	NIL	NIL	unknown
	327	CUST_60004_PI428621111	0.000946559	12.711	NIL	NIL	CD166 antigen homolog A-like
	328	CUST_4344_PI428621111	0.00400825	12.6985	K06631	PLK1; polo-like kinase 1 [EC:2.7.11.21]	serine/threonine-protein kinase PLK1-like
	329	CUST_45937_PI428621111	0.00607803	12.6765	K06566	IFITM; interferon induced transmembrane protein	interferon-induced transmembrane protein 3-like
	330	CUST_33632_PI428621111	0.000358258	12.6732	K03948	NDUFA4; NADH dehydrogenase (ubiquinone) 1 alpha subcomplex 4 [EC:1.6.5.3 1.6.99.3]	NADH dehydrogenase [ubiquinone] 1 alpha subcomplex subunit 4-like
	331	CUST_28053_PI428621111	0.000985871	12.6642	NIL	NIL	hypothetical protein LOC100535085
	332	CUST_57875_PI428621111	0.0019097	12.6399	NIL	NIL	hypothetical protein LOC100712430
	333	CUST_49612_PI428621111	0.00131583	12.5836	NIL	NIL	unknown
	334	CUST_41442_PI428621111	0.00278487	12.5733	NIL	NIL	unknown
	335	CUST_13721_PI428621111	0.000435943	12.5161	K00893	DCK; deoxycitidine kinase [EC:2.7.1.74]	deoxycytidine kinase-like
	336	CUST_38926_PI428621111	0.0390108	12.5052	K09624	PRSS12; protease, serine, 12 (neurotrypsin, motopsin) [EC:3.4.21.-]	unknown
	337	CUST_53461_PI428621111	0.0004644	12.4942	NIL	NIL	unknown
	338	CUST_4091_PI428621111	0.000177233	12.4883	NIL	NIL	leucine-rich repeat-containing protein 15-like
	339	CUST_12307_PI428621111	0.0114606	12.4703	NIL	NIL	cocaine- and amphetamine-regulated transcript protein-like
	340	CUST_28248_PI428621111	0.00533077	12.4486	NIL	NIL	unknown
	341	CUST_4365_PI428621111	0.017683	12.4374	K00820	E2.6.1.16, glmS; glucosamine--fructose-6-phosphate aminotransferase (isomerizing) [EC:2.6.1.16]	glucosamine--fructose-6-phosphate aminotransferase [isomerizing] 2-like
	342	CUST_59835_PI428621111	0.019735	12.4297	NIL	NIL	hypothetical protein LOC100699560
	343	CUST_47672_PI428621111	0.000978443	12.4153	NIL	NIL	beta-2-glycoprotein 1-like
	344	CUST_40313_PI428621111	0.0287162	12.4152	NIL	NIL	unknown
	345	CUST_28855_PI428621111	0.00101756	12.3925	NIL	NIL	ferric-chelate reductase 1 precursor
	346	CUST_25715_PI428621111	0.000585824	12.3914	K15261	PARP10_14_15; poly [ADP-ribose] polymerase 10/14/15 [EC:2.4.2.30]	poly [ADP-ribose] polymerase 14-like
	347	CUST_6449_PI428621111	0.00847447	12.3435	NIL	NIL	unknown
	348	CUST_51967_PI428621111	0.00993165	12.3425	NIL	NIL	fibroblast growth factor receptor 4 (fgfr4)
	349	CUST_10847_PI428621111	0.00130813	12.3255	NIL	NIL	containsPredictedCDS
	350	CUST_20891_PI428621111	0.00402974	12.322	K16338	SDC4; syndecan 4	syndecan-4-like
	351	CUST_10531_PI428621111	0.00832259	12.2502	K14720	SLC39A14, ZIP14; solute carrier family 39 (zinc transporter), member 14	zinc transporter ZIP14-like
	352	CUST_30893_PI428621111	0.00045824	12.2454	NIL	NIL	unknown
	353	CUST_48979_PI428621111	0.0249514	12.2383	NIL	NIL	unknown
	354	CUST_51545_PI428621111	0.0448524	12.2268	NIL	NIL	unknown
	355	CUST_26506_PI428621111	0.029946	12.2212	NIL	NIL	tumor necrosis factor-inducible gene 6 protein-like
	356	CUST_24240_PI428621111	0.000263835	12.1862	NIL	NIL	unknown
	357	CUST_17076_PI428621111	0.0126283	12.1624	NIL	NIL	gap junction beta-4 protein-like
	358	CUST_42514_PI428621111	0.00224634	12.1547	NIL	NIL	unknown
	359	CUST_17116_PI428621111	0.00100341	12.1327	K00857	E2.7.1.21, tdk; thymidine kinase [EC:2.7.1.21]	thymidine kinase, cytosolic-like
	360	CUST_19102_PI428621111	0.00677875	12.1265	K05228	POMC; proopiomelanocortin	pro-opiomelanocortin-like
	361	CUST_8370_PI428621111	0.00139671	12.1261	NIL	NIL	unknown
	362	CUST_73_PI428621111	0.0283776	12.1165	K03900	VWF; von Willebrand factor	von Willebrand factor-like
	363	CUST_3244_PI428621111	0.00227255	12.1108	NIL	NIL	exocyst complex component 3-like protein 4-like
	364	CUST_12512_PI428621111	0.0005352	12.1092	K10289	CCNF, FBXO1; F-box protein 1 (cyclin F)	cyclin-F-like
	365	CUST_34420_PI428621111	0.008736	12.0155	NIL	NIL	unknown
	366	CUST_41349_PI428621111	0.00145595	11.9927	NIL	NIL	unknown
	367	CUST_12252_PI428621111	0.00182498	11.9854	K08865	PBK; PDZ-binding kinase [EC:2.7.12.2]	lymphokine-activated killer T-cell-originated protein kinase homolog
	368	CUST_14496_PI428621111	0.000907949	11.9785	NIL	NIL	hypothetical protein LOC100693263
	369	CUST_30618_PI428621111	0.00406198	11.9664	NIL	NIL	unknown
	370	CUST_21082_PI428621111	0.00116535	11.9487	NIL	NIL	unknown
	371	CUST_6845_PI428621111	0.0036958	11.946	NIL	NIL	containsPredictedCDS
	372	CUST_10569_PI428621111	0.000340126	11.9445	NIL	NIL	TNFAIP3-interacting protein 2-like
	373	CUST_57132_PI428621111	0.0113703	11.8639	K10176	TBX2; T-box protein 2	T-box transcription factor TBX2b-like
	374	CUST_1357_PI428621111	0.000444882	11.8565	K09487	HSP90B, TRA1; heat shock protein 90kDa beta	endoplasmin-like
	375	CUST_27924_PI428621111	0.000460884	11.8319	NIL	NIL	unknown
	376	CUST_6968_PI428621111	0.0134019	11.8105	NIL	NIL	unknown
	377	CUST_58499_PI428621111	0.000547711	11.8008	NIL	NIL	unknown
	378	CUST_14972_PI428621111	0.00082123	11.7899	NIL	NIL	unknown
	379	CUST_14036_PI428621111	0.00230862	11.7876	NIL	NIL	unknown
	380	CUST_13374_PI428621111	0.012896	11.7387	K15111	SLC25A26; solute carrier family 25 (mitochondrial S-adenosylmethioninetransporter), member 26	S-adenosylmethionine mitochondrial carrier protein-like
	381	CUST_56340_PI428621111	0.0170113	11.717	NIL	NIL	unknown
	382	CUST_23610_PI428621111	0.00100056	11.7147	NIL	NIL	unknown
	383	CUST_49987_PI428621111	0.0147932	11.7101	K10223	CH25H; cholesterol 25-hydroxylase [EC:1.14.99.38]	cholesterol 25-hydroxylase-like
	384	CUST_13947_PI428621111	0.000542326	11.7044	K03901	F3, CD142; coagulation factor III (tissue factor)	tissue factor-like
	385	CUST_22790_PI428621111	0.00304568	11.696	NIL	NIL	unknown
	386	CUST_2463_PI428621111	0.00018821	11.6738	K01277	E3.4.14.4, DPP3; dipeptidyl-peptidase III [EC:3.4.14.4]	dipeptidyl-peptidase 3 (DPP3)
	387	CUST_964_PI428621111	0.0114989	11.6643	K06484	ITGA5; integrin alpha 5	integrin alpha-5-like
	388	CUST_22696_PI428621111	0.0021371	11.6609	NIL	NIL	hypothetical protein LOC100700434
	389	CUST_22056_PI428621111	0.00449818	11.611	NIL	NIL	exocyst complex component 3-like protein 4
	390	CUST_15472_PI428621111	0.00120974	11.61	K16315	GSG2; serine/threonine-protein kinase haspin [EC:2.7.11.1]	si:dkeyp-26a9.2 (si:dkeyp-26a9.2)
	391	CUST_3915_PI428621111	0.0164865	11.5976	K07611	LMNB; lamin B	lamin-B2-like
	392	CUST_4497_PI428621111	0.00428818	11.585	K04079	htpG, HSP90A; molecular chaperone HtpG	heat shock protein HSP 90-alpha-like
	393	CUST_7189_PI428621111	0.000843406	11.5731	NIL	NIL	4-hydroxyphenylpyruvate dioxygenase-like protein-like
	394	CUST_3139_PI428621111	0.00134474	11.4938	NIL	NIL	SHC SH2 domain-binding protein 1 homolog B-like
	395	CUST_37198_PI428621111	0.00639628	11.4636	NIL	NIL	unknown
	396	CUST_23312_PI428621111	0.00647908	11.4521	K03982	SERPINE1, PAI1; plasminogen activator inhibitor-1	plasminogen activator inhibitor type 1 (serpine1)
	397	CUST_58987_PI428621111	0.0287059	11.4404	NIL	NIL	tumor necrosis factor-inducible gene 6 protein-like
	398	CUST_8672_PI428621111	0.00591315	11.4344	K03982	SERPINE1, PAI1; plasminogen activator inhibitor-1	plasminogen activator inhibitor 1-like
	399	CUST_59845_PI428621111	0.00582504	11.4257	NIL	NIL	zinc finger CCHC domain-containing protein 24-like
	400	CUST_9445_PI428621111	0.0013233	11.4185	K14717	SLC39A11, ZIP11; solute carrier family 39 (zinc transporter), member 111	zinc transporter ZIP11-like
	401	CUST_35565_PI428621111	0.000847902	11.3786	NIL	NIL	unknown
	402	CUST_6237_PI428621111	0.0104711	11.3771	NIL	NIL	unknown
	403	CUST_16857_PI428621111	0.00106919	11.3705	NIL	NIL	jmjC domain-containing protein 8-like
	404	CUST_10295_PI428621111	0.00554832	11.3608	K16449	RGS; regulator of G-protein signaling	regulator of G-protein signaling 5-like
	405	CUST_32877_PI428621111	0.00265196	11.3388	NIL	NIL	RNA-binding Raly-like protein-like
	406	CUST_4220_PI428621111	0.00329279	11.326	K05033	ABCC9, SUR2; ATP-binding cassette subfamily C (CFTR/MRP) member 9	ATP-binding cassette, sub-family C (CFTR/MRP), member 9 (ABCC9)
	407	CUST_38684_PI428621111	0.00479458	11.2719	NIL	NIL	interleukin-21 (il-21)
	408	CUST_21400_PI428621111	0.00490372	11.2567	K10732	GINS1, PSF1; GINS complex subunit 1	DNA replication complex GINS protein PSF1-like, transcript variant 1
	409	CUST_16603_PI428621111	0.0197795	11.2374	K06087	CLDN; claudin	claudin-like protein ZF-A89-like
	410	CUST_43128_PI428621111	0.00247465	11.2042	NIL	NIL	hypothetical protein LOC100698173
	411	CUST_14860_PI428621111	0.00572444	11.1945	NIL	NIL	probable alpha-ketoglutarate-dependent hypophosphite dioxygenase-like
	412	CUST_40314_PI428621111	0.0011793	11.1865	NIL	NIL	hypothetical protein LOC100693020
	413	CUST_32995_PI428621111	0.00482895	11.1862	NIL	NIL	unknown
	414	CUST_28371_PI428621111	0.0005658	11.1839	NIL	NIL	unknown
	415	CUST_41283_PI428621111	0.00064176	11.1576	K04004	HF1; complement factor H	complement factor H-like
	416	CUST_59266_PI428621111	0.00376665	11.1493	NIL	NIL	hypothetical protein LOC100701294
	417	CUST_57197_PI428621111	0.0443971	11.1477	NIL	NIL	beta-1,3-galactosyltransferase 2-like
	418	CUST_14555_PI428621111	0.0300238	11.1245	K11503	CENPK; centromere protein K	centromere protein K-like
	419	CUST_44831_PI428621111	0.0399634	11.0732	K08005	MMP27; matrix metalloproteinase-27 [EC:3.4.24.-]	collagenase 3-like
	420	CUST_54576_PI428621111	0.00148875	11.064	NIL	NIL	unknown
	421	CUST_15029_PI428621111	0.00482622	11.0607	NIL	NIL	unknown
	422	CUST_51379_PI428621111	0.0151334	11.0396	NIL	NIL	unknown
	423	CUST_5375_PI428621111	0.00195735	11.0223	K16476	NIN; ninein	ninein (GSK3B interacting protein) (NIN)
	424	CUST_5533_PI428621111	0.0163131	11.0159	K01697	E4.2.1.22, CBS; cystathionine beta-synthase [EC:4.2.1.22]	cystathionine-beta-synthase (cbs)
	425	CUST_17618_PI428621111	0.0373784	11.0041	NIL	NIL	unknown
	426	CUST_42758_PI428621111	0.000640877	10.9946	NIL	NIL	toll-like receptor 13-like
	427	CUST_40007_PI428621111	0.00152145	10.9732	K10030	IL8, CXCL8; interleukin 8	interleukin-8-like
	428	CUST_45083_PI428621111	0.00302386	10.9606	NIL	NIL	hypothetical protein LOC100690251
	429	CUST_57760_PI428621111	0.00156651	10.9366	K04279	PTAFR; platelet-activating factor receptor	platelet-activating factor receptor-like
	430	CUST_58698_PI428621111	0.023951	10.9278	NIL	NIL	unknown
	431	CUST_33630_PI428621111	0.00328801	10.9259	NIL	NIL	hypothetical protein LOC100700434
	432	CUST_49574_PI428621111	0.0153623	10.894	NIL	NIL	hypothetical protein LOC100699216
	433	CUST_18628_PI428621111	0.000903827	10.8744	NIL	NIL	unknown
	434	CUST_18601_PI428621111	0.00157997	10.8623	NIL	NIL	hypothetical protein LOC100711679
	435	CUST_3519_PI428621111	0.00225842	10.8442	K07466	RFA1, RPA1, rpa; replication factor A1	replication protein A 70 kDa DNA-binding subunit-like
	436	CUST_44892_PI428621111	0.000414544	10.8293	NIL	NIL	unknown
	437	CUST_20392_PI428621111	0.00639673	10.8161	K05450	PDGFC_D; platelet derived growth factor C/D	platelet-derived growth factor D-like
	438	CUST_18533_PI428621111	0.00130987	10.8047	K06752	MHC2; major histocompatibility complex, class II	DLA class II histocompatibility antigen, DR-1 beta chain-like
	439	CUST_56002_PI428621111	0.0144688	10.7985	NIL	NIL	hypothetical protein LOC100691159
	440	CUST_56946_PI428621111	0.000207523	10.7944	K01307	GGH; gamma-glutamyl hydrolase [EC:3.4.19.9]	unknown
	441	CUST_13658_PI428621111	0.00075851	10.7824	K04694	SOCS1, JAB; suppressor of cytokine signaling 1	suppressor of cytokine signaling 1
	442	CUST_2221_PI428621111	0.00253871	10.7774	NIL	NIL	annexin A6-like
	443	CUST_3276_PI428621111	0.00224861	10.7476	K08574	CAPN5; calpain-5 [EC:3.4.22.-]	calpain-5-like
	444	CUST_55452_PI428621111	0.00548602	10.7137	NIL	NIL	unknown
	445	CUST_14584_PI428621111	0.0276603	10.704	NIL	NIL	apoptosis-inducing factor 2-like
	446	CUST_10808_PI428621111	0.00433333	10.6211	K04502	FOSL1; fos-like antigen 1	fos-related antigen 2-like
	447	CUST_58164_PI428621111	0.00318749	10.6204	NIL	NIL	hypothetical protein LOC100712430
	448	CUST_9676_PI428621111	0.00825897	10.6007	K04186	CCRL1, CCR11; C-C chemokine receptor-like 1	c-C chemokine receptor type 11-like
	449	CUST_10743_PI428621111	0.00184889	10.5958	K10870	RAD51L2, RAD51C; RAD51-like protein 2	DNA repair protein RAD51 homolog 3-like
	450	CUST_50171_PI428621111	0.00064176	10.5659	NIL	NIL	unknown
	451	CUST_28521_PI428621111	0.00389187	10.5654	K05146	TNFRSF9, CD137; tumor necrosis factor receptor superfamily member 9	tumor necrosis factor receptor superfamily member 9 precursor
	452	CUST_45912_PI428621111	0.00837821	10.5613	NIL	NIL	Heat shock protein HSP 90-alpha (hs90a)
	453	CUST_50494_PI428621111	0.0263381	10.5434	NIL	NIL	membrane-spanning 4-domains subfamily A member 5-like
	454	CUST_3499_PI428621111	0.000784615	10.5358	NIL	NIL	ribonuclease ZC3H12A-like
	455	CUST_14346_PI428621111	0.00152903	10.5339	NIL	NIL	olfactomedin-4-like
	456	CUST_2279_PI428621111	0.00750317	10.5254	K06840	SEMA3; semaphorin 3	semaphorin-3G-like
	457	CUST_48290_PI428621111	0.000346883	10.5032	K00963	UGP2, galU, galF; UTP--glucose-1-phosphate uridylyltransferase [EC:2.7.7.9]	UDP-glucose pyrophosphorylase 2
	458	CUST_10919_PI428621111	0.00304594	10.4987	K00856	E2.7.1.20, ADK; adenosine kinase [EC:2.7.1.20]	adenosine kinase-like, transcript variant 1
	459	CUST_30202_PI428621111	0.0025524	10.4752	NIL	NIL	ninjurin-1-like
	460	CUST_1773_PI428621111	0.000721106	10.4378	K11859	TNFAIP3, A20; tumor necrosis factor, alpha-induced protein 3 [EC:3.-.-.-]	tumor necrosis factor, alpha-induced protein 3 (TNFAIP3)
	461	CUST_2877_PI428621111	0.00352511	10.4204	K15338	GEN1, GEN; flap endonuclease GEN [EC:3.1.-.-]	flap endonuclease GEN homolog 1
	462	CUST_27640_PI428621111	0.00106149	10.3793	NIL	NIL	ribonuclease UK114-like, transcript variant 3
	463	CUST_7437_PI428621111	0.00575213	10.3689	K06627	CCNA; cyclin A	cyclin-A2-like
	464	CUST_55296_PI428621111	0.00156967	10.353	K08799	MELK; maternal embryonic leucine zipper kinase [EC:2.7.11.1]	maternal embryonic leucine zipper kinase
	465	CUST_12588_PI428621111	0.00102783	10.2718	K06890	K06890	glutamate [NMDA] receptor-associated protein 1-like
	466	CUST_60001_PI428621111	0.000225704	10.2699	K03948	NDUFA4; NADH dehydrogenase (ubiquinone) 1 alpha subcomplex 4 [EC:1.6.5.3 1.6.99.3]	NADH dehydrogenase [ubiquinone] 1 alpha subcomplex subunit 4-like
	467	CUST_17069_PI428621111	0.00200399	10.1152	NIL	NIL	TLC domain-containing protein 2-like
	468	CUST_19210_PI428621111	0.00427292	10.1142	K10894	FANCG; fanconi anemia group G protein	Fanconi anemia group G protein homolog
	469	CUST_14985_PI428621111	0.00269373	10.1112	K07754	E1.97.1.11, DIO3; thyroxine 5-deiodinase [EC:1.97.1.11]	deiodinase, iodothyronine, type III a (dio3a)
	470	CUST_3820_PI428621111	0.000374298	10.1091	K09028	JUNB; transcription factor jun-B	transcription factor jun-B-like
	471	CUST_17376_PI428621111	0.000110264	10.1075	NIL	NIL	unknown
	472	CUST_29619_PI428621111	0.00159686	10.0896	NIL	NIL	unknown
	473	CUST_32055_PI428621111	0.0310582	10.0834	NIL	NIL	interferon-induced very large GTPase 1-like
	474	CUST_21341_PI428621111	0.00490189	10.0678	NIL	NIL	unknown
	475	CUST_19922_PI428621111	0.00457587	10.0509	K10734	GINS3; GINS complex subunit 3	DNA replication complex GINS protein PSF3-like
	476	CUST_27532_PI428621111	0.00170962	10.0427	NIL	NIL	unknown
	477	CUST_17949_PI428621111	0.00404692	10.0047	NIL	NIL	unknown
	478	CUST_50858_PI428621111	0.00290006	9.99027	K00546	E2.1.1.8, HNMT; histamine N-methyltransferase [EC:2.1.1.8]	histamine N-methyltransferase-like
	479	CUST_16339_PI428621111	0.000643523	9.98635	NIL	NIL	GTPase IMAP family member 7-like
	480	CUST_42429_PI428621111	0.000150453	9.98302	K04727	PDCD8, AIF; programmed cell death 8 (apoptosis-inducing factor) [EC:1.-.-.-]	similar to programmed cell death 8 (apoptosis-inducing factor)
	481	CUST_31803_PI428621111	0.00192341	9.97092	NIL	NIL	unknown
	482	CUST_24734_PI428621111	0.000612284	9.96631	NIL	NIL	unknown
	483	CUST_26203_PI428621111	0.0409043	9.94843	K01312	PRSS; trypsin [EC:3.4.21.4]	unknown
	484	CUST_35510_PI428621111	0.00598284	9.92521	NIL	NIL	unknown
	485	CUST_45425_PI428621111	0.0066201	9.90291	NIL	NIL	c-C motif chemokine 20-like
	486	CUST_49829_PI428621111	0.00495603	9.89085	NIL	NIL	zinc finger CCCH domain-containing protein 7B
	487	CUST_24505_PI428621111	0.00170962	9.87199	NIL	NIL	unknown
	488	CUST_11326_PI428621111	0.00446032	9.86255	K02087	CDK1, CDC2; cyclin-dependent kinase 1 [EC:2.7.11.22 2.7.11.23]	cyclin-dependent kinase 1-like
	489	CUST_17980_PI428621111	0.00118704	9.81407	NIL	NIL	stromal cell-derived factor 2-like protein 1-like
	490	CUST_12848_PI428621111	0.00596302	9.81243	NIL	NIL	armadillo repeat-containing protein 1-like
	491	CUST_25163_PI428621111	0.000656863	9.80566	NIL	NIL	unknown
	492	CUST_48071_PI428621111	0.029294	9.78434	K03996	C7; complement component 7	Complement component C7 precursor
	493	CUST_36592_PI428621111	0.0228964	9.77266	K00780	SIAT4A; beta-galactoside alpha-2,3-sialyltransferase (sialyltransferase 4A) [EC:2.4.99.4]	unknown
	494	CUST_511_PI428621111	0.00408447	9.76436	K06674	SMC2; structural maintenance of chromosome 2	structural maintenance of chromosomes protein 2-like
	495	CUST_13258_PI428621111	0.0033543	9.76331	NIL	NIL	coiled-coil domain-containing protein 111 homolog
	496	CUST_49527_PI428621111	0.0139953	9.73366	NIL	NIL	unknown
	497	CUST_49809_PI428621111	0.000422424	9.71041	NIL	NIL	unknown
	498	CUST_2273_PI428621111	0.000784157	9.70942	K01077	E3.1.3.1, phoA, phoB; alkaline phosphatase [EC:3.1.3.1]	alkaline phosphatase-like
	499	CUST_42350_PI428621111	9.83799e-05	9.7089	NIL	NIL	unknown
	500	CUST_27627_PI428621111	0.00353903	9.68837	NIL	NIL	retinoid-binding protein 7-like
	501	CUST_16849_PI428621111	0.000714544	9.66268	K04694	SOCS1, JAB; suppressor of cytokine signaling 1	suppressor of cytokine signaling 1-like
	502	CUST_2601_PI428621111	0.00147223	9.65501	K06834	ADAM9; disintegrin and metalloproteinase domain-containing protein 9 [EC:3.4.24.-]	disintegrin and metalloproteinase domain-containing protein 9-like
	503	CUST_29477_PI428621111	0.0260195	9.64978	K08867	WNK, PRKWNK; WNK lysine deficient protein kinase [EC:2.7.11.1]	hypothetical protein LOC100691159
	504	CUST_18400_PI428621111	0.00148083	9.61959	NIL	NIL	coatomer subunit zeta-2-like
	505	CUST_57954_PI428621111	0.00837033	9.57366	K04186	CCRL1, CCR11; C-C chemokine receptor-like 1	c-C chemokine receptor type 11-like
	506	CUST_8690_PI428621111	0.00191998	9.5727	K11271	DSCC1, DCC1; sister chromatid cohesion protein DCC1	sister chromatid cohesion protein DCC1-like
	507	CUST_46690_PI428621111	0.00773195	9.56838	NIL	NIL	unknown
	508	CUST_3558_PI428621111	0.032855	9.56752	NIL	NIL	SAM domain and HD domain-containing protein 1-like
	509	CUST_43392_PI428621111	0.00245297	9.54914	NIL	NIL	hypothetical protein LOC100691426
	510	CUST_717_PI428621111	0.000258714	9.54909	K06484	ITGA5; integrin alpha 5	integrin alpha-5-like
	511	CUST_47659_PI428621111	0.00813964	9.54739	NIL	NIL	gb:bm036580 (gb:bm036580)
	512	CUST_16534_PI428621111	0.00140692	9.53792	NIL	NIL	unknown
	513	CUST_42136_PI428621111	0.00650196	9.53561	NIL	NIL	unknown
	514	CUST_36188_PI428621111	0.000859049	9.52241	K02165	DKK; dickkopf	dickkopf-related protein 2-like
	515	CUST_52012_PI428621111	0.000406366	9.52207	NIL	NIL	unknown
	516	CUST_48395_PI428621111	0.00526527	9.50438	NIL	NIL	unknown
	517	CUST_21168_PI428621111	0.000144139	9.44584	K06510	CD83; CD83 antigen	CD83 antigen-like
	518	CUST_41622_PI428621111	0.00193553	9.44452	NIL	NIL	unknown
	519	CUST_4864_PI428621111	0.000959305	9.44362	K00058	serA, PHGDH; D-3-phosphoglycerate dehydrogenase [EC:1.1.1.95]	d-3-phosphoglycerate dehydrogenase-like
	520	CUST_12956_PI428621111	0.0422045	9.44077	NIL	NIL	unknown
	521	CUST_6762_PI428621111	0.00429572	9.43133	K00134	GAPDH, gapA; glyceraldehyde 3-phosphate dehydrogenase [EC:1.2.1.12]	glyceraldehyde-3-phosphate dehydrogenase-like
	522	CUST_7576_PI428621111	0.00480069	9.41759	K06637	BUB1B, BUBR1, MAD3L; mitotic checkpoint serine/threonine-protein kinase BUB1 beta [EC:2.7.11.1]	mitotic checkpoint serine/threonine-protein kinase BUB1 beta-like
	523	CUST_10434_PI428621111	0.00670243	9.41745	K15010	HOMER; homer	homer protein homolog 2-like
	524	CUST_10903_PI428621111	0.000766441	9.39405	K04326	FFAR3, GPR41; free fatty acid receptor 3	free fatty acid receptor 2-like
	525	CUST_54162_PI428621111	0.0147069	9.38841	NIL	NIL	unknown
	526	CUST_37579_PI428621111	0.00140103	9.3862	K13907	CSTA_B; cystatin-A/B	cystatin-A1-like
	527	CUST_9469_PI428621111	0.0029774	9.37838	NIL	NIL	angiopoietin-related protein 1-like
	528	CUST_9951_PI428621111	0.00632393	9.37312	NIL	NIL	unknown
	529	CUST_30906_PI428621111	0.0102162	9.3589	NIL	NIL	DNA repair protein SWI5 homolog
	530	CUST_34848_PI428621111	0.00163197	9.35526	NIL	NIL	unknown
	531	CUST_15051_PI428621111	0.00191142	9.35172	NIL	NIL	unknown
	532	CUST_29245_PI428621111	0.0300516	9.34866	NIL	NIL	uncharacterized protein LOC559161
	533	CUST_47984_PI428621111	0.000225704	9.3339	NIL	NIL	unknown
	534	CUST_5084_PI428621111	0.000961504	9.32188	K09258	BCL3; B-cell CLL/lymphoma protein 3	B-cell lymphoma 3 protein homolog
	535	CUST_7148_PI428621111	0.00515327	9.31001	K10402	KIF20_23; kinesin family member 20/23	kinesin-like protein KIF23-like
	536	CUST_10297_PI428621111	0.000165996	9.3075	K01556	KYNU, kynU; kynureninase [EC:3.7.1.3]	kynureninase-like
	537	CUST_50721_PI428621111	0.00117926	9.30696	NIL	NIL	unknown
	538	CUST_11551_PI428621111	0.000847706	9.29588	K04004	HF1; complement factor H	complement factor H like 2 precursor
	539	CUST_20517_PI428621111	0.00443217	9.28896	NIL	NIL	unknown
	540	CUST_23396_PI428621111	0.0106771	9.27289	NIL	NIL	unknown
	541	CUST_20575_PI428621111	0.00531242	9.2409	K06556	CD200; CD200 antigen	OX-2 membrane glycoprotein-like
	542	CUST_28442_PI428621111	0.0076314	9.23313	K01242	CD38_157; NAD+ nucleosidase [EC:3.2.2.5]	ADP-ribosyl cyclase 1-like
	543	CUST_48402_PI428621111	0.000819364	9.22983	K04694	SOCS1, JAB; suppressor of cytokine signaling 1	suppressor of cytokine signaling 1-like
	544	CUST_16140_PI428621111	0.0243339	9.22968	K14286	AGXT2L; alanine-glyoxylate aminotransferase 2-like [EC:2.6.1.-]	alanine--glyoxylate aminotransferase 2-like 1-like
	545	CUST_9525_PI428621111	0.000352992	9.20985	NIL	NIL	hypothetical protein LOC100699119
	546	CUST_31123_PI428621111	0.000558386	9.20616	NIL	NIL	RING finger protein 213-like
	547	CUST_13796_PI428621111	0.01866	9.1889	NIL	NIL	fish virus induced TRIM protein (fintrim)
	548	CUST_28678_PI428621111	0.000305492	9.15463	NIL	NIL	unknown
	549	CUST_40237_PI428621111	0.0279593	9.15263	NIL	NIL	unknown
	550	CUST_13148_PI428621111	0.0039321	9.14983	NIL	NIL	unknown
	551	CUST_1785_PI428621111	0.00237911	9.13032	K01539	ATP1A; sodium/potassium-transporting ATPase subunit alpha [EC:3.6.3.9]	sodium/potassium-transporting ATPase subunit alpha-3-like
	552	CUST_22243_PI428621111	0.00916746	9.12731	K10869	RAD51L1, RAD51B; RAD51-like protein 1	RAD51 homolog B (S. cerevisiae) (rad51b)
	553	CUST_54089_PI428621111	0.00309755	9.08138	NIL	NIL	unknown
	554	CUST_50938_PI428621111	0.00906188	9.05384	NIL	NIL	unknown
	555	CUST_26843_PI428621111	0.000989806	9.04956	NIL	NIL	hypothetical protein LOC100699063
	556	CUST_14331_PI428621111	0.00573827	9.03319	NIL	NIL	hypothetical protein LOC100702448
	557	CUST_21185_PI428621111	0.000273657	9.02889	NIL	NIL	GTPase IMAP family member 4-like
	558	CUST_33286_PI428621111	0.0157624	9.0192	K05148	TNFRSF11B, OPG; tumor necrosis factor receptor superfamily member 11B	tumor necrosis factor receptor superfamily member 11B-like
	559	CUST_33201_PI428621111	0.00174291	8.99435	NIL	NIL	unknown
	560	CUST_19372_PI428621111	0.00856196	8.99213	NIL	NIL	containsPredictedCDS
	561	CUST_49980_PI428621111	0.000810702	8.99033	NIL	NIL	unknown
	562	CUST_27797_PI428621111	0.0240529	8.98326	NIL	NIL	unknown
	563	CUST_4980_PI428621111	0.00187421	8.98296	K06547	ALCAM; activated leukocyte cell adhesion molecule	CD166 antigen homolog A-like
	564	CUST_15326_PI428621111	0.00205237	8.98262	K11550	SPBC25, SPC25; kinetochore protein Spc25, animal type	kinetochore protein Spc25-like
	565	CUST_59957_PI428621111	0.00265385	8.98087	K00820	E2.6.1.16, glmS; glucosamine--fructose-6-phosphate aminotransferase (isomerizing) [EC:2.6.1.16]	glucosamine--fructose-6-phosphate aminotransferase [isomerizing] 2-like
	566	CUST_30836_PI428621111	0.00759761	8.97729	NIL	NIL	unknown
	567	CUST_55638_PI428621111	0.00158373	8.97418	NIL	NIL	unknown
	568	CUST_14369_PI428621111	0.00278173	8.9607	K10582	UBE2Q; ubiquitin-conjugating enzyme E2 Q [EC:6.3.2.19]	wu:fj55b04 (wu:fj55b04)
	569	CUST_57925_PI428621111	0.00253097	8.95977	NIL	NIL	ninjurin-2-like
	570	CUST_5149_PI428621111	0.00163799	8.95708	K09391	E2F7_8; E2F transcription factor 7/8	transcription factor E2F8-like
	571	CUST_24290_PI428621111	0.0403975	8.95644	NIL	NIL	integral membrane protein 2C-like
	572	CUST_10218_PI428621111	0.0037943	8.95481	NIL	NIL	annexin A2-A-like
	573	CUST_9147_PI428621111	0.00170962	8.90895	NIL	NIL	nocturnin-like
	574	CUST_16216_PI428621111	0.0293333	8.90175	NIL	NIL	unknown
	575	CUST_34109_PI428621111	0.0023158	8.83024	NIL	NIL	unknown
	576	CUST_38919_PI428621111	0.00171031	8.82486	NIL	NIL	unknown
	577	CUST_365_PI428621111	0.00203707	8.82036	K05100	MST1R, RON; macrophage-stimulating 1 receptor [EC:2.7.10.1]	macrophage-stimulating protein receptor-like
	578	CUST_20555_PI428621111	0.0146585	8.80584	NIL	NIL	keratinocyte-associated protein 2-like
	579	CUST_20225_PI428621111	0.00218211	8.80122	NIL	NIL	unknown
	580	CUST_7704_PI428621111	0.00102783	8.79765	K04004	HF1; complement factor H	complement factor H precursor
	581	CUST_38488_PI428621111	0.000887994	8.7623	NIL	NIL	unknown
	582	CUST_6830_PI428621111	0.00335032	8.74166	NIL	NIL	copine-8-like
	583	CUST_3939_PI428621111	0.01838	8.74138	NIL	NIL	myocilin-like
	584	CUST_11457_PI428621111	0.00158993	8.71705	K11479	AURKB; aurora kinase B [EC:2.7.11.1]	aurora kinase B-like
	585	CUST_3318_PI428621111	0.0139589	8.7049	NIL	NIL	inter-alpha-trypsin inhibitor heavy chain H3-like
	586	CUST_3131_PI428621111	0.0151048	8.70007	NIL	NIL	unknown
	587	CUST_45541_PI428621111	0.00293932	8.68484	NIL	NIL	hypothetical protein LOC100706878
	588	CUST_13414_PI428621111	0.00295358	8.6667	K01025	E2.8.2.-	cytosolic sulfotransferase 2-like
	589	CUST_4554_PI428621111	0.000405913	8.63364	K08057	CALR; calreticulin	calreticulin-like, transcript variant 1
	590	CUST_19351_PI428621111	0.00825251	8.63297	NIL	NIL	unknown
	591	CUST_10156_PI428621111	0.00728303	8.61772	NIL	NIL	hypothetical protein LOC100710036
	592	CUST_27813_PI428621111	0.00100154	8.6173	NIL	NIL	TRAF-interacting protein with FHA domain-containing protein A-like
	593	CUST_25765_PI428621111	0.0113966	8.61249	NIL	NIL	T-box transcription factor TBX2b-like
	594	CUST_19286_PI428621111	0.00156341	8.60882	K05420	CNTF; ciliary neurotrophic factor	hypothetical protein LOC100695333
	595	CUST_38291_PI428621111	0.00275388	8.60421	NIL	NIL	unknown
	596	CUST_51251_PI428621111	0.00433356	8.58475	NIL	NIL	unknown
	597	CUST_24186_PI428621111	0.00148923	8.58171	NIL	NIL	unknown
	598	CUST_46770_PI428621111	0.00862053	8.57593	K10650	TRIM11; tripartite motif-containing protein 11 [EC:6.3.2.19]	bloodthirsty (bty)
	599	CUST_3323_PI428621111	0.00147757	8.57093	K09582	PDIA4, ERP72; protein disulfide-isomerase A4 [EC:5.3.4.1]	protein disulfide isomerase family A, member 4 (PDIA4)
	600	CUST_39448_PI428621111	0.000206527	8.56808	NIL	NIL	hypothetical protein LOC100707532
	601	CUST_19173_PI428621111	0.000690155	8.56607	K16585	HAUS2; HAUS augmin-like complex subunit 2	HAUS augmin-like complex subunit 2-like
	602	CUST_56080_PI428621111	0.0271744	8.56388	NIL	NIL	interferon-induced protein 44-like
	603	CUST_22430_PI428621111	0.000939189	8.54626	K15117	SLC25A34_35, OAC1; solute carrier family 25, member 34/35	solute carrier family 25 member 35-like
	604	CUST_51880_PI428621111	0.00272636	8.54542	NIL	NIL	unknown
	605	CUST_59164_PI428621111	0.00622974	8.5405	NIL	NIL	apoptosis-inducing factor 2-like
	606	CUST_9001_PI428621111	0.000998762	8.51292	K10956	SEC61A; protein transport protein SEC61 subunit alpha	protein transport protein Sec61 subunit alpha-like 1-like
	607	CUST_40634_PI428621111	0.00276301	8.49148	NIL	NIL	hypothetical protein LOC100691426
	608	CUST_23577_PI428621111	0.00309297	8.48795	NIL	NIL	unknown
	609	CUST_41745_PI428621111	0.0159092	8.46422	NIL	NIL	unknown
	610	CUST_4808_PI428621111	0.000692677	8.46329	K13867	SLC7A7; solute carrier family 7 (L-type amino acid transporter), member 7	Y+L amino acid transporter 1-like
	611	CUST_20488_PI428621111	0.0017118	8.45135	K05058	LIFR; leukemia inhibitory factor receptor	hypothetical protein LOC100707516
	612	CUST_4943_PI428621111	0.000258126	8.44814	NIL	NIL	cysteine-rich secretory protein LCCL domain-containing 2-like
	613	CUST_6124_PI428621111	0.0438596	8.44604	NIL	NIL	noelin-2-like
	614	CUST_14818_PI428621111	0.00232084	8.43729	NIL	NIL	MAD2L1-binding protein-like
	615	CUST_1074_PI428621111	0.0233769	8.43563	NIL	NIL	unknown
	616	CUST_19666_PI428621111	0.0451566	8.43467	NIL	NIL	unknown
	617	CUST_23857_PI428621111	0.000714686	8.41127	NIL	NIL	putative ferric-chelate reductase 1-like
	618	CUST_22729_PI428621111	0.00202145	8.40667	NIL	NIL	hypothetical protein LOC100329912
	619	CUST_21928_PI428621111	0.0273451	8.40436	NIL	NIL	unknown
	620	CUST_48630_PI428621111	0.00292837	8.37263	NIL	NIL	unknown
	621	CUST_2634_PI428621111	0.0114018	8.36257	NIL	NIL	hypothetical protein LOC100698173
	622	CUST_11579_PI428621111	0.0130891	8.34271	K01068	E3.1.2.2; palmitoyl-CoA hydrolase [EC:3.1.2.2]	cytosolic acyl coenzyme A thioester hydrolase-like
	623	CUST_35090_PI428621111	0.039699	8.33526	NIL	NIL	unknown
	624	CUST_23600_PI428621111	0.0127167	8.30575	NIL	NIL	hypothetical protein LOC100699033
	625	CUST_23018_PI428621111	0.000768618	8.29589	NIL	NIL	unknown
	626	CUST_38838_PI428621111	0.00591315	8.28196	NIL	NIL	unknown
	627	CUST_44840_PI428621111	0.00274223	8.27845	NIL	NIL	unknown
	628	CUST_4083_PI428621111	0.0035804	8.2775	K00710	GALNT; polypeptide N-acetylgalactosaminyltransferase [EC:2.4.1.41]	UDP-N-acetyl-alpha-D-galactosamine:polypeptide N-acetylgalactosaminyltransferase 4 (GalNAc-T4) (GALNT4)
	629	CUST_10098_PI428621111	0.00276212	8.26848	K00966	GMPP; mannose-1-phosphate guanylyltransferase [EC:2.7.7.13]	mannose-1-phosphate guanyltransferase beta-like
	630	CUST_25768_PI428621111	0.00387554	8.25404	NIL	NIL	syndecan-2-like
	631	CUST_22846_PI428621111	0.00845203	8.25109	K06467	CD22, SIGLEC2; CD22 antigen	myelin associated glycoprotein (mag)
	632	CUST_31927_PI428621111	0.0223577	8.24537	NIL	NIL	hypothetical protein LOC100706994
	633	CUST_4655_PI428621111	0.00191156	8.23631	K01836	E5.4.2.3; phosphoacetylglucosamine mutase [EC:5.4.2.3]	phosphoglucomutase 3 (PGM3)
	634	CUST_15018_PI428621111	0.00403995	8.23228	NIL	NIL	unknown
	635	CUST_17105_PI428621111	0.00252945	8.22924	NIL	NIL	unknown
	636	CUST_15904_PI428621111	0.00846259	8.22726	K01509	E3.6.1.3; adenosinetriphosphatase [EC:3.6.1.3]	ectonucleoside triphosphate diphosphohydrolase 2-like
	637	CUST_14770_PI428621111	0.000777703	8.21943	NIL	NIL	unknown
	638	CUST_37187_PI428621111	0.000810654	8.21273	NIL	NIL	unknown
	639	CUST_16282_PI428621111	0.00556689	8.20116	NIL	NIL	spindle and kinetochore-associated protein 1-like
	640	CUST_25169_PI428621111	0.0139713	8.17783	NIL	NIL	unknown
	641	CUST_6267_PI428621111	0.000512454	8.17439	K15261	PARP10_14_15; poly [ADP-ribose] polymerase 10/14/15 [EC:2.4.2.30]	poly [ADP-ribose] polymerase 14-like
	642	CUST_3426_PI428621111	0.00923496	8.17166	NIL	NIL	pleckstrin homology domain containing, family G (with RhoGef domain) member 5 (PLEKHG5)
	643	CUST_24794_PI428621111	0.0015669	8.16757	NIL	NIL	HHIP-like protein 1-like
	644	CUST_46817_PI428621111	0.0401565	8.16596	NIL	NIL	unknown
	645	CUST_3630_PI428621111	0.0011375	8.16061	K13811	PAPSS; 3'-phosphoadenosine 5'-phosphosulfate synthase [EC:2.7.7.4 2.7.1.25]	3'-phosphoadenosine 5'-phosphosulfate synthase 2 (PAPSS2)
	646	CUST_26546_PI428621111	0.003958	8.14688	NIL	NIL	goose-type lysozyme
	647	CUST_49252_PI428621111	0.00224876	8.14408	NIL	NIL	unknown
	648	CUST_3831_PI428621111	0.0426788	8.13924	NIL	NIL	LIM domain and actin-binding protein 1-like
	649	CUST_21244_PI428621111	0.000346883	8.13879	NIL	NIL	unknown
	650	CUST_38944_PI428621111	0.00129477	8.12665	NIL	NIL	major facilitator superfamily domain containing 12
	651	CUST_22061_PI428621111	0.00658646	8.11743	K08868	ALPK; alpha-kinase	alpha-protein kinase 1-like
	652	CUST_3953_PI428621111	0.00309032	8.09751	K05310	GPI7; ethanolaminephosphotransferase [EC:2.7.-.-]	phosphatidylinositol glycan anchor biosynthesis, class G (PIGG)
	653	CUST_9705_PI428621111	0.00346336	8.08723	K00831	serC, PSAT1; phosphoserine aminotransferase [EC:2.6.1.52]	phosphoserine aminotransferase-like, transcript variant 1
	654	CUST_11668_PI428621111	0.0078941	8.08163	NIL	NIL	up-regulator of cell proliferation-like
	655	CUST_54076_PI428621111	0.0157341	8.08145	NIL	NIL	unknown
	656	CUST_58319_PI428621111	0.00789094	8.06986	NIL	NIL	unknown
	657	CUST_57902_PI428621111	0.00104981	8.06262	NIL	NIL	hypothetical protein LOC100710715
	658	CUST_59946_PI428621111	0.00471937	8.05697	NIL	NIL	pleckstrin homology domain-containing family G member 5
	659	CUST_1336_PI428621111	0.00761293	8.05135	K10401	KIF18_19; kinesin family member 18/19	kinesin family member 18A (KIF18A)
	660	CUST_6886_PI428621111	0.0119417	8.0477	K10950	ERO1L; ERO1-like protein alpha [EC:1.8.4.-]	ERO1-like protein alpha-like
	661	CUST_33107_PI428621111	0.0012051	8.04559	K04008	CD59; CD59 antigen	CD59 glycoprotein-like
	662	CUST_42744_PI428621111	0.00411578	8.02712	NIL	NIL	unknown
	663	CUST_39787_PI428621111	0.00124107	8.02647	NIL	NIL	unknown
	664	CUST_29350_PI428621111	0.0157824	7.99734	NIL	NIL	unknown
	665	CUST_40563_PI428621111	0.00237473	7.99027	NIL	NIL	unknown
	666	CUST_49336_PI428621111	0.000846745	7.98218	NIL	NIL	hypothetical protein LOC100697905
	667	CUST_10315_PI428621111	0.0220249	7.98212	NIL	NIL	unknown
	668	CUST_6797_PI428621111	0.000449988	7.97528	K02216	CHK1; serine/threonine-protein kinase Chk1 [EC:2.7.11.1]	serine/threonine-protein kinase Chk1-like
	669	CUST_14235_PI428621111	0.0111321	7.9728	NIL	NIL	unknown
	670	CUST_11883_PI428621111	0.00503081	7.97124	K13963	SERPINB; serpin B	leukocyte elastase inhibitor-like
	671	CUST_22351_PI428621111	0.0146158	7.96101	NIL	NIL	hypothetical protein LOC100706670
	672	CUST_15903_PI428621111	0.00137716	7.94544	K08814	TRIB; tribbles [EC:2.7.11.-]	tribbles homolog 1-like
	673	CUST_291_PI428621111	0.00173872	7.931	K11499	CENPF; centromere protein F	centromere protein F, 350/400kDa (mitosin) (CENPF)
	674	CUST_12906_PI428621111	0.0126662	7.92269	K11170	DHRSX; dehydrogenase/reductase SDR family member X [EC:1.1.-.-]	dehydrogenase/reductase (SDR family) X-linked (dhrsx)
	675	CUST_39458_PI428621111	0.00260736	7.91332	NIL	NIL	unknown
	676	CUST_20666_PI428621111	0.000433517	7.8977	NIL	NIL	unknown
	677	CUST_14661_PI428621111	0.00082123	7.89253	NIL	NIL	obscurin-like
	678	CUST_30418_PI428621111	0.00635698	7.89126	NIL	NIL	hypothetical protein LOC100712045
	679	CUST_28275_PI428621111	0.00273891	7.87983	NIL	NIL	hypothetical protein LOC100702536
	680	CUST_59629_PI428621111	0.000144139	7.87285	K08738	CYC; cytochrome c	cytochrome c-b-like
	681	CUST_36285_PI428621111	0.00835747	7.86812	NIL	NIL	hypothetical protein LOC100692229
	682	CUST_29602_PI428621111	0.0102958	7.86317	K02212	MCM4, CDC54; DNA replication licensing factor MCM4 [EC:3.6.4.12]	MCM4 minichromosome maintenance deficient 4, mitotin (S. cerevisiae) (mcm4)
	683	CUST_53173_PI428621111	0.00135772	7.86237	NIL	NIL	unknown
	684	CUST_7138_PI428621111	0.00847925	7.84497	K13506	GPAT3_4, AGPAT9, AGPAT6; glycerol-3-phosphate O-acyltransferase 3/4 [EC:2.3.1.15]	glycerol-3-phosphate acyltransferase 3-like
	685	CUST_35544_PI428621111	0.00639909	7.84279	NIL	NIL	unknown
	686	CUST_4631_PI428621111	0.0159858	7.81747	NIL	NIL	epidermis-type lipoxygenase 3-like
	687	CUST_33897_PI428621111	0.0313112	7.81114	NIL	NIL	unknown
	688	CUST_12521_PI428621111	0.000908317	7.79113	K07911	RAB20; Ras-related protein Rab-20	ras-related protein Rab-20-like
	689	CUST_35917_PI428621111	0.00518304	7.77782	NIL	NIL	unknown
	690	CUST_995_PI428621111	0.00304902	7.76661	K06678	YCG1, CAPG; condensin complex subunit 3	condensin complex subunit 3-like
	691	CUST_9501_PI428621111	0.000400485	7.75493	K10877	RAD54B; DNA repair and recombination protein RAD54B [EC:3.6.4.-]	DNA repair and recombination protein RAD54B-like
	692	CUST_16595_PI428621111	0.0203371	7.74877	NIL	NIL	unknown
	693	CUST_28726_PI428621111	0.00959444	7.7468	NIL	NIL	unknown
	694	CUST_35538_PI428621111	0.00165414	7.72911	NIL	NIL	unknown
	695	CUST_28826_PI428621111	0.00406232	7.71699	NIL	NIL	unknown
	696	CUST_39621_PI428621111	0.00381412	7.70258	NIL	NIL	unknown
	697	CUST_29752_PI428621111	0.000532933	7.67007	NIL	NIL	containsPredictedCDS
	698	CUST_9054_PI428621111	0.0164732	7.66951	NIL	NIL	von Willebrand factor A domain-containing protein 1-like
	699	CUST_24731_PI428621111	0.000946559	7.66892	NIL	NIL	vitamin K epoxide reductase complex subunit 1-like protein 1-like
	700	CUST_4277_PI428621111	0.00440895	7.65251	K11703	GLT25D; collagen beta-1,O-galactosyltransferase [EC:2.4.1.50]	procollagen galactosyltransferase 1-like
	701	CUST_5770_PI428621111	0.00112443	7.64721	NIL	NIL	dnaJ homolog subfamily C member 3-like
	702	CUST_57735_PI428621111	0.000335695	7.64507	K01895	ACSS, acs; acetyl-CoA synthetase [EC:6.2.1.1]	acetyl-coenzyme A synthetase 2-like, mitochondrial
	703	CUST_18062_PI428621111	0.00544819	7.63807	K07909	RAB17; Ras-related protein Rab-17	ras-related protein Rab-17-like
	704	CUST_9938_PI428621111	0.000924582	7.63775	K12800	NLRP3, PYPAF1; NACHT, LRR and PYD domains-containing protein 3	NACHT, LRR and PYD domains-containing protein 12-like
	705	CUST_41476_PI428621111	0.00542919	7.63371	NIL	NIL	CXADR-like membrane protein-like
	706	CUST_12382_PI428621111	0.0014575	7.62428	K12399	AP3S; AP-3 complex subunit sigma	AP-3 complex subunit sigma-1-like
	707	CUST_8717_PI428621111	9.83799e-05	7.61	K08057	CALR; calreticulin	calreticulin-like, transcript variant 1
	708	CUST_21346_PI428621111	0.0033076	7.6062	NIL	NIL	unknown
	709	CUST_36239_PI428621111	0.000167357	7.60451	K16315	GSG2; serine/threonine-protein kinase haspin [EC:2.7.11.1]	hypothetical protein LOC557879
	710	CUST_52715_PI428621111	0.00324542	7.59929	NIL	NIL	unknown
	711	CUST_13621_PI428621111	0.0360023	7.59889	NIL	NIL	unknown
	712	CUST_56664_PI428621111	0.0108469	7.59806	NIL	NIL	UPF0575 protein C19orf67 homolog
	713	CUST_11368_PI428621111	0.00346428	7.58104	NIL	NIL	PC4 and SFRS1-interacting protein-like
	714	CUST_24773_PI428621111	0.000295801	7.55696	K08868	ALPK; alpha-kinase	alpha-protein kinase 1-like
	715	CUST_51970_PI428621111	0.00239932	7.54722	NIL	NIL	unknown
	716	CUST_51655_PI428621111	0.00815251	7.52283	NIL	NIL	hypothetical protein LOC100693003
	717	CUST_1070_PI428621111	0.0116693	7.51148	K09486	HYOU1; hypoxia up-regulated 1	hypoxia up-regulated protein 1-like
	718	CUST_14250_PI428621111	0.000339646	7.50742	NIL	NIL	pleckstrin homology domain-containing family F member 1-like
	719	CUST_8213_PI428621111	0.0011528	7.50641	K11987	PTGS2, COX2; prostaglandin-endoperoxide synthase 2 [EC:1.14.99.1]	prostaglandin G/H synthase 2-like
	720	CUST_54868_PI428621111	0.0078336	7.50238	NIL	NIL	unknown
	721	CUST_27386_PI428621111	0.000558858	7.49757	NIL	NIL	unknown
	722	CUST_46093_PI428621111	0.0151189	7.4902	NIL	NIL	putative olfactory receptor 52L2-like
	723	CUST_43566_PI428621111	0.00130236	7.48915	NIL	NIL	unknown
	724	CUST_3878_PI428621111	0.00215713	7.48867	K00681	ggt; gamma-glutamyltranspeptidase [EC:2.3.2.2]	gamma-glutamyltransferase 5-like
	725	CUST_36435_PI428621111	0.0146498	7.4873	NIL	NIL	unknown
	726	CUST_3804_PI428621111	0.0267996	7.47932	K05871	PTK2B, FAK2; focal adhesion kinase 2 [EC:2.7.10.2]	protein-tyrosine kinase 2-beta-like
	727	CUST_52453_PI428621111	0.000905897	7.47561	NIL	NIL	jmjC domain-containing protein 8-like
	728	CUST_9959_PI428621111	0.00727777	7.47127	NIL	NIL	unknown
	729	CUST_51982_PI428621111	0.0404819	7.46321	NIL	NIL	unknown
	730	CUST_42034_PI428621111	0.00351489	7.46075	K16896	TPCN1; two pore calcium channel protein 1	unknown
	731	CUST_11652_PI428621111	0.00224331	7.45913	NIL	NIL	vesicle transport protein GOT1B-like
	732	CUST_29620_PI428621111	0.00439228	7.45024	NIL	NIL	probable ergosterol biosynthetic protein 28-like
	733	CUST_17767_PI428621111	0.00530137	7.43397	K08497	SEC20; protein transport protein SEC20	vesicle transport protein SEC20-like
	734	CUST_40782_PI428621111	0.000764385	7.42909	NIL	NIL	unknown
	735	CUST_51936_PI428621111	0.00160779	7.41784	NIL	NIL	unknown
	736	CUST_47010_PI428621111	0.002841	7.41409	NIL	NIL	unknown
	737	CUST_20591_PI428621111	0.00520864	7.41348	NIL	NIL	unknown
	738	CUST_3291_PI428621111	0.00238204	7.40926	K06746	B7H3, CD276; immune costimulatory protein B7-H3	B7-H3 protein (b7-h3)
	739	CUST_40831_PI428621111	0.0153551	7.39852	NIL	NIL	attractin-like protein 1-like
	740	CUST_31488_PI428621111	0.00696516	7.38377	NIL	NIL	tissue inhibitor of metalloproteinase-2b (timp-2b)
	741	CUST_47537_PI428621111	0.0328663	7.38001	NIL	NIL	unknown
	742	CUST_11044_PI428621111	0.013432	7.37884	NIL	NIL	SH2 domain-containing adapter protein E-like
	743	CUST_59914_PI428621111	0.00531557	7.37829	NIL	NIL	ribosome-binding protein 1-like
	744	CUST_45861_PI428621111	0.0165072	7.37409	NIL	NIL	tumor necrosis factor receptor superfamily member 11B-like
	745	CUST_3424_PI428621111	0.0103669	7.37318	K15255	PIF1; ATP-dependent DNA helicase PIF1 [EC:3.6.4.12]	ATP-dependent DNA helicase PIF1-like
	746	CUST_1974_PI428621111	0.00735212	7.37021	NIL	NIL	hypothetical protein LOC100708168
	747	CUST_27185_PI428621111	0.000690013	7.36458	NIL	NIL	unknown
	748	CUST_23528_PI428621111	0.00275221	7.35447	K06688	UBE2C, UBC11; ubiquitin-conjugating enzyme E2 C [EC:6.3.2.19]	ubiquitin-conjugating enzyme E2 C-like
	749	CUST_10191_PI428621111	0.026403	7.35308	NIL	NIL	unknown
	750	CUST_21139_PI428621111	0.00118695	7.35289	NIL	NIL	unknown
	751	CUST_21250_PI428621111	0.0196816	7.33106	NIL	NIL	mitochondrial intermembrane space import and assembly protein 40-like
	752	CUST_43914_PI428621111	0.0450388	7.31124	K06236	COL1AS; collagen, type I/II/III/V/XI/XXIV/XXVII, alpha	collagen alpha-1(XXVII) chain A-like
	753	CUST_1483_PI428621111	9.83799e-05	7.31013	K01880	GARS, glyS1; glycyl-tRNA synthetase [EC:6.1.1.14]	glycyl-tRNA synthetase-like
	754	CUST_20740_PI428621111	0.00380405	7.30862	NIL	NIL	unknown
	755	CUST_32376_PI428621111	0.00674526	7.3062	NIL	NIL	unknown
	756	CUST_55015_PI428621111	0.00433333	7.30419	NIL	NIL	unknown
	757	CUST_46305_PI428621111	0.0126754	7.28711	NIL	NIL	unknown
	758	CUST_52898_PI428621111	0.00152903	7.27372	NIL	NIL	unknown
	759	CUST_4279_PI428621111	0.0270059	7.27251	NIL	NIL	PX domain containing serine/threonine kinase (PXK)
	760	CUST_2705_PI428621111	0.00353556	7.26565	K06676	BRRN1, BRN1, CAPH; condensin complex subunit 2	condensin complex subunit 2-like
	761	CUST_20950_PI428621111	0.000683502	7.25356	NIL	NIL	membrane-spanning 4-domains subfamily A member 4A-like
	762	CUST_10542_PI428621111	0.0111394	7.24616	K16579	DCX; neuronal migration protein doublecortin	neuronal migration protein doublecortin-like, transcript variant 2
	763	CUST_12555_PI428621111	0.00810944	7.24389	K00757	E2.4.2.3, udp; uridine phosphorylase [EC:2.4.2.3]	uridine phosphorylase 1-like
	764	CUST_375_PI428621111	0.00760311	7.23254	K01648	ACLY; ATP citrate lyase [EC:2.3.3.8]	ATP-citrate synthase-like, transcript variant 2
	765	CUST_6387_PI428621111	0.00127787	7.21734	K08849	MLKL; mixed lineage kinase domain-like [EC:2.7.11.1]	mixed lineage kinase domain-like protein-like
	766	CUST_8676_PI428621111	0.0023158	7.21465	K08421	GPR84; G protein-coupled receptor 84	G-protein coupled receptor 84-like
	767	CUST_30752_PI428621111	0.00434055	7.21433	NIL	NIL	unknown
	768	CUST_10176_PI428621111	0.0018224	7.21141	NIL	NIL	replication factor A-like
	769	CUST_50581_PI428621111	0.0033076	7.20863	NIL	NIL	hypothetical protein LOC100702448
	770	CUST_56630_PI428621111	0.013274	7.20811	NIL	NIL	tripartite motif-containing protein 35-like
	771	CUST_16885_PI428621111	0.014233	7.20483	NIL	NIL	interleukin-1 receptor-associated kinase 1-binding protein 1 homolog
	772	CUST_4882_PI428621111	0.000150453	7.20473	NIL	NIL	nance-Horan syndrome protein-like
	773	CUST_4888_PI428621111	0.00514615	7.20457	K16733	RACGAP1, Tum; Rac GTPase-activating protein 1	rac GTPase-activating protein 1-like
	774	CUST_50442_PI428621111	0.0226281	7.201	NIL	NIL	unknown
	775	CUST_59334_PI428621111	0.000312547	7.18441	K11859	TNFAIP3, A20; tumor necrosis factor, alpha-induced protein 3 [EC:3.-.-.-]	tumor necrosis factor alpha-induced protein 3
	776	CUST_36741_PI428621111	0.008314	7.18419	NIL	NIL	unknown
	777	CUST_42071_PI428621111	0.00744721	7.18376	NIL	NIL	unknown
	778	CUST_36882_PI428621111	0.00278487	7.17912	NIL	NIL	unknown
	779	CUST_51530_PI428621111	0.00154332	7.17248	NIL	NIL	NACHT, LRR and PYD domains-containing protein 3-like
	780	CUST_41101_PI428621111	0.00629437	7.17089	NIL	NIL	unknown
	781	CUST_9268_PI428621111	0.000340126	7.16558	K01370	CASP1; caspase 1 [EC:3.4.22.36]	caspase-1-A-like
	782	CUST_45620_PI428621111	0.0245885	7.16546	NIL	NIL	unknown
	783	CUST_33045_PI428621111	0.00158336	7.16291	K13907	CSTA_B; cystatin-A/B	cystatin-B-like
	784	CUST_12050_PI428621111	0.0147374	7.16075	K08846	RIPK2; receptor-interacting serine/threonine-protein kinase 2 [EC:2.7.11.1]	receptor-interacting serine/threonine-protein kinase 2-like
	785	CUST_29834_PI428621111	0.00577105	7.15653	NIL	NIL	protein FAM176A-like
	786	CUST_3576_PI428621111	0.00177976	7.15604	K16732	PRC1; protein regulator of cytokinesis 1	protein regulator of cytokinesis 1-like
	787	CUST_19036_PI428621111	0.010768	7.14512	NIL	NIL	metalloproteinase inhibitor 2-like
	788	CUST_19844_PI428621111	0.0215259	7.14447	K05101	NTRK3, TRKC; neurotrophic tyrosine kinase, receptor type 3 [EC:2.7.10.1]	NT-3 growth factor receptor-like
	789	CUST_32394_PI428621111	0.0006241	7.14255	NIL	NIL	unknown
	790	CUST_7294_PI428621111	0.0190909	7.13751	K05868	CCNB; cyclin B	G2/mitotic-specific cyclin-B1-like
	791	CUST_33167_PI428621111	0.0165619	7.13211	NIL	NIL	macrophage mannose receptor 1-like
	792	CUST_36714_PI428621111	0.00588894	7.1298	NIL	NIL	unknown
	793	CUST_46759_PI428621111	0.00291792	7.12467	NIL	NIL	unknown
	794	CUST_36703_PI428621111	0.00300665	7.12337	NIL	NIL	unknown
	795	CUST_27277_PI428621111	0.00268074	7.11687	NIL	NIL	unknown
	796	CUST_26794_PI428621111	0.00315267	7.10957	NIL	NIL	hypothetical protein LOC100700781
	797	CUST_41427_PI428621111	0.00328917	7.10819	NIL	NIL	unknown
	798	CUST_23323_PI428621111	0.00380761	7.09786	NIL	NIL	unknown
	799	CUST_22609_PI428621111	0.000340126	7.09713	K08738	CYC; cytochrome c	cytochrome c-like, transcript variant 1
	800	CUST_48372_PI428621111	0.000207523	7.0923	NIL	NIL	unknown
	801	CUST_21024_PI428621111	0.0262101	7.09017	K14000	RRBP1; ribosome-binding protein 1	ribosome binding protein 1 homolog (dog) (rrbp1)
	802	CUST_32555_PI428621111	0.000441704	7.08918	K12229	DAPP1, BAM32; dual adapter for phosphotyrosine and 3-phosphotyrosine and 3-phosphoinositide	dual adapter for phosphotyrosine and 3-phosphotyrosine and 3-phosphoinositide-like
	803	CUST_4155_PI428621111	0.00693046	7.08682	K15043	KPNA2; importin subunit alpha-2	pendulin
	804	CUST_56836_PI428621111	0.00323618	7.07623	NIL	NIL	unknown
	805	CUST_55782_PI428621111	0.00413463	7.07526	NIL	NIL	unknown
	806	CUST_14326_PI428621111	0.00192497	7.07414	K11514	CDCA8; Borealin	borealin-like
	807	CUST_1599_PI428621111	0.000714544	7.06962	NIL	NIL	hypothetical protein LOC100708829
	808	CUST_41791_PI428621111	0.00144398	7.06697	NIL	NIL	unknown
	809	CUST_17873_PI428621111	0.0154139	7.06373	NIL	NIL	transmembrane protein 100-like
	810	CUST_11064_PI428621111	0.0294091	7.05723	K07997	MMP17; matrix metalloproteinase-17 (membrane-inserted) [EC:3.4.24.-]	matrix metallopeptidase 17 (membrane-inserted) (MMP17)
	811	CUST_17152_PI428621111	0.0227414	7.05473	NIL	NIL	DNA polymerase III polC-type-like
	812	CUST_16848_PI428621111	0.0037032	7.05002	K07859	RND3; Rho family GTPase 3	rho-related GTP-binding protein RhoE-like, transcript variant 1
	813	CUST_44327_PI428621111	0.0029397	7.04884	K08868	ALPK; alpha-kinase	alpha-protein kinase 1 isoform 1
	814	CUST_19741_PI428621111	0.00055535	7.0433	NIL	NIL	unknown
	815	CUST_12247_PI428621111	0.00053128	7.03232	NIL	NIL	unknown
	816	CUST_24839_PI428621111	0.0100302	7.00851	NIL	NIL	protein NLRC3-like
	817	CUST_17139_PI428621111	0.00921588	7.00739	NIL	NIL	unknown
	818	CUST_55248_PI428621111	0.0113971	6.98961	NIL	NIL	uncharacterized protein C7orf44-like
	819	CUST_27203_PI428621111	0.00144398	6.98172	NIL	NIL	MARVEL domain-containing protein 1-like
	820	CUST_16688_PI428621111	0.000528892	6.97934	NIL	NIL	endothelin-converting enzyme 2-like
	821	CUST_59782_PI428621111	0.00929813	6.9754	K07622	GJB3, CX31; gap junction protein, beta 3	gap junction beta-4 protein-like
	822	CUST_49362_PI428621111	0.0010812	6.96343	NIL	NIL	unknown
	823	CUST_18580_PI428621111	0.0245825	6.96073	NIL	NIL	cellular retinoic acid-binding protein 2-like
	824	CUST_1784_PI428621111	0.00138434	6.95969	K02154	ATPeVI, ATP6N1A; V-type H+-transporting ATPase subunit I [EC:3.6.3.14]	V-type proton ATPase 116 kDa subunit a isoform 2-like
	825	CUST_21209_PI428621111	0.00216549	6.95755	NIL	NIL	unknown
	826	CUST_4557_PI428621111	0.000558386	6.94884	K10080	LMAN1, ERGIC53; lectin, mannose-binding 1	protein ERGIC-53-like
	827	CUST_58671_PI428621111	0.00295102	6.94503	NIL	NIL	unknown
	828	CUST_26475_PI428621111	0.00917789	6.94477	NIL	NIL	TBC1 domain family member 2A-like
	829	CUST_1607_PI428621111	0.00300361	6.93092	K11542	CASC5, KNL1; protein CASC5	protein CASC5-like
	830	CUST_4597_PI428621111	0.0106067	6.92105	K16831	BORA; protein aurora borealis	protein aurora borealis-like
	831	CUST_27279_PI428621111	0.00877384	6.91778	NIL	NIL	uncharacterized protein C7orf44-like
	832	CUST_43641_PI428621111	0.00392454	6.91522	NIL	NIL	unknown
	833	CUST_10858_PI428621111	0.00122544	6.90891	NIL	NIL	cathepsin L-like
	834	CUST_5082_PI428621111	0.00599226	6.90854	K12483	EHD1; EH domain-containing protein 1	EH-domain containing 1 (EHD1)
	835	CUST_36364_PI428621111	0.00130881	6.90053	NIL	NIL	unknown
	836	CUST_23030_PI428621111	0.0498979	6.89291	NIL	NIL	stonustoxin subunit beta
	837	CUST_7359_PI428621111	0.00207008	6.88533	K09517	DNAJB11; DnaJ homolog subfamily B member 11	dnaJ homolog subfamily B member 11-like
	838	CUST_7042_PI428621111	0.0207361	6.88099	K10395	KIF4S; kinesin family member 4/7/21/27	kinesin-like protein kif7-like
	839	CUST_24130_PI428621111	0.0266537	6.87428	NIL	NIL	unknown
	840	CUST_50740_PI428621111	0.0018345	6.8707	NIL	NIL	unknown
	841	CUST_5831_PI428621111	0.00881911	6.84812	K00844	HK; hexokinase [EC:2.7.1.1]	hexokinase-2-like
	842	CUST_40104_PI428621111	0.00909805	6.84373	NIL	NIL	unknown
	843	CUST_6295_PI428621111	0.000295801	6.83079	K01895	ACSS, acs; acetyl-CoA synthetase [EC:6.2.1.1]	acyl-CoA synthetase short-chain family member 1 (ACSS1)
	844	CUST_40364_PI428621111	0.0118982	6.82776	NIL	NIL	leucine-rich repeat-containing protein 8C-like
	845	CUST_5689_PI428621111	0.000610953	6.81538	K00963	UGP2, galU, galF; UTP--glucose-1-phosphate uridylyltransferase [EC:2.7.7.9]	UTP--glucose-1-phosphate uridylyltransferase-like
	846	CUST_4402_PI428621111	0.00118665	6.81312	K02375	FZD5_8, fz2; frizzled 5/8	frizzled-5-like
	847	CUST_34245_PI428621111	0.00515475	6.81289	NIL	NIL	unknown
	848	CUST_39046_PI428621111	0.0212514	6.81183	NIL	NIL	ADP-ribosyl cyclase 1-like
	849	CUST_27391_PI428621111	0.00303266	6.80837	NIL	NIL	unknown
	850	CUST_3728_PI428621111	0.00920412	6.79512	NIL	NIL	protein NOXP20-like
	851	CUST_11153_PI428621111	0.00779668	6.78934	NIL	NIL	unknown
	852	CUST_21038_PI428621111	0.00136871	6.78219	K04513	RHOA, RHO1; Ras homolog gene family, member A	Rho-related GTP-binding protein RhoB (rhob)
	853	CUST_38044_PI428621111	0.00601221	6.77344	NIL	NIL	unknown
	854	CUST_12650_PI428621111	0.0416485	6.77249	K07623	GJB4, CX30.3; gap junction protein, beta 4	gap junction beta-4 protein-like
	855	CUST_22495_PI428621111	0.00898877	6.76127	NIL	NIL	antigen identified by monoclonal antibody Ki-67
	856	CUST_19224_PI428621111	0.0143188	6.75439	NIL	NIL	DNA polymerase III polC-type-like
	857	CUST_42621_PI428621111	0.00174291	6.75406	NIL	NIL	hypothetical protein LOC100147938
	858	CUST_5029_PI428621111	0.0145081	6.75262	K01090	E3.1.3.16; protein phosphatase [EC:3.1.3.16]	protein phosphatase 1H-like
	859	CUST_13821_PI428621111	0.00400639	6.74581	NIL	NIL	protein FAM19A2-like
	860	CUST_4662_PI428621111	0.0113586	6.74001	K04524	APOE; apolipoprotein E	apolipoprotein Eb-like
	861	CUST_27595_PI428621111	0.0196364	6.72943	NIL	NIL	unknown
	862	CUST_26864_PI428621111	0.00366226	6.72807	NIL	NIL	unknown
	863	CUST_45096_PI428621111	0.00435897	6.72368	NIL	NIL	unknown
	864	CUST_51338_PI428621111	0.0471692	6.72219	NIL	NIL	unknown
	865	CUST_10478_PI428621111	0.0309125	6.71991	NIL	NIL	T-complex protein 11-like protein 1-like
	866	CUST_3772_PI428621111	0.00251303	6.71851	NIL	NIL	claspin-like
	867	CUST_27799_PI428621111	0.0157241	6.71825	NIL	NIL	unknown
	868	CUST_59063_PI428621111	0.00160779	6.71704	K15630	VTC2; GDP-D-glucose phosphorylase [EC:2.7.7.78]	GDP-D-glucose phosphorylase C15orf58 homolog
	869	CUST_29465_PI428621111	0.0221484	6.7099	NIL	NIL	unknown
	870	CUST_1124_PI428621111	0.00369608	6.70881	K16493	PCDHA; protocadherin alpha	protocadherin alpha-C2-like
	871	CUST_48184_PI428621111	0.00408494	6.70027	K12473	LDLR; low-density lipoprotein receptor	low density lipoprotein receptor (ldlr)
	872	CUST_18531_PI428621111	0.0241383	6.69396	NIL	NIL	unknown
	873	CUST_9562_PI428621111	0.00159191	6.69334	K00884	NAGK, nagK; N-acetylglucosamine kinase [EC:2.7.1.59]	N-acetyl-D-glucosamine kinase-like
	874	CUST_25894_PI428621111	0.00114049	6.69226	NIL	NIL	cysteine-rich protein 2-like
	875	CUST_33508_PI428621111	0.0352012	6.68753	NIL	NIL	unknown
	876	CUST_10866_PI428621111	0.0121934	6.68742	K05425	IL12B; interleukin 12B	interleukin-12 subunit beta-like
	877	CUST_46393_PI428621111	0.0237485	6.6807	NIL	NIL	Cellular retinoic acid-binding protein (rabp)
	878	CUST_42360_PI428621111	0.00181092	6.67517	NIL	NIL	hypothetical protein LOC100694729
	879	CUST_14407_PI428621111	0.00149782	6.67496	K07820	B3GALT2; beta-1,3-galactosyltransferase 2 [EC:2.4.1.-]	beta-1,3-galactosyltransferase 2-like
	880	CUST_2438_PI428621111	0.0201547	6.67289	K05164	IL17R; interleukin 17 receptor	interleukin-17 receptor A-like
	881	CUST_19492_PI428621111	0.0103607	6.67032	K09455	MITF; microphthalmia-associated transcription factor	microphthalmia-associated transcription factor, transcript variant 1 (mitf-A)
	882	CUST_19942_PI428621111	0.0247328	6.66941	K05307	THTPA; thiamine-triphosphatase [EC:3.6.1.28]	thiamine-triphosphatase-like
	883	CUST_49469_PI428621111	9.83799e-05	6.66517	NIL	NIL	unknown
	884	CUST_51729_PI428621111	0.000841571	6.66223	NIL	NIL	EX469701
	885	CUST_9055_PI428621111	0.00148923	6.66067	K10808	RRM2; ribonucleoside-diphosphate reductase subunit M2 [EC:1.17.4.1]	ribonucleoside-diphosphate reductase subunit M2-like, transcript variant 1
	886	CUST_10889_PI428621111	0.00148083	6.6542	NIL	NIL	XK-related protein 8-like
	887	CUST_26797_PI428621111	0.0096074	6.64526	NIL	NIL	unknown
	888	CUST_3585_PI428621111	0.00369157	6.64278	K16586	HAUS3; HAUS augmin-like complex subunit 3	HAUS augmin-like complex, subunit 3-like
	889	CUST_35309_PI428621111	0.0441933	6.63388	NIL	NIL	unknown
	890	CUST_45098_PI428621111	0.00919663	6.62939	NIL	NIL	Transmembrane protein 100 (tm100)
	891	CUST_38482_PI428621111	0.00100158	6.6168	K11987	PTGS2, COX2; prostaglandin-endoperoxide synthase 2 [EC:1.14.99.1]	containsPredictedCDS
	892	CUST_6094_PI428621111	0.00694313	6.61416	K01831	PTGIS, CYP8A; cytochrome P450, family 8, subfamily A (Prostacyclin synthase) [EC:5.3.99.4]	prostacyclin synthase-like
	893	CUST_15342_PI428621111	0.00387224	6.61306	K13377	TGFB3; transforming growth factor beta-3	transforming growth factor, beta 3 (TGFB3)
	894	CUST_13870_PI428621111	0.0171876	6.60848	NIL	NIL	MARVEL domain-containing protein 3-like
	895	CUST_50996_PI428621111	0.00138212	6.60069	NIL	NIL	hypothetical protein LOC100697472
	896	CUST_47583_PI428621111	0.0190816	6.59701	NIL	NIL	unknown
	897	CUST_8549_PI428621111	0.0286781	6.59477	K16727	ARHGEF10; Rho guanine nucleotide exchange factor 10	rho guanine nucleotide exchange factor 10-like protein-like
	898	CUST_3907_PI428621111	0.00393641	6.59253	K10486	BTBD14; BTB/POZ domain-containing protein 14	nucleus accumbens-associated protein 2-like
	899	CUST_38065_PI428621111	0.00203338	6.58807	K11251	H2A; histone H2A	histone H2A-like
	900	CUST_1652_PI428621111	0.00237242	6.58459	K05767	IQGAP2_3; Ras GTPase-activating-like protein IQGAP2/3	ras GTPase-activating-like protein IQGAP3-like
	901	CUST_45974_PI428621111	0.0488003	6.57579	NIL	NIL	unknown
	902	CUST_33612_PI428621111	0.000602818	6.57134	NIL	NIL	transmembrane and coiled-coil domain-containing protein C6orf129 homolog
	903	CUST_3808_PI428621111	0.00417372	6.55761	K02321	POLA2; DNA polymerase alpha subunit B	DNA polymerase subunit alpha B (dpoa2)
	904	CUST_51630_PI428621111	0.0498017	6.5529	NIL	NIL	unknown
	905	CUST_57651_PI428621111	0.00687874	6.5431	NIL	NIL	unknown
	906	CUST_16052_PI428621111	0.000110264	6.50066	NIL	NIL	hypothetical protein LOC100702260
	907	CUST_32448_PI428621111	0.00256684	6.49764	NIL	NIL	methyltransferase-like protein 4-like
	908	CUST_58928_PI428621111	0.0120851	6.49732	NIL	NIL	Fanconi anemia group G protein homolog
	909	CUST_15755_PI428621111	0.00732698	6.49634	K00432	E1.11.1.9; glutathione peroxidase [EC:1.11.1.9]	glutathione peroxidase 7-like
	910	CUST_32453_PI428621111	0.0152003	6.49201	NIL	NIL	unknown
	911	CUST_5259_PI428621111	0.00241899	6.49181	K00972	UAP1; UDP-N-acetylglucosamine pyrophosphorylase [EC:2.7.7.23]	UDP-N-acetylhexosamine pyrophosphorylase-like
	912	CUST_20516_PI428621111	0.0456898	6.49168	NIL	NIL	containsPredictedCDS
	913	CUST_10141_PI428621111	0.0104711	6.48645	NIL	NIL	unknown
	914	CUST_29453_PI428621111	0.0194386	6.48539	K08180	SLC16A3; MFS transporter, MCP family, solute carrier family 16 (monocarboxylic acid transporters), member 3	monocarboxylate transporter 4b (mct4b)
	915	CUST_7110_PI428621111	0.0145657	6.4765	K00472	E1.14.11.2; prolyl 4-hydroxylase [EC:1.14.11.2]	prolyl 4-hydroxylase, alpha polypeptide II (P4HA2)
	916	CUST_9642_PI428621111	0.00299817	6.47416	NIL	NIL	protein downstream neighbor of son homolog
	917	CUST_398_PI428621111	0.00237911	6.46949	K10395	KIF4S; kinesin family member 4/7/21/27	chromosome-associated kinesin KIF4-like
	918	CUST_23943_PI428621111	0.010381	6.46816	K04267	ADORA2B; adenosine receptor A2b	adenosine receptor A2b-like
	919	CUST_9657_PI428621111	0.00287204	6.45572	K04279	PTAFR; platelet-activating factor receptor	platelet-activating factor receptor-like
	920	CUST_17760_PI428621111	0.00119043	6.45334	NIL	NIL	hypothetical protein LOC100704132
	921	CUST_48236_PI428621111	0.00515327	6.45325	NIL	NIL	c-C motif chemokine 26-like
	922	CUST_47265_PI428621111	0.000773582	6.44976	NIL	NIL	unknown
	923	CUST_24614_PI428621111	0.00129477	6.44788	NIL	NIL	hypothetical protein LOC100692233
	924	CUST_10795_PI428621111	0.00316221	6.42789	K04482	RAD51; DNA repair protein RAD51	RecA homolog Rad51 (Rad51)
	925	CUST_3194_PI428621111	0.002713	6.42716	K11580	SGOL1; shugoshin-like 1	shugoshin-like 1-like
	926	CUST_59766_PI428621111	0.000800197	6.42399	K03173	TRAF2; TNF receptor-associated factor 2	TNF receptor-associated factor 2-like
	927	CUST_27727_PI428621111	0.00762106	6.41662	NIL	NIL	hypothetical protein LOC100005181
	928	CUST_46366_PI428621111	0.0104871	6.41593	NIL	NIL	WD repeat-containing and planar cell polarity effector protein fritz homolog
	929	CUST_2329_PI428621111	0.0153631	6.41269	K00473	PLOD1; procollagen-lysine,2-oxoglutarate 5-dioxygenase 1 [EC:1.14.11.4]	procollagen-lysine,2-oxoglutarate 5-dioxygenase 1-like
	930	CUST_7238_PI428621111	0.00164186	6.40924	K07597	DSG2; desmoglein 2	desmoglein-4-like
	931	CUST_45494_PI428621111	0.0478467	6.40648	NIL	NIL	unknown
	932	CUST_9010_PI428621111	0.0337381	6.39015	NIL	NIL	rabconnectin 3 (rc3)
	933	CUST_55691_PI428621111	0.0471761	6.38655	K04855	CACNA1H; voltage-dependent calcium channel T type alpha-1H	unknown
	934	CUST_9598_PI428621111	0.0030291	6.37824	NIL	NIL	hypothetical protein LOC100696815
	935	CUST_14710_PI428621111	0.00430647	6.36543	K13618	PLA1A; phospholipase A1 member A [EC:3.1.1.-]	phospholipase A1 member A-like
	936	CUST_54550_PI428621111	0.002713	6.3624	K06566	IFITM; interferon induced transmembrane protein	unknown
	937	CUST_1242_PI428621111	0.0111305	6.36183	K03995	C6; complement component 6	complement component C6-like
	938	CUST_22185_PI428621111	0.00148083	6.35953	K03211	ETV6_7, yan; ETS translocation variant 6/7	transcription factor ETV7-like
	939	CUST_50796_PI428621111	0.0113052	6.35057	NIL	NIL	LIM homeobox 3 (lhx3)
	940	CUST_6689_PI428621111	0.00047824	6.35009	NIL	NIL	vacuole membrane protein 1-like
	941	CUST_53167_PI428621111	0.031771	6.34407	NIL	NIL	DEP domain-containing protein 1A-like
	942	CUST_36342_PI428621111	0.00906733	6.3405	NIL	NIL	unknown
	943	CUST_15463_PI428621111	0.0227803	6.32657	NIL	NIL	unknown
	944	CUST_6117_PI428621111	0.00140103	6.32575	K10048	CEBPB; CCAAT/enhancer binding protein (C/EBP), beta	CCAAT/enhancer-binding protein beta-like
	945	CUST_8739_PI428621111	0.0153128	6.31947	K11501	CENPI; centromere protein I	centromere protein I-like
	946	CUST_14363_PI428621111	0.00117204	6.30698	NIL	NIL	glycolipid transfer protein domain-containing protein 1-like
	947	CUST_31227_PI428621111	0.00601499	6.30589	NIL	NIL	unknown
	948	CUST_851_PI428621111	0.00112443	6.30586	K01539	ATP1A; sodium/potassium-transporting ATPase subunit alpha [EC:3.6.3.9]	sodium/potassium-transporting ATPase subunit alpha-1-like
	949	CUST_1137_PI428621111	0.00072657	6.30521	K13402	MTHFD1L; monofunctional C1-tetrahydrofolate synthase, mitochondrial [EC:6.3.4.3]	monofunctional C1-tetrahydrofolate synthase, mitochondrial-like
	950	CUST_54014_PI428621111	0.00252039	6.30332	NIL	NIL	unknown
	951	CUST_47000_PI428621111	0.0314368	6.29501	NIL	NIL	unknown
	952	CUST_29592_PI428621111	0.0195927	6.28892	NIL	NIL	unknown
	953	CUST_57382_PI428621111	0.00803578	6.27917	NIL	NIL	unknown
	954	CUST_49374_PI428621111	0.00369157	6.27875	NIL	NIL	hypothetical protein LOC100691244
	955	CUST_1114_PI428621111	0.00185977	6.2778	K00844	HK; hexokinase [EC:2.7.1.1]	hexokinase type I (HKI)
	956	CUST_59418_PI428621111	0.00451414	6.27473	NIL	NIL	hypothetical protein LOC100707532
	957	CUST_52447_PI428621111	0.00663042	6.27043	NIL	NIL	unknown
	958	CUST_16789_PI428621111	0.0150537	6.26806	K07914	RAB37; Ras-related protein Rab-37	ras-related protein Rab-37-like
	959	CUST_58577_PI428621111	0.00221285	6.26694	NIL	NIL	unknown
	960	CUST_30622_PI428621111	0.0364747	6.26432	NIL	NIL	unknown
	961	CUST_18679_PI428621111	0.00515724	6.25678	NIL	NIL	UPF0670 protein C8orf55 homolog
	962	CUST_24215_PI428621111	0.000693061	6.25615	NIL	NIL	low density lipoprotein receptor adapter protein 1-like
	963	CUST_2436_PI428621111	0.00171901	6.2526	K10393	KIF2_24, MCAK; kinesin family member 2/24	kinesin-like protein KIF2C-like
	964	CUST_38456_PI428621111	0.00459507	6.25176	K09028	JUNB; transcription factor jun-B	unknown
	965	CUST_10887_PI428621111	0.0179609	6.24816	K01517	ADPRM; manganese-dependent ADP-ribose/CDP-alcohol diphosphatase [EC:3.6.1.13 3.6.1.16 3.6.1.53]	manganese-dependent ADP-ribose/CDP-alcohol diphosphatase-like
	966	CUST_8930_PI428621111	0.0108846	6.24606	NIL	NIL	hypothetical protein LOC100710897
	967	CUST_54498_PI428621111	0.000876416	6.24213	K13963	SERPINB; serpin B	leukocyte elastase inhibitor A-like
	968	CUST_36710_PI428621111	0.00130646	6.24166	K11220	STAT1; signal transducer and activator of transcription 1	unknown
	969	CUST_9065_PI428621111	0.00400639	6.23636	NIL	NIL	proline-serine-threonine phosphatase-interacting protein 2-like
	970	CUST_23472_PI428621111	0.0021371	6.23447	NIL	NIL	unknown
	971	CUST_7523_PI428621111	0.0175653	6.23122	K11220	STAT1; signal transducer and activator of transcription 1	signal transducer and activator of transcription 1-like
	972	CUST_59258_PI428621111	0.026404	6.22819	NIL	NIL	hypothetical protein LOC100692175
	973	CUST_56844_PI428621111	0.0294421	6.22765	K08328	GUCA1; guanylate cyclase activator 1	guanylyl cyclase-activating protein 2-like
	974	CUST_46933_PI428621111	0.0048194	6.22648	NIL	NIL	unknown
	975	CUST_35483_PI428621111	0.0049121	6.22565	NIL	NIL	unknown
	976	CUST_21281_PI428621111	0.00191142	6.22178	NIL	NIL	hypothetical protein LOC100711646
	977	CUST_29499_PI428621111	0.00181092	6.21413	NIL	NIL	hypothetical protein LOC100701203
	978	CUST_10107_PI428621111	0.00145687	6.21222	NIL	NIL	c-X-C chemokine receptor type 7-like
	979	CUST_34585_PI428621111	0.00102783	6.20983	NIL	NIL	unknown
	980	CUST_40127_PI428621111	0.000460559	6.20494	NIL	NIL	unknown
	981	CUST_15574_PI428621111	0.000648271	6.20466	K07612	GJA3, CX46; gap junction protein, alpha 3	gap junction Cx32.2 protein-like
	982	CUST_43765_PI428621111	0.0144611	6.20175	NIL	NIL	unknown
	983	CUST_38681_PI428621111	0.0015308	6.19366	NIL	NIL	unknown
	984	CUST_30522_PI428621111	0.00654968	6.19283	K10874	RDM1, RAD52B; RAD52 motif-containing protein 1	RAD52 motif-containing protein 1-like
	985	CUST_13914_PI428621111	0.00244791	6.18399	K11091	SNRPA; U1 small nuclear ribonucleoprotein A	U1 small nuclear ribonucleoprotein A-like
	986	CUST_5783_PI428621111	0.0352442	6.18308	NIL	NIL	unknown
	987	CUST_18794_PI428621111	0.00193829	6.18173	NIL	NIL	unknown
	988	CUST_42239_PI428621111	0.0036491	6.17189	NIL	NIL	tribbles homolog 1-like
	989	CUST_13922_PI428621111	0.00224876	6.15893	NIL	NIL	unknown
	990	CUST_15745_PI428621111	0.0345776	6.15679	NIL	NIL	unknown
	991	CUST_50144_PI428621111	0.00364605	6.15133	NIL	NIL	unknown
	992	CUST_35717_PI428621111	0.0114413	6.14213	NIL	NIL	unknown
	993	CUST_46360_PI428621111	0.00629282	6.13837	NIL	NIL	unknown
	994	CUST_1180_PI428621111	0.00671417	6.13786	K05619	TGM1; transglutaminase 1 [EC:2.3.2.13]	protein-glutamine gamma-glutamyltransferase K-like
	995	CUST_56399_PI428621111	0.00487228	6.13445	NIL	NIL	unknown
	996	CUST_11704_PI428621111	0.023826	6.13333	NIL	NIL	sideroflexin-1-like
	997	CUST_1104_PI428621111	0.0380044	6.12938	K06841	SEMA5; semaphorin 5	sema domain, seven thrombospondin repeats (type 1 and type 1-like), transmembrane domain (TM) and short cytoplasmic domain, (semaphorin) 5B (SEMA5B)
	998	CUST_34431_PI428621111	0.00115911	6.12375	NIL	NIL	unknown
	999	CUST_10571_PI428621111	0.0034942	6.11783	K13912	DMBT1; deleted in malignant brain tumors 1 protein	deleted in malignant brain tumors 1 protein-like
	1000	CUST_37608_PI428621111	0.00487228	6.11599	NIL	NIL	unknown
	1001	CUST_47180_PI428621111	0.0397131	6.11115	NIL	NIL	unknown
	1002	CUST_10915_PI428621111	0.00275388	6.10596	K04630	GNAI; guanine nucleotide-binding protein G(i) subunit alpha	guanine nucleotide-binding protein G(k) subunit alpha-like
	1003	CUST_22907_PI428621111	0.0218527	6.09476	K11505	CENPM; centromere protein M	centromere protein M-like
	1004	CUST_56795_PI428621111	0.019942	6.09414	NIL	NIL	unknown
	1005	CUST_59136_PI428621111	0.00123212	6.09291	K10080	LMAN1, ERGIC53; lectin, mannose-binding 1	protein ERGIC-53-like
	1006	CUST_25409_PI428621111	0.0139713	6.08438	NIL	NIL	unknown
	1007	CUST_13363_PI428621111	0.0419343	6.08409	NIL	NIL	CL032 protein
	1008	CUST_20838_PI428621111	0.0307575	6.0749	NIL	NIL	containsPredictedCDS
	1009	CUST_57349_PI428621111	0.0123237	6.07221	NIL	NIL	hypothetical protein LOC100706197
	1010	CUST_3120_PI428621111	0.00150278	6.0652	K11220	STAT1; signal transducer and activator of transcription 1	signal transducer and activator of transcription 1-like
	1011	CUST_26007_PI428621111	0.00298644	6.06295	NIL	NIL	unknown
	1012	CUST_22449_PI428621111	0.0484468	6.05146	NIL	NIL	unknown
	1013	CUST_34921_PI428621111	0.0158169	6.04196	NIL	NIL	fibulin-1 isoform C precursor
	1014	CUST_27070_PI428621111	0.00356456	6.03706	NIL	NIL	unknown
	1015	CUST_54934_PI428621111	0.0200697	6.03448	NIL	NIL	unknown
	1016	CUST_8005_PI428621111	0.0106407	6.0295	NIL	NIL	unknown
	1017	CUST_10517_PI428621111	0.00495842	6.02695	K02537	MAD2; mitotic spindle assembly checkpoint protein MAD2	mitotic spindle assembly checkpoint protein MAD2A-like
	1018	CUST_53706_PI428621111	0.00138436	6.02605	NIL	NIL	tumor necrosis factor alpha (tnfa)
	1019	CUST_2442_PI428621111	0.0192478	6.02535	K01335	CFB; component factor B [EC:3.4.21.47]	complement factor B-like
	1020	CUST_5311_PI428621111	0.000739873	6.02474	K04410	PAK2; p21-activated kinase 2 [EC:2.7.11.1]	serine/threonine-protein kinase PAK 2-like
	1021	CUST_12196_PI428621111	0.0186596	6.02463	NIL	NIL	zinc finger protein 367-like
	1022	CUST_30345_PI428621111	0.00111308	6.02377	K11270	CTF8; chromosome transmission fidelity protein 8	chromosome transmission fidelity protein 8 homolog
	1023	CUST_57367_PI428621111	0.00179809	6.02357	NIL	NIL	unknown
	1024	CUST_47382_PI428621111	0.00101068	6.02252	NIL	NIL	barrier-to-autointegration factor-like, transcript variant 1
	1025	CUST_5862_PI428621111	0.00419315	6.02225	NIL	NIL	NGFI-A-binding protein 1-like
	1026	CUST_47140_PI428621111	0.0102707	6.01987	NIL	NIL	hypothetical protein LOC100692994
	1027	CUST_4909_PI428621111	0.0111087	6.01043	K07410	CYP1B1; cytochrome P450, family 1, subfamily B, polypeptide 1 [EC:1.14.14.1]	cytochrome P450 1B1-like
	1028	CUST_11318_PI428621111	0.0036958	6.00786	NIL	NIL	hypothetical protein LOC100690020
	1029	CUST_10281_PI428621111	0.0201836	6.00731	NIL	NIL	cytoplasmic polyadenylation element-binding protein 2-like
	1030	CUST_37445_PI428621111	0.00137716	6.00674	K10653	TRIM54, MURF3; tripartite motif-containing protein 54	unknown
	1031	CUST_5571_PI428621111	0.00304994	5.99757	NIL	NIL	alpha-2-macroglobulin receptor-associated protein-like
	1032	CUST_31368_PI428621111	0.000959707	5.99581	NIL	NIL	thyroid hormone receptor-associated protein 3
	1033	CUST_31944_PI428621111	0.020322	5.98565	NIL	NIL	protein FAM46C-like
	1034	CUST_39384_PI428621111	0.0281825	5.9735	NIL	NIL	proenkephalin-A-like
	1035	CUST_20105_PI428621111	0.00148553	5.96986	NIL	NIL	ras-related protein Rab-35-like
	1036	CUST_6493_PI428621111	0.00224331	5.95871	K11548	NUF2, CDCA1; kinetochore protein Nuf2	kinetochore protein Nuf2-like
	1037	CUST_53704_PI428621111	0.00215291	5.95455	NIL	NIL	hypothetical protein LOC100702919
	1038	CUST_5059_PI428621111	0.00324409	5.95438	K02325	POLE2; DNA polymerase epsilon subunit 2 [EC:2.7.7.7]	DNA polymerase epsilon subunit 2-like
	1039	CUST_5347_PI428621111	0.0145163	5.95179	K03334	IL4I1; L-amino-acid oxidase [EC:1.4.3.2]	L-amino-acid oxidase-like
	1040	CUST_43498_PI428621111	0.00271415	5.94856	NIL	NIL	collagen alpha-1(VI) chain
	1041	CUST_12085_PI428621111	0.00109487	5.94707	NIL	NIL	unknown
	1042	CUST_8120_PI428621111	0.0141042	5.94147	NIL	NIL	containsPredictedCDS
	1043	CUST_1648_PI428621111	0.0212328	5.94091	NIL	NIL	fibrillin-2-like
	1044	CUST_22687_PI428621111	0.00227692	5.94035	NIL	NIL	epithelial membrane protein 2-like
	1045	CUST_38057_PI428621111	0.0125584	5.93138	NIL	NIL	unknown
	1046	CUST_57438_PI428621111	0.0298631	5.92646	NIL	NIL	unknown
	1047	CUST_4412_PI428621111	0.00428383	5.91946	K00637	E2.3.1.26, SOAT; sterol O-acyltransferase [EC:2.3.1.26]	sterol O-acyltransferase 1 (SOAT1)
	1048	CUST_9626_PI428621111	0.00433446	5.91047	K04292	S1PR2, EDG5; sphingosine 1-phosphate receptor 2	sphingosine 1-phosphate receptor 2-like
	1049	CUST_8520_PI428621111	0.00540218	5.90626	NIL	NIL	semaphorin-7A-like
	1050	CUST_10729_PI428621111	0.00277763	5.90566	K00876	E2.7.1.48, udk; uridine kinase [EC:2.7.1.48]	uridine-cytidine kinase 2-B-like
	1051	CUST_36919_PI428621111	0.0344691	5.90368	NIL	NIL	unknown
	1052	CUST_6788_PI428621111	0.00965904	5.90362	NIL	NIL	rho GTPase-activating protein 19-like
	1053	CUST_38039_PI428621111	0.00267174	5.89404	NIL	NIL	unknown
	1054	CUST_49855_PI428621111	0.00538957	5.89269	NIL	NIL	protein zwilch homolog
	1055	CUST_14273_PI428621111	0.00115911	5.89202	K05689	CDHE, CDH1; cadherin 1, type 1, E-cadherin	EP-cadherin-like
	1056	CUST_21336_PI428621111	0.0181262	5.88859	NIL	NIL	neuritin-like
	1057	CUST_23544_PI428621111	0.00267174	5.88792	NIL	NIL	sialic acid-binding Ig-like lectin 14-like
	1058	CUST_4399_PI428621111	0.00243057	5.88512	K09575	FKBP9_10; FK506-binding protein 9/10 [EC:5.2.1.8]	peptidyl-prolyl cis-trans isomerase FKBP9-like
	1059	CUST_4310_PI428621111	0.00124328	5.88125	NIL	NIL	NADPH-dependent diflavin oxidoreductase 1-like
	1060	CUST_14961_PI428621111	0.00671699	5.88093	K01080	PPAP2; phosphatidate phosphatase [EC:3.1.3.4]	lipid phosphate phosphohydrolase 3-like
	1061	CUST_23160_PI428621111	0.0281903	5.86558	NIL	NIL	unknown
	1062	CUST_17111_PI428621111	0.000431268	5.86073	NIL	NIL	chromobox protein homolog 3-like
	1063	CUST_39598_PI428621111	0.00167972	5.8604	NIL	NIL	unknown
	1064	CUST_19598_PI428621111	0.00591315	5.85827	K07918	RAB32; Ras-related protein Rab-32	ras-related protein Rab-32-like, transcript variant 1
	1065	CUST_17763_PI428621111	0.00122544	5.85603	NIL	NIL	unknown
	1066	CUST_44834_PI428621111	0.00544922	5.85382	NIL	NIL	unknown
	1067	CUST_15457_PI428621111	0.00967105	5.85267	K04701	CISH; cytokine inducible SH2-containing protein	suppressor of cytokine signaling 8 (socs8)
	1068	CUST_9078_PI428621111	0.00404153	5.851	K04701	CISH; cytokine inducible SH2-containing protein	cytokine inducible SH2-containing protein (cish)
	1069	CUST_11226_PI428621111	0.000340126	5.84958	K11778	DHDDS, RER2, SRT1; ditrans,polycis-polyprenyl diphosphate synthase [EC:2.5.1.87]	dehydrodolichyl diphosphate synthase-like
	1070	CUST_5548_PI428621111	0.00117342	5.84719	K10462	KLHL25_37, ENC1, ENC2; kelch-like protein 25/37 (ectoderm-neural cortex protein)	ectoderm-neural cortex protein 1-like
	1071	CUST_42923_PI428621111	0.00701084	5.84488	NIL	NIL	unknown
	1072	CUST_1910_PI428621111	9.83799e-05	5.84256	K05016	CLCN7; chloride channel 7	H(+)/Cl(-) exchange transporter 7-like
	1073	CUST_51712_PI428621111	0.028553	5.82844	NIL	NIL	unknown
	1074	CUST_29048_PI428621111	0.00275906	5.8244	K08731	BIRC5; baculoviral IAP repeat-containing protein 5	baculoviral IAP repeat-containing protein 5.2-like
	1075	CUST_20155_PI428621111	0.00226981	5.82045	NIL	NIL	endoplasmic reticulum-Golgi intermediate compartment protein 1-like
	1076	CUST_3185_PI428621111	0.00132858	5.81422	K10750	CHAF1A; chromatin assembly factor 1 subunit A	chromatin assembly factor 1 subunit A-like
	1077	CUST_25066_PI428621111	0.02619	5.81405	NIL	NIL	interferon-induced very large GTPase 1
	1078	CUST_17150_PI428621111	0.00119471	5.81126	K02726	PSMA2; 20S proteasome subunit alpha 2 [EC:3.4.25.1]	proteasome subunit alpha type-2-like
	1079	CUST_20623_PI428621111	0.0248354	5.80994	NIL	NIL	cytolysin Src-1-like
	1080	CUST_27016_PI428621111	9.83799e-05	5.8047	K01092	E3.1.3.25, IMPA, suhB; myo-inositol-1(or 4)-monophosphatase [EC:3.1.3.25]	inositol monophosphatase 1-like
	1081	CUST_47298_PI428621111	0.0258705	5.804	NIL	NIL	unknown
	1082	CUST_2648_PI428621111	0.000735867	5.80174	K12230	PIK3AP1, BCAP; phosphoinositide 3-kinase adapter protein 1	phosphoinositide 3-kinase adapter protein 1-like
	1083	CUST_8595_PI428621111	0.00132541	5.80089	K04379	FOS; proto-oncogene protein c-fos	proto-oncogene c-Fos-like
	1084	CUST_43513_PI428621111	0.00526866	5.79688	NIL	NIL	hypothetical protein LOC100706620, partial
	1085	CUST_25845_PI428621111	0.00331496	5.79025	NIL	NIL	unknown
	1086	CUST_24214_PI428621111	0.00160779	5.78229	NIL	NIL	unknown
	1087	CUST_10957_PI428621111	0.00681842	5.77634	NIL	NIL	unknown
	1088	CUST_7830_PI428621111	0.00338711	5.77012	NIL	NIL	containsPredictedCDS
	1089	CUST_53403_PI428621111	0.00503081	5.76863	NIL	NIL	unknown
	1090	CUST_37504_PI428621111	0.00819367	5.7618	NIL	NIL	hypothetical protein LOC100695347
	1091	CUST_18099_PI428621111	0.000151778	5.75586	NIL	NIL	von Willebrand factor A domain containing 5A (VWA5A)
	1092	CUST_1128_PI428621111	0.0266139	5.75102	K05100	MST1R, RON; macrophage-stimulating 1 receptor [EC:2.7.10.1]	macrophage stimulating 1 receptor (c-met-related tyrosine kinase) (MST1R)
	1093	CUST_58688_PI428621111	0.000973949	5.74471	NIL	NIL	hypothetical protein LOC100703775
	1094	CUST_59232_PI428621111	0.0331678	5.74425	NIL	NIL	similar to GTPase, IMAP family member 4
	1095	CUST_21204_PI428621111	0.0156734	5.74091	NIL	NIL	uncharacterized protein C16orf45-like, transcript variant 1
	1096	CUST_24504_PI428621111	0.00134474	5.73919	NIL	NIL	zinc finger CCHC domain-containing protein 24-like
	1097	CUST_16009_PI428621111	0.003035	5.73628	NIL	NIL	hypothetical protein LOC100696409
	1098	CUST_42999_PI428621111	0.0205522	5.73233	NIL	NIL	unknown
	1099	CUST_48982_PI428621111	9.83799e-05	5.72923	NIL	NIL	unknown
	1100	CUST_4195_PI428621111	0.00144463	5.7272	K08007	VIL2; villin 2 (ezrin)	ezrin-like
	1101	CUST_15152_PI428621111	0.00427898	5.72627	K11545	NSL1, MIS14, DC8; kinetochore-associated protein NSL1	kinetochore-associated protein NSL1 homolog
	1102	CUST_29214_PI428621111	0.0377042	5.72176	NIL	NIL	unknown
	1103	CUST_2005_PI428621111	0.000721106	5.71552	K09203	EGR1; early growth response protein 1	early growth response protein 1-like
	1104	CUST_12340_PI428621111	0.00243734	5.70988	NIL	NIL	hypothetical protein LOC100698367
	1105	CUST_54001_PI428621111	0.00290151	5.70682	NIL	NIL	hypothetical protein LOC100701763
	1106	CUST_30929_PI428621111	0.0223414	5.7068	NIL	NIL	unknown
	1107	CUST_43350_PI428621111	0.00450828	5.70391	NIL	NIL	unknown
	1108	CUST_41637_PI428621111	0.00642976	5.70106	NIL	NIL	hypothetical protein LOC100692994
	1109	CUST_20158_PI428621111	0.00894544	5.69796	NIL	NIL	calcyphosin-like protein-like
	1110	CUST_9510_PI428621111	0.00119132	5.68761	NIL	NIL	serine/threonine-protein kinase SBK2-like
	1111	CUST_14141_PI428621111	0.034708	5.68675	NIL	NIL	unknown
	1112	CUST_53943_PI428621111	0.00628104	5.68531	K06736	CDH2, NCAD; cadherin 2, type 1, N-cadherin	cadherin-1-like
	1113	CUST_47030_PI428621111	0.00954505	5.68479	NIL	NIL	unknown
	1114	CUST_19476_PI428621111	0.0181359	5.68286	K01771	E4.6.1.13, plc; 1-phosphatidylinositol phosphodiesterase [EC:4.6.1.13]	1-phosphatidylinositol phosphodiesterase-like
	1115	CUST_34103_PI428621111	0.0161827	5.68087	NIL	NIL	unknown
	1116	CUST_478_PI428621111	0.000646758	5.67917	K01870	IARS, ileS; isoleucyl-tRNA synthetase [EC:6.1.1.5]	isoleucyl-tRNA synthetase (IARS)
	1117	CUST_16289_PI428621111	0.00212914	5.67862	K00893	DCK; deoxycitidine kinase [EC:2.7.1.74]	deoxycytidine kinase-like
	1118	CUST_16132_PI428621111	0.000886244	5.67749	NIL	NIL	unknown
	1119	CUST_26943_PI428621111	0.00736271	5.67668	NIL	NIL	unknown
	1120	CUST_9141_PI428621111	0.0239153	5.67384	K05849	SLC8A, NCX; solute carrier family 8 (sodium/calcium exchanger)	solute carrier family 8 (sodium/calcium exchanger), member 1 (SLC8A1)
	1121	CUST_13306_PI428621111	0.0482321	5.67126	K06089	F11R, JAM1; junctional adhesion molecule 1	junctional adhesion molecule A-like
	1122	CUST_30548_PI428621111	0.000422424	5.6663	NIL	NIL	unknown
	1123	CUST_59561_PI428621111	0.00421643	5.66579	K04245	CMKLR1; chemokine-like receptor 1	chemokine-like receptor 1-like
	1124	CUST_823_PI428621111	0.00406545	5.66048	NIL	NIL	rho GTPase-activating protein 11A-like
	1125	CUST_33085_PI428621111	0.0425639	5.66041	NIL	NIL	unknown
	1126	CUST_25636_PI428621111	0.00861375	5.6575	NIL	NIL	unknown
	1127	CUST_7085_PI428621111	0.0186152	5.6471	K09204	KLF1_2_4; krueppel-like factor 1/2/4	Krueppel-like factor 4-like
	1128	CUST_57829_PI428621111	0.0233031	5.64508	NIL	NIL	CP068 protein
	1129	CUST_4591_PI428621111	0.00160779	5.6357	K03927	CES2; carboxylesterase 2 [EC:3.1.1.1 3.1.1.84 3.1.1.56]	fatty acyl-CoA hydrolase precursor, medium chain-like
	1130	CUST_10878_PI428621111	0.000923976	5.62701	K13800	CMPK1, UMPK; UMP-CMP kinase [EC:2.7.4.- 2.7.4.14]	UMP-CMP kinase-like
	1131	CUST_38734_PI428621111	0.00426689	5.62238	NIL	NIL	unknown
	1132	CUST_33178_PI428621111	0.00407534	5.61858	NIL	NIL	unknown
	1133	CUST_44574_PI428621111	0.000888278	5.61824	NIL	NIL	unknown
	1134	CUST_48322_PI428621111	0.000695018	5.61386	NIL	NIL	unknown
	1135	CUST_6068_PI428621111	0.0428837	5.60949	K10727	CDT1; chromatin licensing and DNA replication factor 1	DNA replication factor Cdt1-like
	1136	CUST_49325_PI428621111	0.0153722	5.60467	NIL	NIL	hypothetical protein LOC100705608
	1137	CUST_42984_PI428621111	0.0137775	5.60121	NIL	NIL	NACHT, LRR and PYD domains-containing protein 3-like
	1138	CUST_52619_PI428621111	0.00386537	5.60104	NIL	NIL	unknown
	1139	CUST_33173_PI428621111	0.0162748	5.59317	NIL	NIL	unknown
	1140	CUST_4534_PI428621111	0.0139404	5.58816	K10244	ELOVL5; elongation of very long chain fatty acids protein 5 [EC:2.3.1.199]	polyunsaturated fatty acid elongase
	1141	CUST_18618_PI428621111	0.00181695	5.58596	NIL	NIL	NACHT, LRR and PYD domains-containing protein 3-like
	1142	CUST_19140_PI428621111	0.00103197	5.58534	NIL	NIL	arf-GAP with dual PH domain-containing protein 2-like
	1143	CUST_58042_PI428621111	0.0237062	5.57977	NIL	NIL	unknown
	1144	CUST_11430_PI428621111	0.0022006	5.57171	K04188	CXCR3, GPR9; C-X-C chemokine receptor type 3	c-X-C chemokine receptor type 3-like
	1145	CUST_8432_PI428621111	0.000346883	5.5708	K13984	TXNDC5, ERP46; thioredoxin domain-containing protein 5	thioredoxin domain-containing protein 5-like
	1146	CUST_24868_PI428621111	0.0385392	5.56886	NIL	NIL	LIM homeobox 1a (lhx1a)
	1147	CUST_14732_PI428621111	0.00780007	5.56835	K04449	JUND; transcription factor jun-D	transcription factor jun-D-like
	1148	CUST_6827_PI428621111	0.0021962	5.55995	K16769	CKAP2; cytoskeleton-associated protein 2	hypothetical protein LOC100706916
	1149	CUST_55961_PI428621111	0.00257901	5.55975	NIL	NIL	major facilitator superfamily domain-containing protein 10-like
	1150	CUST_33411_PI428621111	0.0471692	5.55754	NIL	NIL	unknown
	1151	CUST_31639_PI428621111	0.00293394	5.55352	NIL	NIL	unknown
	1152	CUST_36720_PI428621111	0.00805332	5.55189	K06615	SIAT8F; alpha-N-acetyl-neuraminate alpha-2,8-sialyltransferase (sialyltransferase 8F) [EC:2.4.99.-]	alpha-2,8-sialyltransferase 8F-like
	1153	CUST_34118_PI428621111	0.0259355	5.54231	NIL	NIL	unknown
	1154	CUST_8211_PI428621111	0.000494812	5.53976	K01507	ppa; inorganic pyrophosphatase [EC:3.6.1.1]	inorganic pyrophosphatase-like
	1155	CUST_28402_PI428621111	0.013253	5.5387	NIL	NIL	si:ch211-192p3.1 (si:ch211-192p3.1)
	1156	CUST_37084_PI428621111	0.0176087	5.53751	NIL	NIL	unknown
	1157	CUST_25727_PI428621111	0.0199247	5.53618	NIL	NIL	unknown
	1158	CUST_21406_PI428621111	0.00615168	5.5352	NIL	NIL	unknown
	1159	CUST_11935_PI428621111	0.000186786	5.53174	NIL	NIL	si:dkey-32e6.3 (si:dkey-32e6.3)
	1160	CUST_29607_PI428621111	0.00591249	5.53027	NIL	NIL	unknown
	1161	CUST_17291_PI428621111	0.0287162	5.52266	K11990	DHH; desert hedgehog	sonic hedgehog protein-like
	1162	CUST_14375_PI428621111	0.0339213	5.52054	K01931	NEUR; protein neuralized [EC:6.3.2.19]	E3 ubiquitin-protein ligase NEURL3-like
	1163	CUST_55177_PI428621111	0.00141972	5.52006	K10733	GINS2, PSF2; GINS complex subunit 2	DNA replication complex GINS protein PSF2
	1164	CUST_5621_PI428621111	0.00433333	5.51999	K16060	BIRC2_3; baculoviral IAP repeat-containing protein 2/3	inhibitor of apoptosis protein-like
	1165	CUST_57986_PI428621111	0.0383774	5.51264	NIL	NIL	unknown
	1166	CUST_33556_PI428621111	0.000263835	5.511	K05105	EPHA4, SEK, TYRO1; Eph receptor A4 [EC:2.7.10.1]	ephrin type-A receptor 3-like
	1167	CUST_38769_PI428621111	0.00132025	5.50881	NIL	NIL	Antigen KI-67 (ki67)
	1168	CUST_54030_PI428621111	0.0199296	5.50566	NIL	NIL	hepatic lectin-like
	1169	CUST_30740_PI428621111	8.64225e-05	5.50469	NIL	NIL	unknown
	1170	CUST_34197_PI428621111	0.0264676	5.5035	NIL	NIL	unknown
	1171	CUST_20138_PI428621111	0.00475816	5.50232	NIL	NIL	unknown
	1172	CUST_10774_PI428621111	0.00151017	5.50215	K14713	SLC39A7, KE4, ZIP7; solute carrier family 39 (zinc transporter), member 7	zinc transporter SLC39A7-like
	1173	CUST_16918_PI428621111	0.0137304	5.50178	NIL	NIL	containsPredictedCDS
	1174	CUST_53454_PI428621111	0.0364747	5.49917	NIL	NIL	unknown
	1175	CUST_51385_PI428621111	0.0232921	5.49693	NIL	NIL	unknown
	1176	CUST_5780_PI428621111	0.00347372	5.49185	K02324	POLE1; DNA polymerase epsilon subunit 1 [EC:2.7.7.7]	polymerase (DNA directed), epsilon (POLE)
	1177	CUST_56594_PI428621111	0.013202	5.48256	NIL	NIL	unknown
	1178	CUST_49663_PI428621111	0.00595899	5.48226	NIL	NIL	unknown
	1179	CUST_5093_PI428621111	0.0414515	5.48222	NIL	NIL	unknown
	1180	CUST_24747_PI428621111	0.0335389	5.47927	K07305	msrB; peptide-methionine (R)-S-oxide reductase [EC:1.8.4.12]	methionine-R-sulfoxide reductase B1-A-like
	1181	CUST_3405_PI428621111	0.000461549	5.47514	K06794	NCAN, CSPG3; neurocan core protein	hypothetical protein LOC100698729
	1182	CUST_31011_PI428621111	0.00316397	5.4751	NIL	NIL	unknown
	1183	CUST_40656_PI428621111	0.00544819	5.47251	NIL	NIL	centromere protein W-like
	1184	CUST_16490_PI428621111	0.00193367	5.46177	K15688	MUL1; E3 ubiquitin-protein ligase MUL1 [EC:6.3.2.19]	mitochondrial ubiquitin ligase activator of nfkb 1-A-like
	1185	CUST_576_PI428621111	0.001899	5.45995	NIL	NIL	hypothetical protein LOC100703585
	1186	CUST_30972_PI428621111	0.0098336	5.45895	NIL	NIL	unknown
	1187	CUST_18221_PI428621111	0.0030172	5.45344	K11549	SPBC24, SPC24; kinetochore protein Spc24, animal type	kinetochore protein Spc24-like
	1188	CUST_15543_PI428621111	0.0347487	5.45273	NIL	NIL	deoxyribonuclease-1-like
	1189	CUST_5984_PI428621111	0.00894044	5.44617	NIL	NIL	EMILIN-2-like
	1190	CUST_59707_PI428621111	0.0497169	5.44471	NIL	NIL	CMP-N-acetylneuraminate-beta-galactosamide-alpha-2,3-sialyltransferase 1-like
	1191	CUST_3112_PI428621111	0.000435943	5.43561	K00654	E2.3.1.50; serine palmitoyltransferase [EC:2.3.1.50]	serine palmitoyltransferase 2-like
	1192	CUST_7298_PI428621111	0.0307986	5.43518	K00129	E1.2.1.5; aldehyde dehydrogenase (NAD(P)+) [EC:1.2.1.5]	retinaldehyde dehydrogenase 3 (raldh3)
	1193	CUST_11372_PI428621111	0.0069514	5.43123	K08180	SLC16A3; MFS transporter, MCP family, solute carrier family 16 (monocarboxylic acid transporters), member 3	monocarboxylate transporter 4-like
	1194	CUST_15783_PI428621111	0.00184747	5.42872	NIL	NIL	unknown
	1195	CUST_56865_PI428621111	0.00179143	5.42578	NIL	NIL	methyltransferase-like protein 4-like
	1196	CUST_37621_PI428621111	0.00477268	5.42517	NIL	NIL	unknown
	1197	CUST_53005_PI428621111	0.011755	5.41677	NIL	NIL	unknown
	1198	CUST_59841_PI428621111	0.00325142	5.41538	NIL	NIL	hypothetical protein LOC100700867
	1199	CUST_39676_PI428621111	0.0270383	5.41518	NIL	NIL	opioid growth factor receptor-like protein 1-like
	1200	CUST_30988_PI428621111	0.00252039	5.41285	NIL	NIL	cornifelin homolog B-like
	1201	CUST_8668_PI428621111	0.0184862	5.41045	K04368	MAP2K1, MEK1; mitogen-activated protein kinase kinase 1 [EC:2.7.12.2]	dual specificity mitogen-activated protein kinase kinase 1-like, transcript variant 1
	1202	CUST_14921_PI428621111	0.0206992	5.40946	NIL	NIL	coiled-coil domain-containing protein 81-like
	1203	CUST_8571_PI428621111	0.00880871	5.40779	NIL	NIL	hypothetical protein LOC100690621
	1204	CUST_4577_PI428621111	0.0101322	5.40745	K08183	SLC16A6; MFS transporter, MCP family, solute carrier family 16 (monocarboxylic acid transporters), member 6	monocarboxylate transporter 7-like
	1205	CUST_21197_PI428621111	0.00517639	5.40701	NIL	NIL	hypothetical protein LOC100711112
	1206	CUST_18213_PI428621111	0.0147793	5.40628	NIL	NIL	RING finger protein 213-like
	1207	CUST_26126_PI428621111	0.0103444	5.40564	NIL	NIL	unknown
	1208	CUST_3695_PI428621111	0.000939189	5.40494	NIL	NIL	von Willebrand factor A domain-containing protein 5A-like
	1209	CUST_13855_PI428621111	0.00614249	5.40296	K02219	CKS1; cyclin-dependent kinase regulatory subunit CKS1	cyclin-dependent kinases regulatory subunit 1-like
	1210	CUST_21490_PI428621111	0.00978253	5.40253	NIL	NIL	unknown
	1211	CUST_24527_PI428621111	0.0106196	5.38808	NIL	NIL	unknown
	1212	CUST_39761_PI428621111	0.00047789	5.38632	K04078	groES, HSPE1; chaperonin GroES	heat shock protein 10 (hspe1), nuclear gene encoding mitochondrial protein
	1213	CUST_38552_PI428621111	0.0202122	5.38094	NIL	NIL	unknown
	1214	CUST_345_PI428621111	0.00374988	5.378	K14314	NUP210, GP210; nuclear pore complex protein Nup210	nuclear pore membrane glycoprotein 210-like
	1215	CUST_21391_PI428621111	0.000730936	5.37708	K03156	TNFA; tumor necrosis factor superfamily, member 2	tumor necrosis factor-alpha
	1216	CUST_9668_PI428621111	0.000264848	5.37457	NIL	NIL	hypothetical protein LOC571430
	1217	CUST_20272_PI428621111	0.000524882	5.37045	NIL	NIL	unknown
	1218	CUST_11513_PI428621111	0.0328136	5.36924	NIL	NIL	GTPase IMAP family member 4-like
	1219	CUST_12797_PI428621111	0.000500367	5.3688	NIL	NIL	unknown
	1220	CUST_43778_PI428621111	0.0300588	5.36845	K10401	KIF18_19; kinesin family member 18/19	kinesin-like protein KIF18A
	1221	CUST_55851_PI428621111	0.00102472	5.36494	NIL	NIL	protein CCSMST1-like, transcript variant 2
	1222	CUST_11113_PI428621111	0.000675032	5.36386	NIL	NIL	von Willebrand factor A domain-containing protein 5A-like
	1223	CUST_30789_PI428621111	0.0234623	5.36328	NIL	NIL	hypothetical protein LOC100705931
	1224	CUST_48626_PI428621111	0.0118547	5.35757	NIL	NIL	unknown
	1225	CUST_41524_PI428621111	0.00410388	5.35507	K06560	MRC; mannose receptor, C type	JG742532
	1226	CUST_6522_PI428621111	0.00606675	5.35491	K07998	MMP19, MMP18; matrix metalloproteinase-19 (RASI) [EC:3.4.24.-]	matrix metalloproteinase-19-like
	1227	CUST_10179_PI428621111	0.00594372	5.35404	NIL	NIL	uncharacterized protein C3orf32-like
	1228	CUST_13717_PI428621111	0.0189393	5.35308	NIL	NIL	uncharacterized protein C1orf112 homolog
	1229	CUST_8971_PI428621111	0.0334633	5.35217	NIL	NIL	RING finger protein 213-like
	1230	CUST_24669_PI428621111	0.0383638	5.34968	K03783	punA; purine-nucleoside phosphorylase [EC:2.4.2.1]	purine nucleoside phosphorylase-like
	1231	CUST_59723_PI428621111	0.00680981	5.34791	NIL	NIL	poly [ADP-ribose] polymerase 14
	1232	CUST_37629_PI428621111	0.0036341	5.34772	NIL	NIL	unknown
	1233	CUST_6485_PI428621111	0.0108583	5.34696	NIL	NIL	protein transport protein Sec16B-like
	1234	CUST_20936_PI428621111	0.0319241	5.34626	K13712	PIP5KL1; phosphatidylinositol-4-phosphate 5-kinase-like protein 1 [EC:2.7.1.68]	phosphatidylinositol-4-phosphate 5-kinase, type I, alpha-like
	1235	CUST_9673_PI428621111	0.0261915	5.34319	NIL	NIL	protein FAM102B-like
	1236	CUST_10039_PI428621111	0.0321433	5.34201	NIL	NIL	unknown
	1237	CUST_53161_PI428621111	0.0109663	5.33704	NIL	NIL	inter-alpha-trypsin inhibitor heavy chain H3-like
	1238	CUST_3069_PI428621111	0.0228962	5.33517	K05039	SLC6A6S; solute carrier family 6 (neurotransmitter transporter, GABA)member 6/8/11/12/13	sodium- and chloride-dependent creatine transporter 1-like
	1239	CUST_54574_PI428621111	0.00257457	5.32894	NIL	NIL	unknown
	1240	CUST_10642_PI428621111	0.00845289	5.32811	NIL	NIL	uncharacterized protein C2orf62 homolog
	1241	CUST_38336_PI428621111	0.000953401	5.32677	K08738	CYC; cytochrome c	cytochrome c-b-like
	1242	CUST_27072_PI428621111	0.00428591	5.3247	NIL	NIL	unknown
	1243	CUST_46271_PI428621111	0.000613933	5.3227	NIL	NIL	unknown
	1244	CUST_42252_PI428621111	0.0008407	5.31709	NIL	NIL	GTPase IMAP family member 8-like
	1245	CUST_20865_PI428621111	0.00275284	5.30867	K08009	CYBA, P22PHOX; cytochrome b-245, alpha polypeptide	cytochrome b-245 light chain-like
	1246	CUST_57726_PI428621111	0.00127713	5.30415	NIL	NIL	unknown
	1247	CUST_41087_PI428621111	0.00627234	5.30273	NIL	NIL	unknown
	1248	CUST_23497_PI428621111	0.0207032	5.30065	K06635	PTTG; securin	securin-like
	1249	CUST_3933_PI428621111	0.00441033	5.28993	K12666	OST1, RPN1; oligosaccharyltransferase complex subunit alpha (ribophorin I)	dolichyl-diphosphooligosaccharide--protein glycosyltransferase subunit 1-like
	1250	CUST_6856_PI428621111	0.00178023	5.27833	K02206	CDK2; cyclin-dependent kinase 2 [EC:2.7.11.22]	cyclin-dependent kinase 2-like, transcript variant 1
	1251	CUST_15487_PI428621111	0.00187444	5.27633	NIL	NIL	hypothetical protein LOC100699704
	1252	CUST_12735_PI428621111	0.0112293	5.27619	K12333	ADM; adrenomedullin	adrenomedullin-1 (adm1)
	1253	CUST_14963_PI428621111	0.00261338	5.27592	K00286	E1.5.1.2, proC; pyrroline-5-carboxylate reductase [EC:1.5.1.2]	pyrroline-5-carboxylate reductase 2-like
	1254	CUST_35453_PI428621111	0.0037292	5.27538	NIL	NIL	unknown
	1255	CUST_40162_PI428621111	0.00720212	5.26875	NIL	NIL	unknown
	1256	CUST_34886_PI428621111	0.0076292	5.26609	NIL	NIL	mitotic checkpoint serine/threonine-protein kinase BUB1 beta
	1257	CUST_39461_PI428621111	0.00390954	5.26209	NIL	NIL	unknown
	1258	CUST_42287_PI428621111	0.00113126	5.25829	NIL	NIL	unknown
	1259	CUST_4563_PI428621111	0.00116299	5.25731	K05745	DIAPH3, DRF3; diaphanous 3	hypothetical protein LOC100693248
	1260	CUST_31683_PI428621111	0.00121672	5.2569	K12230	PIK3AP1, BCAP; phosphoinositide 3-kinase adapter protein 1	phosphoinositide 3-kinase adapter protein 1
	1261	CUST_55821_PI428621111	0.00976714	5.24924	NIL	NIL	unknown
	1262	CUST_8849_PI428621111	0.032168	5.24882	NIL	NIL	vav-like protein C9orf100 homolog
	1263	CUST_57977_PI428621111	0.00109722	5.24866	NIL	NIL	centromere protein Q-like
	1264	CUST_29640_PI428621111	0.0339766	5.24608	NIL	NIL	hypothetical protein LOC100711984
	1265	CUST_6260_PI428621111	0.00527098	5.24111	K13421	UMPS; uridine monophosphate synthetase [EC:2.4.2.10 4.1.1.23]	uridine 5'-monophosphate synthase-like
	1266	CUST_28330_PI428621111	0.0258256	5.24098	K15302	STXBP4, SYNIP; syntaxin-binding protein 4	syntaxin-binding protein 4-like
	1267	CUST_40684_PI428621111	0.00295102	5.23975	NIL	NIL	unknown
	1268	CUST_22929_PI428621111	0.00374036	5.23959	NIL	NIL	unknown
	1269	CUST_3932_PI428621111	0.00103444	5.23954	NIL	NIL	helicase, lymphoid-specific (HELLS)
	1270	CUST_58216_PI428621111	0.038946	5.23619	NIL	NIL	unknown
	1271	CUST_16579_PI428621111	0.0320488	5.22914	NIL	NIL	unknown
	1272	CUST_25870_PI428621111	0.00547284	5.2256	NIL	NIL	mitochondrial fission process protein 1-like
	1273	CUST_3314_PI428621111	0.00249287	5.22543	K15779	PGM2; phosphoglucomutase / phosphopentomutase [EC:5.4.2.2 5.4.2.7]	phosphoglucomutase 2 (PGM2)
	1274	CUST_46750_PI428621111	0.00689565	5.2239	NIL	NIL	unknown
	1275	CUST_5754_PI428621111	0.00606352	5.22283	K07375	TUBB; tubulin beta	tubulin beta chain-like
	1276	CUST_5203_PI428621111	0.0083393	5.21591	K04829	ASIC1, ACCN2, BNAC2; acid-sensing ion channel 1	amiloride-sensitive cation channel 2, neuronal-like
	1277	CUST_3007_PI428621111	0.0253181	5.21424	NIL	NIL	dymeclin-like
	1278	CUST_39472_PI428621111	0.0245109	5.20374	NIL	NIL	unknown
	1279	CUST_38043_PI428621111	0.0367476	5.19615	NIL	NIL	unknown
	1280	CUST_19518_PI428621111	0.00962289	5.19146	K08452	GPR97; G protein-coupled receptor 97	G-protein coupled receptor 126-like
	1281	CUST_6531_PI428621111	0.00119471	5.19083	NIL	NIL	armadillo repeat-containing protein 6-like
	1282	CUST_59832_PI428621111	0.0248908	5.19079	NIL	NIL	UPF0553 protein C9orf64 homolog
	1283	CUST_20546_PI428621111	0.00721393	5.18727	K07916	RAB7L1, RAB7L; Ras-related protein Rab-7L1	ras-related protein Rab-7L1-like
	1284	CUST_5394_PI428621111	0.003845	5.18267	NIL	NIL	serine/threonine-protein kinase Sgk1-like
	1285	CUST_7878_PI428621111	0.0401659	5.17369	K14707	SLC26A10; solute carrier family 26, member 10	solute carrier family 26 member 10-like
	1286	CUST_8868_PI428621111	0.00973521	5.17245	K01080	PPAP2; phosphatidate phosphatase [EC:3.1.3.4]	lipid phosphate phosphohydrolase 1-like
	1287	CUST_18409_PI428621111	0.0198203	5.17102	NIL	NIL	insulin-like growth factor-binding protein 1-like
	1288	CUST_5647_PI428621111	0.0012542	5.16921	K12473	LDLR; low-density lipoprotein receptor	low-density lipoprotein receptor 1-like
	1289	CUST_50490_PI428621111	0.0332634	5.16112	K10380	ANK; ankyrin	ankyrin-2
	1290	CUST_45214_PI428621111	0.0225713	5.15607	NIL	NIL	unknown
	1291	CUST_28373_PI428621111	0.00485108	5.1549	NIL	NIL	unknown
	1292	CUST_34894_PI428621111	0.027516	5.15317	NIL	NIL	unknown
	1293	CUST_12038_PI428621111	0.0323053	5.13639	K14360	OSTALPHA, OSTA, SLC51A1; organic solute transporter subunit alpha	organic solute transporter subunit alpha-like
	1294	CUST_32124_PI428621111	0.0170432	5.13116	K06747	B7H4, VTCN1; immune costimulatory protein B7-H4	butyrophilin subfamily 3 member A3-like
	1295	CUST_40110_PI428621111	0.00205089	5.12963	NIL	NIL	unknown
	1296	CUST_8053_PI428621111	0.003958	5.12648	K09028	JUNB; transcription factor jun-B	transcription factor jun-B-like, transcript variant 2
	1297	CUST_4812_PI428621111	0.0108588	5.11473	NIL	NIL	protein-cysteine N-palmitoyltransferase HHAT-like
	1298	CUST_5538_PI428621111	0.0200293	5.11053	K06798	CDH6; cadherin 6, type 2, K-cadherin	cadherin-6-like
	1299	CUST_35241_PI428621111	0.00804819	5.10717	NIL	NIL	unknown
	1300	CUST_4793_PI428621111	0.0103936	5.1052	NIL	NIL	uncharacterized protein KIAA0895-like
	1301	CUST_6648_PI428621111	0.00109722	5.09684	K05654	ABCB3, TAP2; ATP-binding cassette, subfamily B (MDR/TAP), member 3	antigen peptide transporter 2-like
	1302	CUST_22716_PI428621111	0.00136139	5.09247	NIL	NIL	unknown
	1303	CUST_38205_PI428621111	0.00758393	5.09008	NIL	NIL	hypothetical protein LOC100700831
	1304	CUST_14588_PI428621111	0.0122733	5.08843	NIL	NIL	C3a anaphylatoxin chemotactic receptor-like
	1305	CUST_31286_PI428621111	0.00340939	5.08732	NIL	NIL	unknown
	1306	CUST_4203_PI428621111	0.0277873	5.08677	NIL	NIL	protein FAM55C-like
	1307	CUST_9186_PI428621111	0.0190208	5.08389	NIL	NIL	unknown
	1308	CUST_27665_PI428621111	0.0214524	5.08083	NIL	NIL	protein PIEZO2-like
	1309	CUST_19144_PI428621111	0.0112769	5.08009	NIL	NIL	unknown
	1310	CUST_2421_PI428621111	0.0049776	5.07316	K05653	ABCB2, TAP1; ATP-binding cassette, subfamily B (MDR/TAP), member 2	antigen peptide transporter 1-like
	1311	CUST_20145_PI428621111	0.0426315	5.06945	NIL	NIL	unknown
	1312	CUST_30775_PI428621111	0.00923496	5.06718	K04379	FOS; proto-oncogene protein c-fos	c-fos protein (c-fos)
	1313	CUST_47395_PI428621111	0.00542919	5.06633	NIL	NIL	unknown
	1314	CUST_19737_PI428621111	0.000295801	5.06382	K10949	KDELR; ER lumen protein retaining receptor	ER lumen protein retaining receptor 2-like
	1315	CUST_17149_PI428621111	0.00487546	5.06244	NIL	NIL	leucine-rich repeat-containing protein 20-like
	1316	CUST_4140_PI428621111	0.0165622	5.06066	NIL	NIL	stAR-related lipid transfer protein 13-like
	1317	CUST_28366_PI428621111	0.0183249	5.05248	K13618	PLA1A; phospholipase A1 member A [EC:3.1.1.-]	phospholipase A1 member A (pla1a)
	1318	CUST_2381_PI428621111	0.00386565	5.05078	K02209	MCM5, CDC46; DNA replication licensing factor MCM5 [EC:3.6.4.12]	DNA replication licensing factor mcm5-like
	1319	CUST_27384_PI428621111	0.000454069	5.04987	NIL	NIL	unknown
	1320	CUST_44128_PI428621111	0.0041261	5.04591	NIL	NIL	unknown
	1321	CUST_2845_PI428621111	0.00670068	5.0433	K08799	MELK; maternal embryonic leucine zipper kinase [EC:2.7.11.1]	maternal embryonic leucine zipper kinase (MELK)
	1322	CUST_9967_PI428621111	0.00876868	5.0418	NIL	NIL	filamin-B-like
	1323	CUST_26663_PI428621111	0.00914966	5.03958	NIL	NIL	containsPredictedCDS
	1324	CUST_38667_PI428621111	0.00107323	5.02826	K09307	HOX_7; homeobox protein HoxA/B7	homeobox protein Hox-A7-like
	1325	CUST_28933_PI428621111	0.00140103	5.02574	NIL	NIL	von Willebrand factor A domain-containing protein 5A-like
	1326	CUST_9266_PI428621111	0.00342236	5.01813	K14319	RANGAP1; Ran GTPase-activating protein 1	ran GTPase-activating protein 1-like
	1327	CUST_6615_PI428621111	0.0126283	5.01743	NIL	NIL	hypothetical protein LOC100708366
	1328	CUST_11333_PI428621111	0.0356201	5.0105	NIL	NIL	spindle and kinetochore-associated protein 3
	1329	CUST_1537_PI428621111	0.042408	5.00786	NIL	NIL	anoctamin-5-like
	1330	CUST_15794_PI428621111	0.0135755	5.005	NIL	NIL	containsPredictedCDS
	1331	CUST_22499_PI428621111	0.0119615	5.00357	NIL	NIL	uncharacterized protein C6orf150-like, partial
	1332	CUST_7848_PI428621111	0.00745281	5.00159	NIL	NIL	unknown
	1333	CUST_10393_PI428621111	0.0334133	5.00149	NIL	NIL	unknown
	1334	CUST_3578_PI428621111	0.00491799	5.0011	NIL	NIL	hypothetical protein LOC100693993
	1335	CUST_2124_PI428621111	0.00716145	5.00067	K01389	MME; neprilysin [EC:3.4.24.11]	neprilysin-like
	1336	CUST_24604_PI428621111	0.00336563	4.99455	NIL	NIL	rRNA maturation factor homolog
	1337	CUST_29705_PI428621111	0.0307927	4.99194	NIL	NIL	unknown
	1338	CUST_12488_PI428621111	0.00298856	4.9917	NIL	NIL	kinesin-like protein KIF20B-like
	1339	CUST_34660_PI428621111	0.00916746	4.99152	NIL	NIL	hypothetical protein LOC560708
	1340	CUST_55421_PI428621111	0.0125474	4.98909	K04636	GNA14; guanine nucleotide-binding protein subunit alpha-14	guanine nucleotide-binding protein subunit alpha-14-like
	1341	CUST_3196_PI428621111	0.0016211	4.98751	NIL	NIL	unknown
	1342	CUST_29861_PI428621111	0.00131731	4.97599	NIL	NIL	unknown
	1343	CUST_59906_PI428621111	0.000441704	4.97549	K09502	DNAJA1; DnaJ homolog subfamily A member 1	dnaJ homolog subfamily A member 1-like
	1344	CUST_23335_PI428621111	0.00366726	4.97469	NIL	NIL	unknown
	1345	CUST_49428_PI428621111	0.0139743	4.97014	NIL	NIL	unknown
	1346	CUST_11477_PI428621111	0.00121218	4.96989	NIL	NIL	phosphatidate phosphatase PPAPDC1B-like
	1347	CUST_57084_PI428621111	0.0166432	4.96812	NIL	NIL	protein OSCP1-like
	1348	CUST_13797_PI428621111	0.0242456	4.96768	NIL	NIL	torsin family 2, member A (tor2a)
	1349	CUST_21629_PI428621111	0.0273915	4.9675	NIL	NIL	unknown
	1350	CUST_33227_PI428621111	0.0122733	4.96561	NIL	NIL	dynein heavy chain 8, axonemal
	1351	CUST_56175_PI428621111	0.00500874	4.96163	NIL	NIL	SPRY domain-containing protein 3-like
	1352	CUST_59752_PI428621111	0.0321433	4.96032	NIL	NIL	syntaxin-binding protein 4-like
	1353	CUST_11984_PI428621111	0.00218402	4.96023	K10886	XRCC4; DNA-repair protein XRCC4	DNA repair protein XRCC4-like
	1354	CUST_22627_PI428621111	0.00165414	4.95779	NIL	NIL	unknown
	1355	CUST_18218_PI428621111	0.00185085	4.95412	K10735	GINS4, SLD5; GINS complex subunit 4	DNA replication complex GINS protein SLD5-like
	1356	CUST_5589_PI428621111	0.000563138	4.95341	K04424	ZAK, MLTK; sterile alpha motif and leucine zipper containing kinase AZK [EC:2.7.11.25]	mitogen-activated protein kinase kinase kinase MLT-like
	1357	CUST_37759_PI428621111	0.000312547	4.94982	NIL	NIL	unknown
	1358	CUST_1718_PI428621111	0.00203178	4.94692	NIL	NIL	oxysterol-binding protein-related protein 3-like
	1359	CUST_34266_PI428621111	0.0362386	4.94433	NIL	NIL	unknown
	1360	CUST_8011_PI428621111	0.00250594	4.94427	K14614	SLC46A2; MFS transporter, PCFT/HCP family, solute carrier family 46 (thymic stromal cotransporter), member 2	thymic stromal cotransporter homolog
	1361	CUST_25895_PI428621111	0.00840666	4.94401	NIL	NIL	Integral membrane protein GPR177 (gp177)
	1362	CUST_14259_PI428621111	0.00101306	4.94363	NIL	NIL	unknown
	1363	CUST_39673_PI428621111	0.00432237	4.94319	NIL	NIL	unknown
	1364	CUST_21234_PI428621111	0.0212505	4.9387	NIL	NIL	unknown
	1365	CUST_11855_PI428621111	0.00040264	4.93199	K08847	RIPK3; receptor-interacting serine/threonine-protein kinase 3 [EC:2.7.11.1]	receptor-interacting serine/threonine-protein kinase 3-like
	1366	CUST_38124_PI428621111	0.0203612	4.92779	NIL	NIL	unknown
	1367	CUST_11915_PI428621111	0.0023158	4.92444	NIL	NIL	unknown
	1368	CUST_11309_PI428621111	0.00311184	4.92042	K11498	CENPE; centromeric protein E	hypothetical protein LOC100697905
	1369	CUST_32789_PI428621111	0.00822994	4.9177	NIL	NIL	si:ch211-192p3.1
	1370	CUST_25384_PI428621111	0.0360943	4.91625	NIL	NIL	membrane-spanning 4-domains subfamily A member 4A-like
	1371	CUST_36402_PI428621111	0.0080187	4.91572	NIL	NIL	unknown
	1372	CUST_3981_PI428621111	0.00593791	4.91552	K01937	E6.3.4.2, pyrG; CTP synthase [EC:6.3.4.2]	CTP synthase 1-like
	1373	CUST_42837_PI428621111	0.00336476	4.91503	NIL	NIL	unknown
	1374	CUST_507_PI428621111	0.00249369	4.91498	K10358	MYO6; myosin VI	myosin-VI-like, transcript variant 1
	1375	CUST_20653_PI428621111	0.0185744	4.91373	K07865	RHOU, WRCH1; Ras homolog gene family, member U	rho-related GTP-binding protein RhoU-like
	1376	CUST_42500_PI428621111	0.0180865	4.90892	NIL	NIL	unknown
	1377	CUST_26334_PI428621111	0.00393541	4.90417	K09648	IMP2; mitochondrial inner membrane protease subunit 2 [EC:3.4.21.-]	IMP2 inner mitochondrial membrane peptidase-like (S. cerevisiae) (immp2l), nuclear gene encoding mitochondrial protein
	1378	CUST_9798_PI428621111	0.00247337	4.90375	K16587	HAUS4; HAUS augmin-like complex subunit 4	HAUS augmin-like complex subunit 4-like
	1379	CUST_46826_PI428621111	0.00181092	4.90345	NIL	NIL	unknown
	1380	CUST_32505_PI428621111	0.00593013	4.89976	NIL	NIL	obscurin-like
	1381	CUST_16743_PI428621111	0.00322664	4.89813	K11546	PMF1; polyamine-modulated factor 1	polyamine-modulated factor 1-like
	1382	CUST_14121_PI428621111	0.0173503	4.89174	K04992	MCOLN1; mucolipin 1	mucolipin-1-like
	1383	CUST_4514_PI428621111	0.000647843	4.89148	K15275	SLC35B1; solute carrier family 35 (UDP-galactose transporter), memberB1	solute carrier family 35 member B1-like
	1384	CUST_7305_PI428621111	0.0318622	4.89134	NIL	NIL	actin filament-associated protein 1-like 1-like
	1385	CUST_29733_PI428621111	0.00275388	4.88889	NIL	NIL	UPF0556 protein C19orf10-like
	1386	CUST_5830_PI428621111	0.0114695	4.88884	K03908	PROS1; protein S	vitamin K-dependent protein S-like
	1387	CUST_3400_PI428621111	0.000230809	4.88557	K02516	PRMT5, HSL7; protein arginine N-methyltransferase 5 [EC:2.1.1.125]	protein arginine N-methyltransferase 5-like
	1388	CUST_5493_PI428621111	0.000889303	4.88451	K08142	SLC2A3, GLUT3; MFS transporter, SP family, solute carrier family 2 (facilitated glucose transporter), member 3	solute carrier family 2, facilitated glucose transporter member 3-like
	1389	CUST_1231_PI428621111	0.00154364	4.88243	K09604	ARTS1; adipocyte-derived leucine aminopeptidase [EC:3.4.11.-]	endoplasmic reticulum aminopeptidase 1 (ERAP1)
	1390	CUST_33889_PI428621111	0.00958979	4.88107	NIL	NIL	NGFI-A-binding protein 2-like
	1391	CUST_2482_PI428621111	0.00122909	4.87966	K01868	TARS, thrS; threonyl-tRNA synthetase [EC:6.1.1.3]	threonyl-tRNA synthetase, cytoplasmic-like, transcript variant 1
	1392	CUST_29578_PI428621111	0.0229732	4.87844	NIL	NIL	unknown
	1393	CUST_46048_PI428621111	0.00491018	4.87778	NIL	NIL	poly(ADP-ribose) glycohydrolase-like
	1394	CUST_13969_PI428621111	0.0472698	4.87331	NIL	NIL	unknown
	1395	CUST_9193_PI428621111	0.00357221	4.86616	NIL	NIL	unknown
	1396	CUST_13874_PI428621111	0.00165414	4.86508	K10343	SPSB1_4, SSB1, SSB4; SPRY domain-containing SOCS box protein 1/4	SPRY domain-containing SOCS box protein 4-like
	1397	CUST_5898_PI428621111	0.0431575	4.86467	NIL	NIL	serine incorporator 5-like
	1398	CUST_50121_PI428621111	0.0146772	4.86338	NIL	NIL	unknown
	1399	CUST_11544_PI428621111	0.000886244	4.85946	K07819	B3GALT1; beta-1,3-galactosyltransferase 1 [EC:2.4.1.-]	beta-1,3-galactosyltransferase 1-like
	1400	CUST_30381_PI428621111	0.0113052	4.85581	NIL	NIL	unknown
	1401	CUST_10231_PI428621111	0.00142859	4.85548	K07759	PARG; poly(ADP-ribose) glycohydrolase [EC:3.2.1.143]	poly(ADP-ribose) glycohydrolase-like
	1402	CUST_39644_PI428621111	0.0282452	4.8507	NIL	NIL	unknown
	1403	CUST_23124_PI428621111	0.00248367	4.85068	NIL	NIL	unknown
	1404	CUST_2377_PI428621111	0.0154738	4.84554	K14700	SLC26A1, SAT1; solute carrier family 26 (sulfate anion transporter), member 1	sulfate anion transporter 1-like
	1405	CUST_18289_PI428621111	0.0333756	4.84104	NIL	NIL	adrenodoxin-like protein, mitochondrial-like
	1406	CUST_22525_PI428621111	0.0014126	4.83768	NIL	NIL	unknown
	1407	CUST_564_PI428621111	0.011974	4.83653	K16857	THBS1; thrombospondin 1	thrombospondin-1b (thbs1b)
	1408	CUST_41788_PI428621111	0.0259582	4.8364	NIL	NIL	unknown
	1409	CUST_5255_PI428621111	0.00429761	4.83391	K01131	STS; steryl-sulfatase [EC:3.1.6.2]	steroid sulfatase (microsomal), isozyme S (STS)
	1410	CUST_25028_PI428621111	0.00287065	4.83281	NIL	NIL	diamine acetyltransferase 2-like
	1411	CUST_49518_PI428621111	0.00115911	4.83246	NIL	NIL	unknown
	1412	CUST_4163_PI428621111	0.00104443	4.83056	K09593	GAB1; GRB2-associated-binding protein 1	hypothetical protein LOC100707394
	1413	CUST_36154_PI428621111	0.0156058	4.82917	NIL	NIL	unknown
	1414	CUST_41137_PI428621111	0.0113603	4.82126	NIL	NIL	unknown
	1415	CUST_21951_PI428621111	0.00270044	4.81947	NIL	NIL	unknown
	1416	CUST_5434_PI428621111	0.032962	4.81262	NIL	NIL	unknown
	1417	CUST_4162_PI428621111	0.00311429	4.81041	K00016	LDH, ldh; L-lactate dehydrogenase [EC:1.1.1.27]	lactate dehydrogenase, transcript variant 1
	1418	CUST_26210_PI428621111	0.0131385	4.81	NIL	NIL	hypothetical protein LOC100321723
	1419	CUST_32759_PI428621111	0.0361236	4.80992	NIL	NIL	unknown
	1420	CUST_12893_PI428621111	0.000552175	4.80876	NIL	NIL	containsPredictedCDS
	1421	CUST_27973_PI428621111	0.00571028	4.80725	K11511	APITD1, CENPS, MHF1; centromere protein S	centromere protein S-like
	1422	CUST_48237_PI428621111	0.00320755	4.80434	NIL	NIL	interferon-induced protein 44-like
	1423	CUST_46165_PI428621111	0.00591315	4.80244	NIL	NIL	unknown
	1424	CUST_7551_PI428621111	0.00119132	4.80062	K07192	FLOT; flotillin	flotillin-2a-like
	1425	CUST_40079_PI428621111	0.00237911	4.79895	NIL	NIL	unknown
	1426	CUST_29899_PI428621111	0.0153128	4.79774	NIL	NIL	uncharacterized protein C22orf15
	1427	CUST_22623_PI428621111	0.0208123	4.79754	NIL	NIL	insulin-like growth factor-binding protein 3-like
	1428	CUST_20607_PI428621111	0.0128343	4.79455	NIL	NIL	hypothetical protein LOC100700867
	1429	CUST_13418_PI428621111	0.0011793	4.79416	NIL	NIL	CDK5 and ABL1 enzyme substrate 2-like
	1430	CUST_7352_PI428621111	0.000371381	4.79404	NIL	NIL	endoplasmic reticulum resident protein 44-like
	1431	CUST_20906_PI428621111	0.00483518	4.79291	NIL	NIL	unknown
	1432	CUST_15955_PI428621111	0.0113176	4.78988	NIL	NIL	unknown
	1433	CUST_6206_PI428621111	0.035351	4.78879	NIL	NIL	ADAMTS-like protein 5 precursor
	1434	CUST_7842_PI428621111	0.00320755	4.78702	K01809	E5.3.1.8, manA; mannose-6-phosphate isomerase [EC:5.3.1.8]	mannose-6-phosphate isomerase-like
	1435	CUST_41821_PI428621111	0.00932058	4.78573	K14313	NUP35, NUP53; nuclear pore complex protein Nup53	unknown
	1436	CUST_18708_PI428621111	0.0136237	4.78561	NIL	NIL	hypothetical protein LOC100700550
	1437	CUST_12019_PI428621111	0.00604246	4.78403	K16729	CHORDC1, CHP1; cysteine and histidine-rich domain-containing protein 1	cysteine and histidine-rich domain (CHORD)-containing, zinc binding protein 1 (chordc1)
	1438	CUST_58638_PI428621111	0.0127931	4.78075	K00820	E2.6.1.16, glmS; glucosamine--fructose-6-phosphate aminotransferase (isomerizing) [EC:2.6.1.16]	glutamine-fructose-6-phosphate transaminase 2 (gfpt2)
	1439	CUST_1637_PI428621111	0.0449605	4.78048	NIL	NIL	unknown
	1440	CUST_673_PI428621111	0.00242669	4.77848	K11274	WDHD1, CTF4; chromosome transmission fidelity protein 4	WD repeat and HMG-box DNA-binding protein 1-like
	1441	CUST_55200_PI428621111	0.00858822	4.77644	NIL	NIL	unknown
	1442	CUST_30514_PI428621111	0.010484	4.77609	K15615	SIX4; homeobox protein SIX4	homeobox protein SIX4-like
	1443	CUST_28688_PI428621111	0.00942945	4.77214	K04591	EMR1; egf-like module containing, mucin-like, hormone receptor-like 1	EGF-like module-containing mucin-like hormone receptor-like 1-like
	1444	CUST_26574_PI428621111	0.00493171	4.77134	NIL	NIL	mitochondrial intermembrane space import and assembly protein 40-like
	1445	CUST_35732_PI428621111	0.000613933	4.76898	NIL	NIL	hypothetical protein LOC100703912
	1446	CUST_43805_PI428621111	0.00663791	4.76765	NIL	NIL	treslin
	1447	CUST_25111_PI428621111	0.0396031	4.7672	NIL	NIL	unknown
	1448	CUST_2218_PI428621111	0.00494994	4.76563	NIL	NIL	protein FAM65A-like
	1449	CUST_6837_PI428621111	0.000340126	4.76273	NIL	NIL	tumor necrosis factor alpha-induced protein 2-like
	1450	CUST_9884_PI428621111	0.0110858	4.76205	K11269	CTF18, CHL12; chromosome transmission fidelity protein 18	CTF18, chromosome transmission fidelity factor 18 homolog (S. cerevisiae) (chtf18)
	1451	CUST_7315_PI428621111	0.0453528	4.76196	NIL	NIL	angiopoietin-like 1 (angptl1)
	1452	CUST_17983_PI428621111	0.00472876	4.76045	K09382	PAX1_9; paired box protein 1/9	paired box protein Pax-1-like
	1453	CUST_48436_PI428621111	0.00074143	4.75591	NIL	NIL	complement factor H-like
	1454	CUST_12657_PI428621111	0.00354698	4.75509	K11653	ARID1; AT-rich interactive domain-containing protein 1	si:dkey-60a16.3 (si:dkey-60a16.3)
	1455	CUST_28648_PI428621111	0.00291039	4.75182	NIL	NIL	unknown
	1456	CUST_32248_PI428621111	0.00170962	4.749	K02154	ATPeVI, ATP6N1A; V-type H+-transporting ATPase subunit I [EC:3.6.3.14]	unknown
	1457	CUST_5560_PI428621111	0.00179227	4.74721	K01090	E3.1.3.16; protein phosphatase [EC:3.1.3.16]	ubiquitin-like domain-containing CTD phosphatase 1-like
	1458	CUST_10057_PI428621111	0.000323463	4.74373	K10684	UBLE1A, SAE1; ubiquitin-like 1-activating enzyme E1 A [EC:6.3.2.19]	SUMO-activating enzyme subunit 1-like
	1459	CUST_55846_PI428621111	0.0206998	4.74236	NIL	NIL	unknown
	1460	CUST_29836_PI428621111	0.0014931	4.73894	NIL	NIL	unknown
	1461	CUST_11828_PI428621111	0.0474034	4.73847	NIL	NIL	RAD51-associated protein 1-like
	1462	CUST_32550_PI428621111	0.00239932	4.73841	NIL	NIL	interferon-induced protein 44-like
	1463	CUST_38194_PI428621111	0.00156504	4.73648	NIL	NIL	unknown
	1464	CUST_1230_PI428621111	0.00526922	4.73159	K05095	FGFR4; fibroblast growth factor receptor 4 [EC:2.7.10.1]	fibroblast growth factor receptor 4-like
	1465	CUST_5471_PI428621111	0.00845716	4.73039	NIL	NIL	si:dkey-28h18.4 (si:dkey-28h18.4)
	1466	CUST_30107_PI428621111	0.0287123	4.72789	NIL	NIL	unknown
	1467	CUST_31437_PI428621111	0.00172475	4.72496	K00858	ppnK, NADK; NAD+ kinase [EC:2.7.1.23]	NAD kinase-like
	1468	CUST_28308_PI428621111	0.00384847	4.72318	NIL	NIL	unknown
	1469	CUST_21367_PI428621111	0.00109487	4.71747	NIL	NIL	apolipoprotein O-like
	1470	CUST_59989_PI428621111	0.0165376	4.7159	NIL	NIL	rho GTPase-activating protein 21-like
	1471	CUST_13300_PI428621111	0.00546376	4.70963	NIL	NIL	uncharacterized protein LOC541512
	1472	CUST_53205_PI428621111	0.000339646	4.70537	NIL	NIL	tumor necrosis factor alpha-induced protein 2-like
	1473	CUST_10924_PI428621111	0.00837821	4.70292	K05948	FNG; fringe [EC:2.4.1.222]	beta-1,3-N-acetylglucosaminyltransferase lunatic fringe-like
	1474	CUST_33259_PI428621111	0.000971206	4.69987	NIL	NIL	butyrophilin-like protein 2-like
	1475	CUST_29171_PI428621111	0.00212808	4.69978	NIL	NIL	hypothetical protein LOC100695246
	1476	CUST_7079_PI428621111	0.0233602	4.69536	NIL	NIL	unknown
	1477	CUST_38206_PI428621111	0.00248787	4.68698	NIL	NIL	hypothetical protein LOC100705193
	1478	CUST_44783_PI428621111	0.0434547	4.68647	NIL	NIL	unknown
	1479	CUST_30981_PI428621111	0.00300468	4.6864	K08441	GPR171; G protein-coupled receptor 171	probable G-protein coupled receptor 171-like
	1480	CUST_18482_PI428621111	0.00195164	4.68504	K06689	UBE2D_E, UBC4, UBC5; ubiquitin-conjugating enzyme E2 D/E [EC:6.3.2.19]	ubiquitin-conjugating enzyme E2 E1-like
	1481	CUST_8411_PI428621111	0.0091748	4.68321	K12470	SH3KBP1, CIN85; SH3 domain-containing kinase-binding protein 1	SH3 domain-containing kinase-binding protein 1-like
	1482	CUST_2364_PI428621111	0.0487679	4.68216	K10483	BTBD11; BTB/POZ domain-containing protein 11	ankyrin repeat and BTB/POZ domain-containing protein BTBD11-A-like
	1483	CUST_30901_PI428621111	0.0022164	4.68155	K10898	FAAP24; fanconi anemia-associated protein	Fanconi anemia-associated protein of 24 kDa-like
	1484	CUST_16185_PI428621111	0.0048287	4.68007	NIL	NIL	hypothetical protein LOC571706
	1485	CUST_10054_PI428621111	0.000403795	4.67951	NIL	NIL	45 kDa calcium-binding protein-like
	1486	CUST_12156_PI428621111	0.0158429	4.67808	NIL	NIL	centlein
	1487	CUST_41124_PI428621111	0.00347372	4.67452	NIL	NIL	unknown
	1488	CUST_22303_PI428621111	0.00156504	4.67278	NIL	NIL	hypothetical protein LOC796271
	1489	CUST_12667_PI428621111	0.00196325	4.6716	K07635	FUT7; galactoside alpha-1,3-fucosyltransferase 7 [EC:2.4.1.-]	alpha-(1,3)-fucosyltransferase-like
	1490	CUST_8249_PI428621111	0.00508931	4.67006	NIL	NIL	unknown
	1491	CUST_54966_PI428621111	0.031427	4.66734	NIL	NIL	unknown
	1492	CUST_49043_PI428621111	0.00545685	4.66348	NIL	NIL	unknown
	1493	CUST_48137_PI428621111	0.0126662	4.65989	NIL	NIL	unknown
	1494	CUST_12457_PI428621111	0.00710371	4.65294	NIL	NIL	DNA damage-regulated autophagy modulator protein 2-like
	1495	CUST_20961_PI428621111	0.0123954	4.6527	K07934	IFT27, RAYL, RABL4; intraflagellar transport protein 27 homolog	intraflagellar transport protein 27 homolog
	1496	CUST_46696_PI428621111	0.0192409	4.65233	NIL	NIL	unknown
	1497	CUST_11587_PI428621111	0.0153555	4.65189	K11512	CENPT; centromere protein T	hypothetical protein LOC100691496
	1498	CUST_19378_PI428621111	0.0011793	4.65023	NIL	NIL	thioredoxin-related transmembrane protein 1-like
	1499	CUST_29801_PI428621111	0.0288555	4.64934	NIL	NIL	unknown
	1500	CUST_22825_PI428621111	0.0407735	4.64247	K10483	BTBD11; BTB/POZ domain-containing protein 11	ankyrin repeat and BTB/POZ domain-containing protein BTBD11-A-like
	1501	CUST_54034_PI428621111	0.00925646	4.63948	NIL	NIL	unknown
	1502	CUST_46863_PI428621111	0.003845	4.63757	NIL	NIL	unknown
	1503	CUST_1809_PI428621111	0.014225	4.6349	NIL	NIL	unknown
	1504	CUST_16925_PI428621111	0.00199436	4.63303	K01079	serB, PSPH; phosphoserine phosphatase [EC:3.1.3.3]	Phosphoserine phosphatase (serb)
	1505	CUST_12648_PI428621111	0.0231215	4.63156	K03103	MINPP1; multiple inositol-polyphosphate phosphatase [EC:3.1.3.62]	multiple inositol polyphosphate phosphatase 1-like
	1506	CUST_59944_PI428621111	0.00940573	4.61995	NIL	NIL	endoplasmic reticulum resident protein 44-like
	1507	CUST_24059_PI428621111	0.0198357	4.61988	NIL	NIL	tripartite motif-containing protein 16-like
	1508	CUST_55728_PI428621111	0.0210289	4.61969	NIL	NIL	unknown
	1509	CUST_59244_PI428621111	0.00047789	4.61719	NIL	NIL	vesicle transport protein GOT1B-like
	1510	CUST_19881_PI428621111	0.0153999	4.61314	NIL	NIL	unknown
	1511	CUST_14000_PI428621111	0.0407041	4.61107	NIL	NIL	unknown
	1512	CUST_49810_PI428621111	0.0183727	4.61088	NIL	NIL	unknown
	1513	CUST_21146_PI428621111	0.00827563	4.61055	NIL	NIL	unknown
	1514	CUST_1985_PI428621111	0.00240165	4.60853	K14429	SLC12A9, CCC6; solute carrier family 12 (potassium/chloride transporters), member 9	solute carrier family 12 member 9-like
	1515	CUST_5657_PI428621111	0.0107933	4.60832	K03363	CDC20; cell division cycle 20, cofactor of APC complex	cell division cycle protein 20 homolog
	1516	CUST_43674_PI428621111	0.0141766	4.60473	NIL	NIL	unknown
	1517	CUST_59900_PI428621111	0.00409436	4.6023	NIL	NIL	fibrocystin-L
	1518	CUST_4227_PI428621111	0.00405022	4.59743	K10777	LIG4, DNL4; DNA ligase 4 [EC:6.5.1.1]	ligase IV, DNA, ATP-dependent (LIG4)
	1519	CUST_22933_PI428621111	0.0498648	4.59734	NIL	NIL	unknown
	1520	CUST_10787_PI428621111	0.0224215	4.59677	K13373	HSD17B7; 17beta-estradiol 17-dehydrogenase / 3beta-hydroxysteroid 3-dehydrogenase [EC:1.1.1.62 1.1.1.270]	3-keto-steroid reductase-like
	1521	CUST_19452_PI428621111	0.0146055	4.59644	K09993	CDKN1C, P57, KIP2; cyclin-dependent kinase inhibitor 1C	cyclin-dependent kinase inhibitor 1C-like
	1522	CUST_48608_PI428621111	0.0247115	4.59565	K02577	NDST2; heparan sulfate N-deacetylase/N-sulfotransferase NDST2 [EC:3.1.1.- 2.8.2.-]	unknown
	1523	CUST_19462_PI428621111	0.00218618	4.59561	K13960	UBE2T, HSPC150; ubiquitin-conjugating enzyme E2 T [EC:6.3.2.19]	ubiquitin-conjugating enzyme E2 T-like
	1524	CUST_31423_PI428621111	0.00573931	4.5948	NIL	NIL	unknown
	1525	CUST_55470_PI428621111	0.0367902	4.59363	NIL	NIL	hydroxycarboxylic acid receptor 2-like
	1526	CUST_22439_PI428621111	0.000856125	4.59118	K05116	TYRO3, RSE; TYRO3 protein tyrosine kinase 3 [EC:2.7.10.1]	TYRO3 protein tyrosine kinase (TYRO3)
	1527	CUST_43904_PI428621111	0.0181821	4.58858	NIL	NIL	unknown
	1528	CUST_6542_PI428621111	0.010246	4.58525	K08784	HTRA1, PRSS11; HtrA serine peptidase 1 [EC:3.4.21.-]	serine protease HTRA1-like
	1529	CUST_33238_PI428621111	0.018328	4.5842	NIL	NIL	Purkinje cell protein 4b (pcp4b)
	1530	CUST_25802_PI428621111	0.00931367	4.58207	NIL	NIL	unknown
	1531	CUST_32981_PI428621111	0.00413835	4.58021	NIL	NIL	hypothetical protein LOC100704550
	1532	CUST_31972_PI428621111	0.0404779	4.57665	NIL	NIL	hypothetical protein LOC100693667
	1533	CUST_12930_PI428621111	0.000524278	4.57648	NIL	NIL	hypothetical protein LOC100703912
	1534	CUST_58440_PI428621111	0.00207177	4.576	NIL	NIL	unknown
	1535	CUST_6166_PI428621111	0.00305627	4.57376	K13517	MBOAT1_2; lysophospholipid acyltransferase 1/2 [EC:2.3.1.51 2.3.1.-]	membrane-bound O-acyltransferase domain-containing protein 2-like
	1536	CUST_28964_PI428621111	0.005178	4.5717	NIL	NIL	unknown
	1537	CUST_28755_PI428621111	0.00291039	4.57152	NIL	NIL	unknown
	1538	CUST_21050_PI428621111	0.00720135	4.57039	K08054	CANX; calnexin	calnexin-like
	1539	CUST_20661_PI428621111	0.00101306	4.57029	NIL	NIL	mitochondrial import inner membrane translocase subunit Tim8 A-like
	1540	CUST_36727_PI428621111	0.0224383	4.56893	K00572	WNT7; wingless-type MMTV integration site family, member 7	protein Wnt-7a-like
	1541	CUST_2825_PI428621111	0.00492711	4.56161	NIL	NIL	TOX high mobility group box family member 4-like
	1542	CUST_57618_PI428621111	0.00762106	4.55949	NIL	NIL	unknown
	1543	CUST_9737_PI428621111	0.00361022	4.55755	NIL	NIL	leucine-rich repeat-containing protein 59-like
	1544	CUST_45608_PI428621111	0.0037732	4.54957	NIL	NIL	unknown
	1545	CUST_17571_PI428621111	0.00141545	4.54938	NIL	NIL	unknown
	1546	CUST_4250_PI428621111	0.00489341	4.54831	K04077	groEL, HSPD1; chaperonin GroEL	60 kDa heat shock protein, mitochondrial-like
	1547	CUST_9016_PI428621111	0.00547921	4.5481	NIL	NIL	interferon-induced 35 kDa protein homolog
	1548	CUST_46075_PI428621111	0.0306361	4.54467	NIL	NIL	granzyme-1
	1549	CUST_1752_PI428621111	0.0119122	4.54457	K15362	BRIP1, BACH1, FANCJ; fanconi anemia group J protein [EC:3.6.4.12]	BRCA1 interacting protein C-terminal helicase 1 (BRIP1)
	1550	CUST_39140_PI428621111	0.0276107	4.54341	NIL	NIL	unknown
	1551	CUST_11416_PI428621111	0.00856614	4.54042	K12654	TMEM173, MITA; transmembrane protein 173	transmembrane protein 173-like
	1552	CUST_33249_PI428621111	0.0472425	4.53828	NIL	NIL	hypothetical protein LOC100692603
	1553	CUST_8988_PI428621111	0.000295801	4.53367	K12160	SUMO, SMT3; small ubiquitin-related modifier	small ubiquitin-related modifier 3-like
	1554	CUST_3620_PI428621111	0.00399815	4.53081	K10751	CHAF1B; chromatin assembly factor 1 subunit B	chromatin assembly factor 1 subunit B-like
	1555	CUST_55735_PI428621111	0.0348315	4.52812	NIL	NIL	unknown
	1556	CUST_30886_PI428621111	0.0191876	4.52762	NIL	NIL	JG740936
	1557	CUST_17750_PI428621111	0.00877552	4.52684	NIL	NIL	tetraspanin-9-like
	1558	CUST_718_PI428621111	0.00164044	4.52649	NIL	NIL	ring finger protein 213 (RNF213)
	1559	CUST_16509_PI428621111	0.0176173	4.52507	K11094	SNRPB2; U2 small nuclear ribonucleoprotein B''	U2 small nuclear ribonucleoprotein B''-like
	1560	CUST_14108_PI428621111	0.00249594	4.52352	K05609	UCHL3, YUH1; ubiquitin carboxyl-terminal hydrolase L3 [EC:3.4.19.12]	ubiquitin carboxyl-terminal hydrolase isozyme L3-like
	1561	CUST_32601_PI428621111	0.00562277	4.51874	NIL	NIL	unknown
	1562	CUST_26990_PI428621111	0.00331248	4.51732	NIL	NIL	sororin-B-like
	1563	CUST_32375_PI428621111	0.00233043	4.51631	NIL	NIL	unknown
	1564	CUST_53647_PI428621111	0.0283444	4.51601	NIL	NIL	unknown
	1565	CUST_49804_PI428621111	0.0168758	4.51339	NIL	NIL	dual specificity protein phosphatase 4-like
	1566	CUST_50227_PI428621111	0.0200114	4.5125	NIL	NIL	unknown
	1567	CUST_6555_PI428621111	0.0439488	4.51135	NIL	NIL	unknown
	1568	CUST_19017_PI428621111	0.00184168	4.50729	K13987	NUDT5; ADP-sugar pyrophosphatase [EC:3.6.1.13 3.6.1.-]	ADP-sugar pyrophosphatase-like
	1569	CUST_50627_PI428621111	0.00398667	4.50722	NIL	NIL	unknown
	1570	CUST_32544_PI428621111	0.00757278	4.50091	K03178	UBE1, UBA1; ubiquitin-activating enzyme E1 [EC:6.3.2.19]	ubiquitin-like modifier-activating enzyme 1-like
	1571	CUST_7989_PI428621111	0.001899	4.49455	K01758	E4.4.1.1; cystathionine gamma-lyase [EC:4.4.1.1]	cystathionine gamma-lyase-like
	1572	CUST_17422_PI428621111	0.00834318	4.49327	K10655	TRIM63, MURF1; tripartite motif-containing protein 63 [EC:6.3.2.19]	muscle RING finger 1
	1573	CUST_25548_PI428621111	0.00676725	4.49149	K04732	IRAK3; interleukin-1 receptor-associated kinase 3 [EC:2.7.11.1]	interleukin-1 receptor-associated kinase 3
	1574	CUST_20693_PI428621111	0.0366556	4.49146	NIL	NIL	telethonin-like
	1575	CUST_24168_PI428621111	0.00104981	4.48679	NIL	NIL	arylamine N-acetyltransferase, pineal gland isozyme NAT-10-like
	1576	CUST_7507_PI428621111	0.00152145	4.48649	NIL	NIL	tapasin-related protein-like
	1577	CUST_801_PI428621111	0.0129377	4.48534	K15261	PARP10_14_15; poly [ADP-ribose] polymerase 10/14/15 [EC:2.4.2.30]	poly [ADP-ribose] polymerase 14-like
	1578	CUST_59410_PI428621111	0.00459319	4.48106	NIL	NIL	phosphatidate phosphatase LPIN2-like
	1579	CUST_26412_PI428621111	0.00448849	4.48051	K16449	RGS; regulator of G-protein signaling	regulator of G-protein signaling 1-like
	1580	CUST_1522_PI428621111	0.00433333	4.48027	K10591	NEDD4, RSP5; E3 ubiquitin-protein ligase NEDD4 [EC:6.3.2.19]	E3 ubiquitin-protein ligase NEDD4-like
	1581	CUST_57847_PI428621111	0.0108439	4.4767	NIL	NIL	unknown
	1582	CUST_4282_PI428621111	0.000566051	4.47314	K09580	PDIA1, P4HB; protein disulfide-isomerase A1 [EC:5.3.4.1]	protein disulfide-isomerase-like
	1583	CUST_15054_PI428621111	0.00925646	4.47302	K14634	TIGAR; fructose-2,6-bisphosphatase [EC:3.1.3.46]	probable fructose-2,6-bisphosphatase TIGAR A-like
	1584	CUST_14868_PI428621111	0.00206228	4.47198	NIL	NIL	interferon-induced protein 44-like
	1585	CUST_49943_PI428621111	0.0224643	4.4665	NIL	NIL	unknown
	1586	CUST_35073_PI428621111	0.000856572	4.46066	NIL	NIL	unknown
	1587	CUST_11892_PI428621111	0.00563216	4.46062	K07232	chaC; cation transport protein ChaC	cation transport regulator-like protein 1-like
	1588	CUST_59898_PI428621111	0.0310597	4.45975	K14947	ESRP1_2; epithelial splicing regulatory protein 1/2	epithelial splicing regulatory protein 1 isoform 1
	1589	CUST_40670_PI428621111	0.0364424	4.45704	NIL	NIL	unknown
	1590	CUST_44224_PI428621111	0.0439233	4.45691	NIL	NIL	unknown
	1591	CUST_30634_PI428621111	0.0247576	4.45318	NIL	NIL	hypothetical protein LOC100709261
	1592	CUST_45116_PI428621111	0.0159875	4.4487	NIL	NIL	unknown
	1593	CUST_5807_PI428621111	0.00597101	4.44664	NIL	NIL	interferon regulatory factor 4-like
	1594	CUST_42632_PI428621111	0.00298116	4.4453	NIL	NIL	unknown
	1595	CUST_39010_PI428621111	0.0221895	4.44353	K09032	ATF3, LRF1; activating transcription factor 3	cyclic AMP-dependent transcription factor ATF-3-like
	1596	CUST_42585_PI428621111	0.0408482	4.4409	NIL	NIL	interferon-induced very large GTPase 1-like
	1597	CUST_31772_PI428621111	0.0344317	4.43988	NIL	NIL	unknown
	1598	CUST_12837_PI428621111	0.00018593	4.43817	NIL	NIL	transmembrane protein 147-like
	1599	CUST_21798_PI428621111	0.00500005	4.43469	K07597	DSG2; desmoglein 2	desmoglein-4-like
	1600	CUST_41500_PI428621111	0.00283067	4.43415	NIL	NIL	unknown
	1601	CUST_12778_PI428621111	0.00250594	4.43377	NIL	NIL	chemokine-like receptor 1-like
	1602	CUST_13574_PI428621111	0.00624356	4.43027	NIL	NIL	spondin-2-like
	1603	CUST_21228_PI428621111	0.00497308	4.42834	NIL	NIL	ankyrin repeat domain-containing protein 22-like
	1604	CUST_11053_PI428621111	0.0396774	4.42013	K04296	LTB4R1; leukotriene B4 receptor 1	leukotriene B4 receptor 1-like
	1605	CUST_7580_PI428621111	0.00674741	4.41947	K16812	TPX2; targeting protein for Xklp2	targeting protein for Xklp2-B-like
	1606	CUST_10257_PI428621111	0.00221285	4.41768	K05076	IL13RA1; interleukin 13 receptor alpha-1	Interleukin-13 receptor alpha-2 chain precursor
	1607	CUST_50245_PI428621111	0.0212732	4.41486	NIL	NIL	unknown
	1608	CUST_49437_PI428621111	0.00307516	4.41037	NIL	NIL	unknown
	1609	CUST_34085_PI428621111	0.0015669	4.40998	K11506	CENPN; centromere protein N	unknown
	1610	CUST_34630_PI428621111	0.0270105	4.40934	NIL	NIL	unknown
	1611	CUST_41180_PI428621111	0.0470915	4.40843	NIL	NIL	hypothetical protein LOC100691798
	1612	CUST_47599_PI428621111	0.00822888	4.40716	NIL	NIL	unknown
	1613	CUST_17197_PI428621111	0.00959978	4.40688	NIL	NIL	unknown
	1614	CUST_44377_PI428621111	0.000701587	4.40478	NIL	NIL	ERBB receptor feedback inhibitor 1 (errfi)
	1615	CUST_2262_PI428621111	0.0114175	4.40401	K00820	E2.6.1.16, glmS; glucosamine--fructose-6-phosphate aminotransferase (isomerizing) [EC:2.6.1.16]	glucosamine--fructose-6-phosphate aminotransferase [isomerizing] 1-like
	1616	CUST_25053_PI428621111	0.0410519	4.40024	K08665	HPN; hepsin (transmembrane protease, serine 1) [EC:3.4.21.-]	unknown
	1617	CUST_35178_PI428621111	0.0142501	4.396	NIL	NIL	unknown
	1618	CUST_34285_PI428621111	0.0136417	4.39452	NIL	NIL	Sodium-coupled neutral amino acid transporter 2 (s38a2)
	1619	CUST_52710_PI428621111	0.0408589	4.39419	NIL	NIL	unknown
	1620	CUST_18755_PI428621111	0.000665354	4.39205	NIL	NIL	phosphatidylcholine transfer protein-like
	1621	CUST_242_PI428621111	0.00529878	4.39195	K03164	TOP2; DNA topoisomerase II [EC:5.99.1.3]	DNA topoisomerase 2-alpha-like
	1622	CUST_15177_PI428621111	0.00110841	4.39087	NIL	NIL	unknown
	1623	CUST_45452_PI428621111	0.00320712	4.38823	NIL	NIL	unknown
	1624	CUST_8084_PI428621111	0.0113971	4.38786	NIL	NIL	acyl-CoA synthetase family member 3, mitochondrial-like
	1625	CUST_36491_PI428621111	0.0153741	4.38603	K04634	GNAQ; guanine nucleotide-binding protein G(q) subunit alpha	guanine nucleotide-binding protein subunit alpha-14
	1626	CUST_38834_PI428621111	0.00575109	4.38414	NIL	NIL	unknown
	1627	CUST_43853_PI428621111	0.010864	4.3814	K06521	SEMA4; semaphorin 4	si:dkey-78d16.2 (si:dkey-78d16.2)
	1628	CUST_35789_PI428621111	0.0499384	4.38055	K08751	FABP2; fatty acid-binding protein 2, intestinal	fatty acid-binding protein, intestinal-like
	1629	CUST_6278_PI428621111	0.0261891	4.37533	NIL	NIL	carcinoembryonic antigen-related cell adhesion molecule 5
	1630	CUST_58775_PI428621111	0.0433758	4.37404	NIL	NIL	angiopoietin-related protein 4-like
	1631	CUST_59104_PI428621111	0.000896569	4.36638	NIL	NIL	membrane-spanning 4-domains, subfamily A, member 17A.11
	1632	CUST_26480_PI428621111	0.0005352	4.36531	NIL	NIL	SH3 domain-binding glutamic acid-rich-like protein 3-like
	1633	CUST_23090_PI428621111	0.00985402	4.3653	NIL	NIL	hypothetical protein LOC100334508
	1634	CUST_55411_PI428621111	0.00177598	4.36521	NIL	NIL	unknown
	1635	CUST_56683_PI428621111	0.000856572	4.36448	NIL	NIL	unknown
	1636	CUST_7314_PI428621111	0.00275388	4.36278	NIL	NIL	unknown
	1637	CUST_41184_PI428621111	0.00627707	4.36251	K10582	UBE2Q; ubiquitin-conjugating enzyme E2 Q [EC:6.3.2.19]	ubiquitin-conjugating enzyme E2Q-like protein 1-like
	1638	CUST_7672_PI428621111	0.00871972	4.36096	K02213	CDC6; cell division control protein 6	cell division control protein 6 homolog
	1639	CUST_23981_PI428621111	0.00493786	4.36045	NIL	NIL	unknown
	1640	CUST_31208_PI428621111	0.0253866	4.36015	K06467	CD22, SIGLEC2; CD22 antigen	hemicentin-1-like
	1641	CUST_10831_PI428621111	0.00149391	4.35995	NIL	NIL	unknown
	1642	CUST_24276_PI428621111	0.000838503	4.35992	NIL	NIL	hypothetical protein LOC568721
	1643	CUST_3638_PI428621111	0.0424353	4.35952	NIL	NIL	low affinity cationic amino acid transporter 2-like
	1644	CUST_10948_PI428621111	0.00254002	4.3514	NIL	NIL	hypothetical protein LOC100702966
	1645	CUST_55831_PI428621111	0.00381412	4.35095	K11220	STAT1; signal transducer and activator of transcription 1	unknown
	1646	CUST_37901_PI428621111	0.00627707	4.35066	NIL	NIL	uncharacterized protein C7orf62-like
	1647	CUST_2190_PI428621111	0.0166235	4.34672	NIL	NIL	immunoglobulin superfamily containing leucine-rich repeat protein 2-like
	1648	CUST_24057_PI428621111	0.00972329	4.34175	NIL	NIL	unknown
	1649	CUST_12470_PI428621111	0.00309297	4.3399	NIL	NIL	reticulocalbin-2-like
	1650	CUST_50830_PI428621111	0.026466	4.33894	NIL	NIL	unknown
	1651	CUST_36254_PI428621111	0.0326714	4.33874	NIL	NIL	hypothetical protein LOC100706067
	1652	CUST_27473_PI428621111	0.00109722	4.33254	NIL	NIL	nuclear transport factor 2-like
	1653	CUST_11310_PI428621111	0.00501445	4.33178	NIL	NIL	calumenin-B-like
	1654	CUST_6712_PI428621111	0.0206992	4.33109	NIL	NIL	UNC93-like protein MFSD11-like
	1655	CUST_2778_PI428621111	0.0390341	4.33107	K14403	CPSF3, YSH1; cleavage and polyadenylation specificity factor subunit 3[EC:3.1.27.-]	cleavage and polyadenylation specificity factor subunit 3-like
	1656	CUST_8582_PI428621111	0.000886244	4.33102	K15113	SLC25A28_37, MFRN; solute carrier family 25 (mitochondrial iron transporter), member 28/37	mitoferrin-2-like
	1657	CUST_55771_PI428621111	0.00103197	4.32869	NIL	NIL	unknown
	1658	CUST_2066_PI428621111	0.0127708	4.32804	K10746	EXO1; exonuclease 1 [EC:3.1.-.-]	exonuclease 1-like
	1659	CUST_978_PI428621111	0.0401565	4.32419	K04514	ROCK; Rho-associated protein kinase [EC:2.7.11.1]	rho-associated protein kinase 2-like
	1660	CUST_19930_PI428621111	0.00444948	4.32075	NIL	NIL	unknown
	1661	CUST_44948_PI428621111	0.00185082	4.31761	NIL	NIL	unknown
	1662	CUST_55434_PI428621111	0.00530137	4.31463	K12803	MEFV; pyrin	unknown
	1663	CUST_52550_PI428621111	0.0182332	4.3109	NIL	NIL	unknown
	1664	CUST_4691_PI428621111	0.020063	4.30594	NIL	NIL	cleft lip and palate transmembrane protein 1-like protein-like, transcript variant 1
	1665	CUST_3361_PI428621111	0.0429286	4.30486	NIL	NIL	epidermis-type lipoxygenase 3-like
	1666	CUST_56203_PI428621111	0.0414446	4.30417	NIL	NIL	SKI family transcriptional corepressor 1 homolog-B-like
	1667	CUST_7476_PI428621111	0.000755143	4.30222	K06528	LAMP1_2, CD107; lysosomal-associated membrane protein 1/2	lysosome-associated membrane glycoprotein 1-like
	1668	CUST_41614_PI428621111	0.0391988	4.29989	K04682	E2F4_5; E2F transcription factor 4/5	transcription factor E2F5-like
	1669	CUST_10718_PI428621111	0.000816466	4.29951	K00364	E1.7.1.7, guaC; GMP reductase [EC:1.7.1.7]	guanosine monophosphate reductase 2 (gmpr2)
	1670	CUST_53518_PI428621111	0.0106426	4.29196	NIL	NIL	containsPredictedCDS
	1671	CUST_17038_PI428621111	0.0494625	4.28868	NIL	NIL	BTB/POZ domain-containing protein KCTD14-like
	1672	CUST_48859_PI428621111	0.0129355	4.28711	NIL	NIL	unknown
	1673	CUST_6716_PI428621111	0.00309297	4.28566	NIL	NIL	major facilitator superfamily domain-containing protein 10-like
	1674	CUST_31894_PI428621111	0.00544345	4.28507	NIL	NIL	unknown
	1675	CUST_22472_PI428621111	0.0298938	4.27955	NIL	NIL	unknown
	1676	CUST_1457_PI428621111	0.00390954	4.27751	K05113	EPHB4, HTK; Eph receptor B4 [EC:2.7.10.1]	EPH receptor B4 (EPHB4)
	1677	CUST_5866_PI428621111	0.0414656	4.27579	K09204	KLF1_2_4; krueppel-like factor 1/2/4	unknown
	1678	CUST_14635_PI428621111	0.0120078	4.27544	K05497	GDF8_11; growth differentiation factor 8/11	growth/differentiation factor 11-like
	1679	CUST_44384_PI428621111	0.00811248	4.27483	NIL	NIL	interferon-induced protein 44-like
	1680	CUST_27139_PI428621111	0.0113286	4.27243	NIL	NIL	presqualene diphosphate phosphatase-like
	1681	CUST_59002_PI428621111	0.0171679	4.2722	K15010	HOMER; homer	homer protein homolog 2-like
	1682	CUST_19369_PI428621111	0.0353496	4.27176	K04732	IRAK3; interleukin-1 receptor-associated kinase 3 [EC:2.7.11.1]	interleukin-1 receptor-associated kinase 3 (irak3)
	1683	CUST_52661_PI428621111	0.00986115	4.27094	NIL	NIL	unknown
	1684	CUST_57538_PI428621111	0.0119417	4.2696	NIL	NIL	unknown
	1685	CUST_35539_PI428621111	0.0104711	4.26605	NIL	NIL	unknown
	1686	CUST_7_PI428621111	0.0163771	4.26457	K10388	PLEC; plectin	plectin-like, transcript variant 1
	1687	CUST_5422_PI428621111	0.00316427	4.26441	K00600	glyA, SHMT; glycine hydroxymethyltransferase [EC:2.1.2.1]	serine hydroxymethyltransferase, cytosolic-like
	1688	CUST_26704_PI428621111	0.00218211	4.26417	NIL	NIL	28 kDa heat- and acid-stable phosphoprotein-like
	1689	CUST_1437_PI428621111	0.00125775	4.2635	K15261	PARP10_14_15; poly [ADP-ribose] polymerase 10/14/15 [EC:2.4.2.30]	hypothetical protein LOC100706128
	1690	CUST_55731_PI428621111	0.0398509	4.26346	K07377	NRXN; neurexin	unknown
	1691	CUST_33577_PI428621111	0.00139988	4.26281	NIL	NIL	similar to insulin receptor substrate 1
	1692	CUST_12634_PI428621111	0.0248587	4.26273	K04534	GNAO, G-ALPHA-O; guanine nucleotide-binding protein G(o) subunit alpha	guanine nucleotide-binding protein G(o) subunit alpha-like
	1693	CUST_1629_PI428621111	0.00055535	4.25931	K01228	GCS1; mannosyl-oligosaccharide glucosidase [EC:3.2.1.106]	mannosyl-oligosaccharide glucosidase-like
	1694	CUST_26926_PI428621111	0.0343755	4.25925	NIL	NIL	unknown
	1695	CUST_602_PI428621111	0.022063	4.25729	K16743	ASPM, ASP; abnormal spindle-like microcephaly-associated protein	abnormal spindle-like microcephaly-associated protein homolog
	1696	CUST_18433_PI428621111	0.0125898	4.2554	NIL	NIL	unknown
	1697	CUST_53650_PI428621111	0.000889303	4.24903	NIL	NIL	unknown
	1698	CUST_2673_PI428621111	0.0038604	4.24891	K05060	IL6ST, GP130; interleukin 6 signal transducer	interleukin-6 receptor subunit beta-like
	1699	CUST_56513_PI428621111	0.0414909	4.24855	NIL	NIL	unknown
	1700	CUST_3309_PI428621111	0.00583649	4.24768	K12006	TRIM16; tripartite motif-containing protein 16	tripartite motif-containing protein 16-like
	1701	CUST_8743_PI428621111	0.000765281	4.24755	K08012	NCF4, P40PHOX; neutrophil cytosolic factor 4	neutrophil cytosol factor 4-like
	1702	CUST_48028_PI428621111	0.000307872	4.2338	NIL	NIL	unknown
	1703	CUST_8750_PI428621111	0.00831525	4.23005	NIL	NIL	kelch domain-containing protein 1-like
	1704	CUST_26056_PI428621111	0.000435943	4.22944	NIL	NIL	probable D-tyrosyl-tRNA(Tyr) deacylase 2-like
	1705	CUST_50881_PI428621111	0.00635881	4.22737	NIL	NIL	unknown
	1706	CUST_1830_PI428621111	0.00273592	4.22695	K02541	MCM3; DNA replication licensing factor MCM3 [EC:3.6.4.12]	DNA replication licensing factor MCM3-like
	1707	CUST_1604_PI428621111	0.0018222	4.22518	K05125	DDR2, TKT; discoidin domain receptor family member 2 [EC:2.7.10.1]	discoidin domain-containing receptor 2-like
	1708	CUST_16550_PI428621111	0.0455208	4.22337	NIL	NIL	protein unc-119 homolog B-like
	1709	CUST_10127_PI428621111	0.00216366	4.22174	K06615	SIAT8F; alpha-N-acetyl-neuraminate alpha-2,8-sialyltransferase (sialyltransferase 8F) [EC:2.4.99.-]	alpha 2,8-sialyltransferase ST8Sia VI
	1710	CUST_18725_PI428621111	0.0202317	4.21927	NIL	NIL	progranulin
	1711	CUST_50001_PI428621111	0.0382	4.21921	K07213	ATOX1, ATX1, copZ; copper chaperone	unknown
	1712	CUST_10651_PI428621111	0.00324542	4.21911	K10083	LMAN2L, VIPL; lectin, mannose-binding 2-like	VIP36-like protein-like
	1713	CUST_57304_PI428621111	0.0135655	4.21426	NIL	NIL	unknown
	1714	CUST_4401_PI428621111	0.00799115	4.2122	K16487	SAS-6, SASS6; spindle assembly abnormal protein 6	spindle assembly abnormal protein 6 homolog
	1715	CUST_58510_PI428621111	0.0314368	4.21073	NIL	NIL	unknown
	1716	CUST_28429_PI428621111	0.00295914	4.21025	NIL	NIL	gamma-glutamylaminecyclotransferase-like
	1717	CUST_29424_PI428621111	0.00570437	4.20514	K05102	EPHA1, EPH; Eph receptor A1 [EC:2.7.10.1]	eph receptor B4a precursor
	1718	CUST_3526_PI428621111	0.0104782	4.20421	K08800	NUAK; NUAK family, SNF1-like kinase [EC:2.7.11.1]	NUAK family SNF1-like kinase 2-like
	1719	CUST_2138_PI428621111	0.00154364	4.19957	K09029	FOSB; protein FosB	proto-oncogene c-Fos-like
	1720	CUST_1790_PI428621111	0.000946559	4.19955	K02145	ATPeVA, ATP6A1; V-type H+-transporting ATPase subunit A [EC:3.6.3.14]	V-type proton ATPase catalytic subunit A-like
	1721	CUST_6668_PI428621111	0.000921929	4.19851	K15728	LPIN; phosphatidate phosphatase LPIN [EC:3.1.3.4]	phosphatidate phosphatase LPIN2-like
	1722	CUST_24797_PI428621111	0.00310492	4.19755	K12733	PPIL1; peptidyl-prolyl cis-trans isomerase-like 1 [EC:5.2.1.8]	peptidyl-prolyl cis-trans isomerase-like 1-like
	1723	CUST_47478_PI428621111	0.00184111	4.19713	K03676	grxC, GLRX, GLRX2; glutaredoxin 3	glutaredoxin-2, mitochondrial-like, transcript variant 3
	1724	CUST_52742_PI428621111	0.0289095	4.19602	NIL	NIL	unknown
	1725	CUST_6158_PI428621111	0.0261689	4.192	K16769	CKAP2; cytoskeleton-associated protein 2	cytoskeleton-associated protein 2-like
	1726	CUST_37802_PI428621111	0.00287319	4.19072	NIL	NIL	unknown
	1727	CUST_48678_PI428621111	0.0406513	4.19021	K08767	ANGPTL4, PGAR; angiopoietin-like 4	angiopoietin-related protein 4 precursor
	1728	CUST_57869_PI428621111	0.00978031	4.1893	NIL	NIL	unknown
	1729	CUST_37296_PI428621111	0.0148604	4.1892	NIL	NIL	nucleus accumbens-associated protein 2-like
	1730	CUST_5016_PI428621111	0.00225827	4.18797	K14386	SLC5A6, SMVT; solute carrier family 5 (sodium-dependent multivitamin transporter), member 6	sodium-dependent multivitamin transporter-like
	1731	CUST_56820_PI428621111	0.00283067	4.18595	NIL	NIL	unknown
	1732	CUST_13162_PI428621111	0.0298823	4.18583	K08487	STX11; syntaxin 11	syntaxin-11-like
	1733	CUST_15773_PI428621111	0.000848021	4.1856	K10847	XPA; DNA-repair protein complementing XP-A cells	DNA repair protein complementing XP-A cells homolog
	1734	CUST_11107_PI428621111	0.000307872	4.18512	K13221	WDR77, MEP50; methylosome protein 50	methylosome protein 50-like
	1735	CUST_3483_PI428621111	0.00242669	4.17924	K14207	SLC38A2, SNAT2; solute carrier family 38 (sodium-coupled neutral aminoacid transporter), member 2	sodium-coupled neutral amino acid transporter 2-like
	1736	CUST_48127_PI428621111	0.0238496	4.17692	NIL	NIL	unknown
	1737	CUST_29487_PI428621111	0.0102496	4.17664	NIL	NIL	unknown
	1738	CUST_52225_PI428621111	0.0360523	4.17576	NIL	NIL	unknown
	1739	CUST_26501_PI428621111	0.0210443	4.17411	NIL	NIL	unknown
	1740	CUST_14116_PI428621111	0.00792986	4.17269	K09672	CHST8; carbohydrate 4-sulfotransferase 8 [EC:2.8.2.-]	carbohydrate sulfotransferase 8-like
	1741	CUST_36215_PI428621111	0.00202145	4.16887	NIL	NIL	uncharacterized protein LOC494097
	1742	CUST_6961_PI428621111	0.00393641	4.16872	K06712	BTN; butyrophilin	butyrophilin subfamily 1 member A1-like
	1743	CUST_15491_PI428621111	0.0221886	4.16523	NIL	NIL	putative interleukin-17 receptor E-like
	1744	CUST_57288_PI428621111	0.00738923	4.16158	NIL	NIL	GTPase IMAP family member 2-like
	1745	CUST_17776_PI428621111	0.0311177	4.16022	NIL	NIL	unknown
	1746	CUST_23207_PI428621111	0.0374517	4.15902	NIL	NIL	unknown
	1747	CUST_3555_PI428621111	0.0174682	4.1556	NIL	NIL	dmX-like protein 2-like
	1748	CUST_17924_PI428621111	0.00175606	4.15429	NIL	NIL	unknown
	1749	CUST_19521_PI428621111	0.0076329	4.14932	NIL	NIL	protein OSCP1-like
	1750	CUST_28448_PI428621111	0.00192033	4.1491	NIL	NIL	unknown
	1751	CUST_13644_PI428621111	0.0250507	4.14906	K00586	DPH5; diphthine synthase [EC:2.1.1.98]	diphthine synthase-like
	1752	CUST_6499_PI428621111	0.0128988	4.14839	K04459	DUSP, MKP; dual specificity phosphatase [EC:3.1.3.16 3.1.3.48]	dual specificity protein phosphatase 1-like
	1753	CUST_40626_PI428621111	0.0257397	4.14767	NIL	NIL	unknown
	1754	CUST_14790_PI428621111	0.0050678	4.14044	K01803	TPI, tpiA; triosephosphate isomerase (TIM) [EC:5.3.1.1]	triosephosphate isomerase-like
	1755	CUST_54019_PI428621111	0.00158612	4.14017	NIL	NIL	unknown
	1756	CUST_23696_PI428621111	0.0281048	4.13901	NIL	NIL	unknown
	1757	CUST_1450_PI428621111	0.0146585	4.13721	NIL	NIL	TBC domain-containing protein kinase-like protein-like
	1758	CUST_7037_PI428621111	0.00501254	4.1369	NIL	NIL	containsPredictedCDS
	1759	CUST_3697_PI428621111	9.83799e-05	4.13664	K01866	YARS, tyrS; tyrosyl-tRNA synthetase [EC:6.1.1.1]	tyrosyl-tRNA synthetase, cytoplasmic-like
	1760	CUST_10085_PI428621111	0.0221999	4.13352	NIL	NIL	rhophilin, Rho GTPase binding protein 1 (RHPN1)
	1761	CUST_20615_PI428621111	0.0467355	4.13258	NIL	NIL	unknown
	1762	CUST_54892_PI428621111	0.0152558	4.13251	K10362	MYO18; myosin XVIII	unknown
	1763	CUST_52947_PI428621111	0.00549009	4.12803	NIL	NIL	unknown
	1764	CUST_10782_PI428621111	0.00748468	4.12653	NIL	NIL	probable proline racemase-like
	1765	CUST_24673_PI428621111	0.0166193	4.12646	NIL	NIL	unknown
	1766	CUST_13182_PI428621111	0.00120974	4.12603	NIL	NIL	unknown
	1767	CUST_12988_PI428621111	0.0037292	4.12591	NIL	NIL	unknown
	1768	CUST_28614_PI428621111	0.0354066	4.1238	NIL	NIL	unknown
	1769	CUST_9919_PI428621111	0.00256684	4.12324	K01372	E3.4.22.40, pepC; bleomycin hydrolase [EC:3.4.22.40]	bleomycin hydrolase-like
	1770	CUST_21147_PI428621111	0.000462168	4.12151	K10892	FANCE; fanconi anemia group E protein	Fanconi anemia group E protein-like
	1771	CUST_27336_PI428621111	0.00533576	4.12089	NIL	NIL	unknown
	1772	CUST_37349_PI428621111	0.00976639	4.12063	K05096	FLT1, VEGFR1; FMS-like tyrosine kinase 1 [EC:2.7.10.1]	vascular endothelial growth factor receptor kdr-like precursor
	1773	CUST_37701_PI428621111	0.032944	4.12045	K12474	LDLRAP1, ARH; low density lipoprotein receptor adapter protein 1	unknown
	1774	CUST_19145_PI428621111	0.00554124	4.11757	NIL	NIL	polymeric immunoglobulin receptor-like
	1775	CUST_41702_PI428621111	0.0271131	4.11616	NIL	NIL	unknown
	1776	CUST_4001_PI428621111	0.0004727	4.11506	K09523	DNAJC3; DnaJ homolog subfamily C member 3	DnaJ (Hsp40) homolog, subfamily C, member 3 (DNAJC3)
	1777	CUST_18451_PI428621111	0.00722571	4.1147	NIL	NIL	serum amyloid P-component-like
	1778	CUST_22199_PI428621111	0.000755143	4.11462	K12158	NEDD8; ubiquitin-like protein Nedd8	NEDD8-like
	1779	CUST_19251_PI428621111	0.0195068	4.11227	NIL	NIL	unknown
	1780	CUST_5403_PI428621111	0.0115221	4.10088	NIL	NIL	EMILIN-2-like
	1781	CUST_6419_PI428621111	0.000692657	4.09751	K12670	WBP1; oligosaccharyltransferase complex subunit beta	dolichyl-diphosphooligosaccharide--protein glycosyltransferase 48 kDa subunit-like
	1782	CUST_31653_PI428621111	0.0043928	4.09668	NIL	NIL	allograft inflammatory factor 1-like
	1783	CUST_11408_PI428621111	0.00173733	4.09588	K02150	ATPeVE, ATP6E; V-type H+-transporting ATPase subunit E [EC:3.6.3.14]	V-type proton ATPase subunit E 1-like, transcript variant 1
	1784	CUST_52953_PI428621111	0.00120121	4.09532	NIL	NIL	unknown
	1785	CUST_32168_PI428621111	0.0211993	4.09475	K01380	REN; renin [EC:3.4.23.15]	renin-like
	1786	CUST_5193_PI428621111	0.0211809	4.09347	NIL	NIL	cytochrome P450 27C1-like
	1787	CUST_20211_PI428621111	0.00117976	4.09305	NIL	NIL	mitochondrial import inner membrane translocase subunit Tim22-like
	1788	CUST_33385_PI428621111	0.00946051	4.09258	K05003	KCNJ10; potassium inwardly-rectifying channel subfamily J member 10	ATP-sensitive inward rectifier potassium channel 10-like
	1789	CUST_1916_PI428621111	0.000856125	4.09165	K01869	LARS, leuS; leucyl-tRNA synthetase [EC:6.1.1.4]	leucyl-tRNA synthetase 2, mitochondrial (LARS2)
	1790	CUST_12241_PI428621111	0.000859049	4.0906	K04571	SSR4; translocon-associated protein subunit delta	translocon-associated protein subunit delta-like, transcript variant 1
	1791	CUST_33070_PI428621111	0.00945679	4.07948	NIL	NIL	unknown
	1792	CUST_43900_PI428621111	0.0480749	4.07905	NIL	NIL	unknown
	1793	CUST_13466_PI428621111	0.000891168	4.07423	K09438	SPI1; transcription factor PU.1	transcription factor PU.1-like
	1794	CUST_49760_PI428621111	0.0105114	4.07421	NIL	NIL	unknown
	1795	CUST_15094_PI428621111	0.0011509	4.07357	K04710	CERS; ceramide synthetase [EC:2.3.1.24]	ceramide synthase 5-like
	1796	CUST_10123_PI428621111	0.0170349	4.07187	K06037	E4.2.3.-	threonine synthase-like 2-like
	1797	CUST_4354_PI428621111	0.00210725	4.07078	K06068	NPKC; novel protein kinase C [EC:2.7.11.13]	protein kinase C delta type-like
	1798	CUST_42652_PI428621111	0.0400726	4.07076	K07410	CYP1B1; cytochrome P450, family 1, subfamily B, polypeptide 1 [EC:1.14.14.1]	cytochrome P450 family 1 subfamily C polypeptide 1 (cyp1c1)
	1799	CUST_7776_PI428621111	0.0105184	4.06758	K05061	CSF3R; granulocyte colony-stimulating factor receptor	granulocyte colony-stimulating factor receptor-like
	1800	CUST_12686_PI428621111	0.00408447	4.06584	K00849	galK; galactokinase [EC:2.7.1.6]	N-acetylgalactosamine kinase-like
	1801	CUST_25679_PI428621111	0.00935733	4.06364	NIL	NIL	unknown
	1802	CUST_33458_PI428621111	0.0329674	4.06115	NIL	NIL	unknown
	1803	CUST_5435_PI428621111	0.000435943	4.05641	NIL	NIL	tumor necrosis factor alpha-induced protein 2-like
	1804	CUST_1586_PI428621111	0.0127763	4.05593	NIL	NIL	Jade3 protein (jade3)
	1805	CUST_8993_PI428621111	0.00273123	4.05466	NIL	NIL	cytohesin-3-like
	1806	CUST_51854_PI428621111	0.00141275	4.05458	NIL	NIL	unknown
	1807	CUST_52380_PI428621111	0.0467662	4.05355	NIL	NIL	unknown
	1808	CUST_4385_PI428621111	0.0376729	4.04935	K04197	EDNRA; endothelin receptor type A	endothelin-1 receptor-like
	1809	CUST_1728_PI428621111	0.00495842	4.0459	K02542	MCM6; DNA replication licensing factor MCM6 [EC:3.6.4.12]	zygotic DNA replication licensing factor mcm6-B-like
	1810	CUST_53902_PI428621111	0.0262241	4.04497	NIL	NIL	unknown
	1811	CUST_15091_PI428621111	0.00238204	4.04412	K10895	FANCI; fanconi anemia group I protein	Fanconi anemia group I protein homolog
	1812	CUST_2740_PI428621111	0.001899	4.04209	NIL	NIL	containsPredictedCDS
	1813	CUST_27722_PI428621111	0.0380532	4.04106	NIL	NIL	unknown
	1814	CUST_22869_PI428621111	0.00157267	4.04054	NIL	NIL	unknown
	1815	CUST_15975_PI428621111	0.00185889	4.03864	K03016	RPB8, POLR2H; DNA-directed RNA polymerases I, II, and III subunit RPABC3	DNA-directed RNA polymerases I, II, and III subunit RPABC3-like
	1816	CUST_58096_PI428621111	0.015964	4.03769	NIL	NIL	unknown
	1817	CUST_39791_PI428621111	0.0240628	4.03576	NIL	NIL	unknown
	1818	CUST_38047_PI428621111	0.017044	4.03425	NIL	NIL	unknown
	1819	CUST_17883_PI428621111	0.0163988	4.03228	K09672	CHST8; carbohydrate 4-sulfotransferase 8 [EC:2.8.2.-]	carbohydrate sulfotransferase 8-like
	1820	CUST_16843_PI428621111	0.00106919	4.03202	K06630	YWHAE; 14-3-3 protein epsilon	14-3-3 protein zeta-like
	1821	CUST_12929_PI428621111	0.0456929	4.03109	K04503	CCND1; cyclin D1	G1/S-specific cyclin-D1-like
	1822	CUST_44624_PI428621111	0.0161716	4.02427	NIL	NIL	uncharacterized protein LOC100141489 precursor
	1823	CUST_37762_PI428621111	0.0060239	4.02385	NIL	NIL	hypothetical protein LOC100711790
	1824	CUST_32587_PI428621111	0.0182961	4.02138	NIL	NIL	unknown
	1825	CUST_45560_PI428621111	0.00100158	4.02047	NIL	NIL	coiled-coil domain-containing protein 103-like
	1826	CUST_12392_PI428621111	0.00658646	4.02003	NIL	NIL	phospholipase B1, membrane-associated-like
	1827	CUST_33254_PI428621111	0.00143847	4.01908	NIL	NIL	hypothetical protein LOC100700956
	1828	CUST_16680_PI428621111	0.00683544	4.01896	NIL	NIL	PRELI domain-containing protein 1, mitochondrial-like
	1829	CUST_57564_PI428621111	0.00301133	4.01368	NIL	NIL	unknown
	1830	CUST_7955_PI428621111	0.0176036	4.01213	NIL	NIL	unknown
	1831	CUST_48577_PI428621111	0.00158612	4.01114	NIL	NIL	unknown
	1832	CUST_3850_PI428621111	0.000273657	4.01043	NIL	NIL	glomulin-like
	1833	CUST_34730_PI428621111	0.00204248	4.00755	NIL	NIL	PCNA-associated factor-like
	1834	CUST_7218_PI428621111	0.0201519	4.00618	K11513	MLF1IP, CENPU; centromere protein U	centromere protein U-like
	1835	CUST_55306_PI428621111	0.0260708	4.00565	K06531	PVRL2; poliovirus receptor-related protein 2	poliovirus receptor-related protein 2-like
	1836	CUST_24517_PI428621111	0.00809581	4.00486	NIL	NIL	unknown
	1837	CUST_58330_PI428621111	0.0169386	4.00254	K01539	ATP1A; sodium/potassium-transporting ATPase subunit alpha [EC:3.6.3.9]	ATPase, Na+/K+ transporting, alpha 3a polypeptide (atp1a3a)
	1838	CUST_47722_PI428621111	0.0284793	4.00213	NIL	NIL	unknown
	1839	CUST_54843_PI428621111	0.0218757	3.99673	K13525	VCP, CDC48; transitional endoplasmic reticulum ATPase	unknown
	1840	CUST_15733_PI428621111	0.0130402	3.99583	NIL	NIL	unknown
	1841	CUST_26539_PI428621111	0.0399486	3.99369	NIL	NIL	endothelial cells scavenger receptor-like
	1842	CUST_12429_PI428621111	0.00433333	3.99115	K11504	CENPL; centromere protein L	centromere protein L-like
	1843	CUST_43289_PI428621111	0.0211365	3.99054	NIL	NIL	unknown
	1844	CUST_16322_PI428621111	0.00134414	3.98817	K00849	galK; galactokinase [EC:2.7.1.6]	galactokinase-like
	1845	CUST_3234_PI428621111	0.00350637	3.98731	NIL	NIL	SAM and SH3 domain-containing protein 1-like
	1846	CUST_24400_PI428621111	0.00164177	3.9872	NIL	NIL	unknown
	1847	CUST_18670_PI428621111	0.00148459	3.9868	NIL	NIL	SAM domain-containing protein SAMSN-1-like
	1848	CUST_39083_PI428621111	0.0166963	3.98639	NIL	NIL	unknown
	1849	CUST_26372_PI428621111	0.000358479	3.98447	K14686	SLC31A1, CTR1; solute carrier family 31 (copper transporter), member 1	high affinity copper uptake protein 1-like
	1850	CUST_3053_PI428621111	0.0063046	3.98281	K08745	SLC27A1_4, FATP1, FATP4; solute carrier family 27 (fatty acid transporter), member 1/4 [EC:6.2.1.-]	long-chain fatty acid transport protein 4-like
	1851	CUST_10714_PI428621111	0.00330754	3.98084	K01507	ppa; inorganic pyrophosphatase [EC:3.6.1.1]	inorganic pyrophosphatase 2, mitochondrial-like
	1852	CUST_23365_PI428621111	0.00102429	3.97922	NIL	NIL	unknown
	1853	CUST_30065_PI428621111	0.00767256	3.97861	NIL	NIL	unknown
	1854	CUST_26341_PI428621111	0.00861457	3.97859	K04459	DUSP, MKP; dual specificity phosphatase [EC:3.1.3.16 3.1.3.48]	dual specificity protein phosphatase 2-like
	1855	CUST_7695_PI428621111	0.0177784	3.97735	K11481	AURKA; aurora kinase A [EC:2.7.11.1]	aurora kinase A-B-like
	1856	CUST_6563_PI428621111	0.00306145	3.97643	K09253	RELB; transcription factor RelB	proto-oncogene c-Rel-like
	1857	CUST_11840_PI428621111	0.000941069	3.9757	NIL	NIL	unknown
	1858	CUST_1323_PI428621111	0.0137077	3.9752	K16804	DLGAP5, DLG7; disks large-associated protein 5	disks large-associated protein 5-like
	1859	CUST_1732_PI428621111	0.00230283	3.97194	NIL	NIL	plakophilin-3-like
	1860	CUST_26529_PI428621111	0.000854375	3.97184	K06689	UBE2D_E, UBC4, UBC5; ubiquitin-conjugating enzyme E2 D/E [EC:6.3.2.19]	ubiquitin-conjugating enzyme E2 E2-like
	1861	CUST_8164_PI428621111	0.00148678	3.96931	NIL	NIL	proliferation-associated protein 2G4-like
	1862	CUST_4551_PI428621111	0.00767417	3.96848	K09557	BAG3; BCL2-associated athanogene 3	hypothetical protein LOC100701532
	1863	CUST_446_PI428621111	0.0185226	3.9678	K05096	FLT1, VEGFR1; FMS-like tyrosine kinase 1 [EC:2.7.10.1]	vascular endothelial growth factor receptor kdr-like
	1864	CUST_48734_PI428621111	0.0414515	3.96727	NIL	NIL	unknown
	1865	CUST_6363_PI428621111	0.0120078	3.96593	NIL	NIL	hypothetical protein LOC100691244
	1866	CUST_12036_PI428621111	0.0154949	3.9636	K10798	PARP; poly [ADP-ribose] polymerase [EC:2.4.2.30]	poly [ADP-ribose] polymerase 3-like
	1867	CUST_10083_PI428621111	0.00119169	3.96269	K00030	IDH3; isocitrate dehydrogenase (NAD+) [EC:1.1.1.41]	isocitrate dehydrogenase [NAD] subunit alpha, mitochondrial-like
	1868	CUST_22310_PI428621111	0.00193951	3.96258	NIL	NIL	unknown
	1869	CUST_35376_PI428621111	0.0172414	3.96168	NIL	NIL	unknown
	1870	CUST_5021_PI428621111	0.0263621	3.96114	NIL	NIL	sarcalumenin-like
	1871	CUST_57260_PI428621111	0.00510341	3.96057	NIL	NIL	unknown
	1872	CUST_4914_PI428621111	0.000701587	3.95978	K01875	SARS, serS; seryl-tRNA synthetase [EC:6.1.1.11]	seryl-tRNA synthetase, cytoplasmic-like
	1873	CUST_6248_PI428621111	0.0159045	3.95907	NIL	NIL	unknown
	1874	CUST_33795_PI428621111	0.00112443	3.95571	K13567	ACVR1B, ALK4; activin receptor type-1B [EC:2.7.11.30]	activin receptor type-1B-like
	1875	CUST_38762_PI428621111	0.000435943	3.95439	NIL	NIL	unknown
	1876	CUST_8134_PI428621111	0.00315294	3.95413	K02212	MCM4, CDC54; DNA replication licensing factor MCM4 [EC:3.6.4.12]	DNA replication licensing factor mcm4-B-like
	1877	CUST_44696_PI428621111	0.000925671	3.95298	NIL	NIL	leucine-rich repeat-containing protein LOC400891-like
	1878	CUST_8334_PI428621111	0.000427558	3.95195	K12823	DDX5, DBP2; ATP-dependent RNA helicase DDX5/DBP2 [EC:3.6.4.13]	probable ATP-dependent RNA helicase DDX5-like
	1879	CUST_45341_PI428621111	0.0497793	3.95104	K12015	TRIM39; tripartite motif-containing protein 39	hypothetical protein LOC100711390
	1880	CUST_4837_PI428621111	0.0299755	3.9472	K04673	BMPR1A, ALK3; bone morphogenetic protein receptor type-1A [EC:2.7.11.30]	bone morphogenetic protein receptor type-1A-like
	1881	CUST_39752_PI428621111	0.000444882	3.94196	NIL	NIL	unknown
	1882	CUST_49420_PI428621111	0.0112045	3.94144	NIL	NIL	unknown
	1883	CUST_24968_PI428621111	0.00817731	3.94048	NIL	NIL	containsPredictedCDS
	1884	CUST_31001_PI428621111	0.00140103	3.93974	K00416	QCR6, UQCRH; ubiquinol-cytochrome c reductase subunit 6	cytochrome b-c1 complex subunit 6, mitochondrial-like, transcript variant 1
	1885	CUST_21726_PI428621111	0.0117369	3.93875	NIL	NIL	unknown
	1886	CUST_19742_PI428621111	0.0296723	3.9385	NIL	NIL	unknown
	1887	CUST_48948_PI428621111	0.0134503	3.93381	NIL	NIL	unknown
	1888	CUST_46352_PI428621111	0.00678953	3.93302	NIL	NIL	unknown
	1889	CUST_17449_PI428621111	0.0020403	3.93122	K07863	RHOG; Ras homolog gene family, member G	rho-related GTP-binding protein RhoG-like
	1890	CUST_33575_PI428621111	0.00686591	3.93014	K04263	PTGIR; prostacyclin receptor	prostacyclin receptor-like
	1891	CUST_57711_PI428621111	0.0406602	3.92878	NIL	NIL	unknown
	1892	CUST_23917_PI428621111	0.00126155	3.92792	K10733	GINS2, PSF2; GINS complex subunit 2	DNA replication complex GINS protein PSF2-like
	1893	CUST_9688_PI428621111	0.00156288	3.92308	K05864	PPID, CYPD; peptidyl-prolyl isomerase D [EC:5.2.1.8]	peptidyl-prolyl cis-trans isomerase D-like
	1894	CUST_46543_PI428621111	0.0148198	3.92289	NIL	NIL	hypothetical protein LOC449979
	1895	CUST_57351_PI428621111	0.00630263	3.92268	NIL	NIL	unknown
	1896	CUST_43213_PI428621111	0.0170733	3.91905	NIL	NIL	unknown
	1897	CUST_45589_PI428621111	0.00118797	3.91801	K03109	SRP9; signal recognition particle subunit SRP9	signal recognition particle 9 kDa protein-like
	1898	CUST_1067_PI428621111	0.00772773	3.91797	NIL	NIL	unknown
	1899	CUST_54091_PI428621111	0.00251587	3.91607	NIL	NIL	unknown
	1900	CUST_15312_PI428621111	0.00102054	3.91501	NIL	NIL	hypothetical protein LOC100693038
	1901	CUST_4329_PI428621111	0.0056389	3.91422	K08866	TTK, MPS1; serine/threonine-protein kinase TTK/MPS1 [EC:2.7.12.1]	dual specificity protein kinase Ttk-like
	1902	CUST_26034_PI428621111	0.0101719	3.91241	K04591	EMR1; egf-like module containing, mucin-like, hormone receptor-like 1	EGF-like module-containing mucin-like hormone receptor-like 1 isoform 1 precursor
	1903	CUST_31840_PI428621111	0.0199247	3.91189	NIL	NIL	P2Y purinoceptor 1-like
	1904	CUST_15475_PI428621111	0.0429264	3.91024	NIL	NIL	unknown
	1905	CUST_7769_PI428621111	0.00143092	3.90847	K10155	IRF8; interferon regulatory factor 8	interferon regulatory factor 8-like
	1906	CUST_2350_PI428621111	0.0124108	3.90683	K16308	CIT; citron Rho-interacting kinase [EC:2.7.11.1]	citron Rho-interacting kinase-like
	1907	CUST_22256_PI428621111	0.0114116	3.9054	NIL	NIL	unknown
	1908	CUST_7953_PI428621111	0.00363274	3.90526	NIL	NIL	oxysterol-binding protein-related protein 3-like
	1909	CUST_17200_PI428621111	0.0320071	3.90472	NIL	NIL	hypothetical protein LOC569206
	1910	CUST_30122_PI428621111	0.0280417	3.9002	NIL	NIL	netrin receptor DCC
	1911	CUST_55332_PI428621111	0.0174549	3.89964	NIL	NIL	wu:fb37g07
	1912	CUST_14552_PI428621111	0.0135007	3.89757	NIL	NIL	unknown
	1913	CUST_23685_PI428621111	0.0414404	3.89743	NIL	NIL	unknown
	1914	CUST_44915_PI428621111	0.00139262	3.89511	NIL	NIL	unknown
	1915	CUST_28132_PI428621111	0.000776091	3.89483	NIL	NIL	protein canopy homolog 2-like
	1916	CUST_24724_PI428621111	0.00347252	3.8943	NIL	NIL	unknown
	1917	CUST_59589_PI428621111	0.000207523	3.8929	K14992	SLC38A5, SNAT5; solute carrier family 38 (sodium-coupled neutral aminoacid transporter), member 5	LOW QUALITY PROTEIN: sodium-coupled neutral amino acid transporter 3-like
	1918	CUST_6119_PI428621111	0.00679022	3.88988	NIL	NIL	nucleoredoxin-like
	1919	CUST_36486_PI428621111	0.0439547	3.88557	NIL	NIL	unknown
	1920	CUST_7095_PI428621111	0.0023158	3.88186	NIL	NIL	SID1 transmembrane family, member 2 (SIDT2)
	1921	CUST_10891_PI428621111	0.00219682	3.88011	K12669	OST3, OST6; oligosaccharyltransferase complex subunit gamma	tumor suppressor candidate 3-like
	1922	CUST_43055_PI428621111	0.00692057	3.87747	K08568	CTSZ; cathepsin X [EC:3.4.18.1]	cathepsin Z-like
	1923	CUST_19630_PI428621111	0.00812378	3.87743	NIL	NIL	unknown
	1924	CUST_569_PI428621111	0.0178055	3.87697	K06821	PLXNB; plexin B	plexin-B2-like
	1925	CUST_8793_PI428621111	0.0185101	3.87657	NIL	NIL	unknown
	1926	CUST_39964_PI428621111	0.0404819	3.87381	K12347	SLC11A, NRAMP; natural resistance-associated macrophage protein	solute carrier family 11 (proton-coupled divalent metal ion transporters), member 2 (slc11a2)
	1927	CUST_11449_PI428621111	0.0350475	3.87361	K14684	SLC25A23S; solute carrier family 25 (mitochondrial phosphate transporter), member 23/24/25/41	calcium-binding mitochondrial carrier protein SCaMC-2-like
	1928	CUST_32330_PI428621111	0.00497471	3.8722	NIL	NIL	unknown
	1929	CUST_17683_PI428621111	0.00566981	3.87153	NIL	NIL	leucine-rich repeat-containing protein C10orf11 homolog
	1930	CUST_6570_PI428621111	0.00316409	3.8713	K04415	MAP3K8, COT; mitogen-activated protein kinase kinase kinase 8 [EC:2.7.11.25]	mitogen-activated protein kinase kinase kinase 8-like
	1931	CUST_44932_PI428621111	0.0281585	3.87124	K14214	NFKBID; NF-kappa-B inhibitor delta	NF-kappa-B inhibitor delta-like
	1932	CUST_51618_PI428621111	0.00661863	3.86938	NIL	NIL	unknown
	1933	CUST_25232_PI428621111	0.00264422	3.8672	NIL	NIL	NACHT, LRR and PYD domains-containing protein 10-like
	1934	CUST_9090_PI428621111	0.000863087	3.86627	K04459	DUSP, MKP; dual specificity phosphatase [EC:3.1.3.16 3.1.3.48]	dual specificity protein phosphatase 7-like
	1935	CUST_37671_PI428621111	0.0307766	3.86595	NIL	NIL	CMRF35-like molecule 5-like
	1936	CUST_19185_PI428621111	0.0229134	3.86455	K01897	ACSL, fadD; long-chain acyl-CoA synthetase [EC:6.2.1.3]	unknown
	1937	CUST_8097_PI428621111	0.0330379	3.86436	NIL	NIL	adipocyte plasma membrane-associated protein-like
	1938	CUST_47661_PI428621111	0.00111536	3.86434	NIL	NIL	CMRF35-like molecule 3-like
	1939	CUST_4167_PI428621111	0.00369054	3.85983	K08146	SLC2A9, GLUT9; MFS transporter, SP family, solute carrier family 2 (facilitated glucose transporter), member 9	solute carrier family 2, facilitated glucose transporter member 9-like
	1940	CUST_26123_PI428621111	0.0022015	3.85903	NIL	NIL	unknown
	1941	CUST_35411_PI428621111	0.00103535	3.85857	K13377	TGFB3; transforming growth factor beta-3	unknown
	1942	CUST_27141_PI428621111	0.0323079	3.85478	NIL	NIL	containsPredictedCDS
	1943	CUST_39203_PI428621111	0.0177384	3.85402	NIL	NIL	thyroid adenoma-associated protein homolog
	1944	CUST_49086_PI428621111	0.000341993	3.85259	NIL	NIL	unknown
	1945	CUST_8539_PI428621111	0.0437713	3.85162	NIL	NIL	serine/threonine-protein kinase SBK1-like
	1946	CUST_5795_PI428621111	0.0162802	3.85086	NIL	NIL	drebrin-like protein B-like
	1947	CUST_7088_PI428621111	0.00290006	3.84956	K10368	CAPG; capping protein (actin filament), gelsolin-like	macrophage-capping protein-like
	1948	CUST_44233_PI428621111	0.000307872	3.84666	K11340	ACTL6A, INO80K; actin-like protein 6A	actin-like protein 6A-like, transcript variant 1
	1949	CUST_36526_PI428621111	0.0497119	3.84646	NIL	NIL	unknown
	1950	CUST_49217_PI428621111	0.000358479	3.84065	K11435	PRMT2; protein arginine N-methyltransferase 2 [EC:2.1.1.-]	unknown
	1951	CUST_54862_PI428621111	8.64225e-05	3.83935	K11130	NOP10, NOLA3; H/ACA ribonucleoprotein complex subunit 3	H/ACA ribonucleoprotein complex subunit 3-like
	1952	CUST_19869_PI428621111	0.00130646	3.83932	NIL	NIL	N-acetyltransferase 9-like
	1953	CUST_13806_PI428621111	0.00423478	3.83908	K06695	PSMC3IP; 26S proteasome regulatory subunit, ATPase 3, interacting protein	homologous-pairing protein 2 homolog
	1954	CUST_53618_PI428621111	0.0150735	3.8372	K04636	GNA14; guanine nucleotide-binding protein subunit alpha-14	guanine nucleotide binding protein (G protein), alpha 11a (Gq class) (gna11a)
	1955	CUST_16865_PI428621111	0.00476072	3.83535	NIL	NIL	hypothetical protein LOC100709818
	1956	CUST_39418_PI428621111	0.0267978	3.83455	NIL	NIL	unknown
	1957	CUST_1078_PI428621111	0.0205768	3.8344	K10398	KIF11, EG5; kinesin family member 11	kinesin-like protein KIF11-like
	1958	CUST_45454_PI428621111	0.0148604	3.83412	NIL	NIL	unknown
	1959	CUST_19087_PI428621111	0.00555835	3.83261	NIL	NIL	unknown
	1960	CUST_19421_PI428621111	0.00154518	3.83023	NIL	NIL	mitochondrial import inner membrane translocase subunit Tim13-A-like
	1961	CUST_6076_PI428621111	0.0086996	3.82904	NIL	NIL	atlastin-2-like
	1962	CUST_43074_PI428621111	0.0104513	3.82649	NIL	NIL	actin-binding protein anillin
	1963	CUST_1813_PI428621111	0.00406131	3.82504	K11136	RTEL1; regulator of telomere elongation helicase 1 [EC:3.6.4.12]	regulator of telomere elongation helicase 1-like
	1964	CUST_51683_PI428621111	0.0209992	3.8213	NIL	NIL	hypothetical protein LOC100696450
	1965	CUST_3839_PI428621111	0.00207177	3.81566	NIL	NIL	GH3 domain-containing protein-like
	1966	CUST_57009_PI428621111	0.0100107	3.81357	NIL	NIL	unknown
	1967	CUST_37293_PI428621111	0.00933578	3.80763	NIL	NIL	unknown
	1968	CUST_15409_PI428621111	0.00262847	3.80679	K09577	FKBP14; FK506-binding protein 14 [EC:5.2.1.8]	peptidyl-prolyl cis-trans isomerase FKBP14-like
	1969	CUST_6550_PI428621111	0.00808039	3.80488	NIL	NIL	treslin-like
	1970	CUST_9779_PI428621111	0.00418593	3.80352	K13280	SEC11, sipW; signal peptidase, endoplasmic reticulum-type [EC:3.4.-.-]	signal peptidase complex catalytic subunit SEC11A-like
	1971	CUST_3874_PI428621111	0.00891649	3.8035	NIL	NIL	unknown
	1972	CUST_15085_PI428621111	0.00564974	3.80238	NIL	NIL	phosphatidylinositol transfer protein alpha isoform-like
	1973	CUST_23074_PI428621111	0.0139866	3.80098	NIL	NIL	transmembrane and immunoglobulin domain-containing protein 1-like
	1974	CUST_44652_PI428621111	0.00218065	3.80068	NIL	NIL	poly [ADP-ribose] polymerase 14-like
	1975	CUST_28198_PI428621111	0.00292986	3.79933	NIL	NIL	unknown
	1976	CUST_41634_PI428621111	0.00300464	3.79913	K00364	E1.7.1.7, guaC; GMP reductase [EC:1.7.1.7]	GMP reductase 2
	1977	CUST_26411_PI428621111	0.000264848	3.79768	NIL	NIL	unknown
	1978	CUST_24430_PI428621111	0.00976734	3.79751	K11127	TEP1; telomerase protein component 1	telomerase protein component 1
	1979	CUST_31621_PI428621111	0.00581805	3.79718	K08504	BET1; blocked early in transport 1	BET1 homolog
	1980	CUST_12338_PI428621111	0.000647843	3.79273	K14365	FHL1, SLIM1; four and a half LIM domains protein 1	four and a half LIM domains protein 1-like
	1981	CUST_43368_PI428621111	0.00892534	3.79085	NIL	NIL	membrane-spanning 4-domains subfamily A member 4A-like
	1982	CUST_29313_PI428621111	0.0171068	3.79064	NIL	NIL	GTPase IMAP family member 8-like
	1983	CUST_27684_PI428621111	0.00273123	3.7872	K09525	DNAJC5; DnaJ homolog subfamily C member 5	cysteine string protein-like
	1984	CUST_44230_PI428621111	0.0161408	3.78632	NIL	NIL	C-myc promoter-binding protein-like
	1985	CUST_57393_PI428621111	0.00944407	3.78481	NIL	NIL	neoverrucotoxin subunit beta-like
	1986	CUST_3384_PI428621111	0.00243913	3.78398	K12667	SWP1, RPN2; oligosaccharyltransferase complex subunit delta (ribophorin II)	dolichyl-diphosphooligosaccharide--protein glycosyltransferase subunit 2-like
	1987	CUST_27327_PI428621111	0.00133873	3.78304	NIL	NIL	trans-Golgi network integral membrane protein 2 isoform 4 precursor
	1988	CUST_40232_PI428621111	0.035779	3.783	K12799	PYCARD, ASC; apoptosis-associated speck-like protein containing a CARD	apoptosis-associated speck-like protein containing a CARD-like
	1989	CUST_29593_PI428621111	0.0269037	3.78285	K04151	HRH3; histamine receptor H3	histamine H3 receptor-like
	1990	CUST_39267_PI428621111	0.0364297	3.78261	NIL	NIL	hypothetical protein LOC100694815
	1991	CUST_39442_PI428621111	0.00974341	3.78217	NIL	NIL	hypothetical protein LOC100711406
	1992	CUST_14954_PI428621111	0.00433446	3.78207	K08077	E3.6.1.45; UDP-sugar diphosphatase [EC:3.6.1.45]	uridine diphosphate glucose pyrophosphatase-like
	1993	CUST_12652_PI428621111	0.00454437	3.78204	NIL	NIL	cytoplasmic phosphatidylinositol transfer protein 1-like
	1994	CUST_40185_PI428621111	0.0406513	3.77642	NIL	NIL	ankyrin repeat domain-containing protein 33B-like
	1995	CUST_4242_PI428621111	0.00924837	3.77639	K03372	ACATN, SLC33A1; MFS transporter, PAT family, solute carrier family 33(acetyl-CoA transportor), member 1 [EC:2.3.1.-]	acetyl-coenzyme A transporter 1-like
	1996	CUST_11295_PI428621111	0.0165203	3.77631	NIL	NIL	c-C chemokine receptor type 3-like
	1997	CUST_7964_PI428621111	0.000277809	3.77558	K05810	yfiH; conserved hypothetical protein	UPF0124 protein C13orf31-like
	1998	CUST_38392_PI428621111	0.0291913	3.77474	NIL	NIL	unknown
[truncated: 10,159 more rows]
