# Supplementary material for: Differential Transcriptomic Response in the Spleen and Head Kidney Following Vaccination and Infection of Asian Seabass with Streptococcus iniae
Source: PLoS One. 2014 Jul 3;9(7):e99128. doi: 10.1371/journal.pone.0099128 (PMC4081116; doi:10.1371/journal.pone.0099128)
Supplement: Table S6 — Pathways with member genes that were up-regulated upon pathogen challenge in the control (un-vaccinated) spleens, but not in the vaccinated spleens, at 25–29 hpc when compared against their respective controls. (XLSX) [file pone.0099128.s006.xlsx]

## Sheet: Sup Table S6
	Supplementary Table S6. Pathways with member genes that were up-regulated upon pathogen challenge in the control (un-vaccinated) spleens but not in the vaccinated spleens when compared against their respective controls.
	KEGG	Pathway	No of genes
	Metabolism
	00230	Purine metabolism	35
	00240	Pyrimidine metabolism	27
	00520	Amino sugar and nucleotide sugar metabolism	18
	00564	Glycerophospholipid metabolism	18
	00330	Arginine and proline metabolism	13
	00270	Cysteine and methionine metabolism	12
	00513	Various types of N-glycan biosynthesis	11
	00561	Glycerolipid metabolism	10
	00600	Sphingolipid metabolism	10
	Genetic Information Processing
	04141	Protein processing in endoplasmic reticulum	57
	03040	Spliceosome	32
	03050	Proteasome	31
	03013	RNA transport	28
	03010	Ribosome	25
	03030	DNA replication	19
	03460	Fanconi anemia pathway	17
	04120	Ubiquitin mediated proteolysis	17
	00970	Aminoacyl-tRNA biosynthesis	16
	03018	RNA degradation	13
	03015	mRNA surveillance pathway	12
	03060	Protein export	11
	03420	Nucleotide excision repair	11
	03440	Homologous recombination	10
	Signal Transduction, Signaling molecules and interaction
	04151	PI3K-Akt signaling pathway	50
	04010	MAPK signaling pathway	47
	04060	Cytokine-cytokine receptor interaction	43
	04668	TNF signaling pathway	32
	04630	Jak-STAT signaling pathway	27
	04064	NF-kappa B signaling pathway	24
	04390	Hippo signaling pathway	24
	04066	HIF-1 signaling pathway	22
	04310	Wnt signaling pathway	21
	04020	Calcium signaling pathway	18
	04350	TGF-beta signaling pathway	16
	Transport and catabolism
	04144	Endocytosis	37
	04145	Phagosome	35
	04142	Lysosome	29
	04146	Peroxisome	10
	Cell motility
	04810	Regulation of actin cytoskeleton	34
	Cell growth and death
	04110	Cell cycle	43
	04210	Apoptosis	26
	04115	p53 signaling pathway	15
	Cell communication
	04510	Focal adhesion	32
	04530	Tight junction	20
	04520	Adherens junction	17
	04540	Gap junction	11
	Immune systems
	04062	Chemokine signaling pathway	31
	04660	T cell receptor signaling pathway	25
	04670	Leukocyte transendothelial migration	25
	04620	Toll-like receptor signaling pathway	23
	04662	B cell receptor signaling pathway	20
	04621	NOD-like receptor signaling pathway	19
	04666	Fc gamma R-mediated phagocytosis	19
	04622	RIG-I-like receptor signaling pathway	17
	04650	Natural killer cell mediated cytotoxicity	16
	04610	Complement and coagulation cascades	15
	04612	Antigen processing and presentation	13
	04623	Cytosolic DNA-sensing pathway	13
	04640	Hematopoietic cell lineage	10
