# Supplementary material for: Differential Transcriptomic Response in the Spleen and Head Kidney Following Vaccination and Infection of Asian Seabass with Streptococcus iniae
Source: PLoS One. 2014 Jul 3;9(7):e99128. doi: 10.1371/journal.pone.0099128 (PMC4081116; doi:10.1371/journal.pone.0099128)
Supplement: Table S7 — List of 577 transcripts that were differentially expressed between vaccinated (challenged and mock challenged) and control (challenged and mock challenged) head kidneys at 25–29 hpc (p-value FDR<0.05; fold-change ≥1.5 or ≤−1.5). (XLSX) [file pone.0099128.s007.xlsx]

## Sheet: Sup Table S7
	Supplementary Table S7. List of 577 transcripts that were differentially expressed between vaccinated (challenged and mock challenged) and control (challenged and mock challenged) head kidneys (p-value FDR < 0.05; fold-change ≥ 1.5 or ≤ -1.5).
	S/N	Probeset ID	p-value with FDR	Fold-Change	KO	KO Title	BLAST
	1	CUST_46170_PI428621111	0.0283816	17.8088	NIL	NIL	unknown
	2	CUST_31583_PI428621111	0.0239572	11.4913	NIL	NIL	unknown
	3	CUST_49050_PI428621111	0.0493617	9.59235	NIL	NIL	unknown
	4	CUST_11057_PI428621111	0.015792	9.56339	NIL	NIL	unknown
	5	CUST_46412_PI428621111	0.0400103	8.33955	NIL	NIL	unknown
	6	CUST_13441_PI428621111	0.0284543	8.09675	NIL	NIL	unknown
	7	CUST_11474_PI428621111	0.0284543	6.62406	K11275	H1_5; histone H1/5	hypothetical protein LOC100704627
	8	CUST_51330_PI428621111	0.0400555	6.45061	NIL	NIL	unknown
	9	CUST_43595_PI428621111	0.0325009	6.04069	NIL	NIL	unknown
	10	CUST_44508_PI428621111	0.0284543	5.41776	NIL	NIL	unknown
	11	CUST_38554_PI428621111	0.0283816	5.33882	NIL	NIL	unknown
	12	CUST_37117_PI428621111	0.0462701	5.18543	NIL	NIL	unknown
	13	CUST_50110_PI428621111	0.0456787	5.14212	NIL	NIL	unknown
	14	CUST_4082_PI428621111	0.0284543	4.8552	K12302	SLC17A6_7_8; MFS transporter, ACS family, solute carrier family 17 (sodium-dependent inorganic phosphate cotransporter), member 6/7/8	vesicular glutamate transporter 1-like
	15	CUST_17441_PI428621111	0.035174	4.81345	NIL	NIL	unknown
	16	CUST_50660_PI428621111	0.0321633	4.81243	NIL	NIL	unknown
	17	CUST_10450_PI428621111	0.0409215	4.72304	K09298	HOX_13; homeobox protein HoxA/C/D13	homeobox protein Hox-A13b-like, transcript variant 1
	18	CUST_38602_PI428621111	0.0398617	4.71348	NIL	NIL	unknown
	19	CUST_44421_PI428621111	0.0416322	4.44699	NIL	NIL	unknown
	20	CUST_46361_PI428621111	0.0284543	4.43134	NIL	NIL	unknown
	21	CUST_9238_PI428621111	0.0284543	4.35247	NIL	NIL	C-type natriuretic peptide 1-like
	22	CUST_13040_PI428621111	0.0337447	4.34546	NIL	NIL	unknown
	23	CUST_10471_PI428621111	0.0421008	4.2731	NIL	NIL	unknown
	24	CUST_22219_PI428621111	0.0460502	4.23524	NIL	NIL	unknown
	25	CUST_14904_PI428621111	0.0284543	4.06502	K05253	TRH; thyrotropin-releasing hormone	prothyroliberin type A-like
	26	CUST_33115_PI428621111	0.0400555	3.99414	NIL	NIL	unknown
	27	CUST_17299_PI428621111	0.0284543	3.88468	NIL	NIL	unknown
	28	CUST_24387_PI428621111	0.0435037	3.84606	NIL	NIL	unknown
	29	CUST_31155_PI428621111	0.0402124	3.78034	K14165	K14165; dual specificity phosphatase [EC:3.1.3.16 3.1.3.48]	dual specificity protein phosphatase 26-like
	30	CUST_470_PI428621111	0.0284543	3.71429	K02633	PER; period circadian protein	period circadian protein homolog 2-like
	31	CUST_31204_PI428621111	0.0455497	3.70902	NIL	NIL	unknown
	32	CUST_4976_PI428621111	0.0460502	3.66676	NIL	NIL	zinc finger protein 395-like
	33	CUST_45031_PI428621111	0.0487298	3.64748	NIL	NIL	unknown
	34	CUST_24681_PI428621111	0.0474999	3.63821	NIL	NIL	unknown
	35	CUST_43698_PI428621111	0.0283816	3.6074	K08762	DBI, ACBP; diazepam-binding inhibitor (GABA receptor modulator, acyl-CoA-binding protein)	acyl-CoA-binding protein-like
	36	CUST_13731_PI428621111	0.0321633	3.60057	NIL	NIL	unknown
	37	CUST_49154_PI428621111	0.0284543	3.59955	NIL	NIL	unknown
	38	CUST_45822_PI428621111	0.0460502	3.58113	NIL	NIL	unknown
	39	CUST_50906_PI428621111	0.0472009	3.55414	NIL	NIL	unknown
	40	CUST_34987_PI428621111	0.0296438	3.53285	NIL	NIL	unknown
	41	CUST_49955_PI428621111	0.0295354	3.51501	NIL	NIL	unknown
	42	CUST_18744_PI428621111	0.0437913	3.50554	NIL	NIL	unknown
	43	CUST_12158_PI428621111	0.0295354	3.49236	K03120	TBP, tbp; transcription initiation factor TFIID TATA-box-binding protein	TATA box-binding protein-like protein 2-like
	44	CUST_14490_PI428621111	0.0303178	3.45716	K09296	HOX_11; homeobox protein HoxA/C/D11	homeobox protein Hox-A11b-like
	45	CUST_18046_PI428621111	0.0428576	3.44367	NIL	NIL	unknown
	46	CUST_26266_PI428621111	0.0299792	3.44026	NIL	NIL	unknown
	47	CUST_21946_PI428621111	0.0293737	3.34971	NIL	NIL	unknown
	48	CUST_6692_PI428621111	0.0407909	3.32481	K15296	NAPA, SNAPA, SEC17; alpha-soluble NSF attachment protein	beta-soluble NSF attachment protein-like
	49	CUST_40008_PI428621111	0.0451355	3.29709	NIL	NIL	unknown
	50	CUST_49123_PI428621111	0.035174	3.28291	NIL	NIL	unknown
	51	CUST_59820_PI428621111	0.0464601	3.27492	NIL	NIL	hypothetical protein LOC100690981
	52	CUST_31844_PI428621111	0.0484553	3.26844	NIL	NIL	unknown
	53	CUST_22899_PI428621111	0.0299792	3.248	NIL	NIL	unknown
	54	CUST_54351_PI428621111	0.0472003	3.24356	NIL	NIL	unknown
	55	CUST_45661_PI428621111	0.0293737	3.22375	NIL	NIL	unknown
	56	CUST_39998_PI428621111	0.0478216	3.21871	NIL	NIL	unknown
	57	CUST_52391_PI428621111	0.0400103	3.21712	NIL	NIL	tensin-4-like
	58	CUST_57025_PI428621111	0.0283816	3.20657	NIL	NIL	unknown
	59	CUST_36669_PI428621111	0.0284543	3.20349	NIL	NIL	unknown
	60	CUST_10626_PI428621111	0.0460502	3.17019	NIL	NIL	unknown
	61	CUST_36883_PI428621111	4.74847e-05	3.15179	NIL	NIL	unknown
	62	CUST_49470_PI428621111	0.0355557	3.11416	NIL	NIL	unknown
	63	CUST_58559_PI428621111	0.0433931	3.07	NIL	NIL	unknown
	64	CUST_12136_PI428621111	0.0419648	3.06412	K10140	DDB2; DNA damage-binding protein 2	DNA damage-binding protein 2-like
	65	CUST_43634_PI428621111	0.037969	3.04345	NIL	NIL	unknown
	66	CUST_2809_PI428621111	0.0393767	3.02597	NIL	NIL	immunoglobulin superfamily, member 9 (IGSF9)
	67	CUST_24570_PI428621111	0.0400555	3.01023	NIL	NIL	unknown
	68	CUST_47887_PI428621111	0.0469017	2.93638	NIL	NIL	unknown
	69	CUST_9177_PI428621111	0.035174	2.92687	NIL	NIL	transmembrane protein 25-like
	70	CUST_25564_PI428621111	0.0435037	2.92541	K04834	SCN2A; voltage-gated sodium channel type II alpha	unknown
	71	CUST_51548_PI428621111	0.0400555	2.92372	NIL	NIL	unknown
	72	CUST_10351_PI428621111	0.0409215	2.92184	NIL	NIL	protein FAM124A-like
	73	CUST_55826_PI428621111	0.0451355	2.91905	NIL	NIL	unknown
	74	CUST_12961_PI428621111	0.0409215	2.91324	NIL	NIL	unknown
	75	CUST_55559_PI428621111	0.0295354	2.91129	NIL	NIL	unknown
	76	CUST_30133_PI428621111	0.0422267	2.89005	K06794	NCAN, CSPG3; neurocan core protein	serum lectin isoform 1 precursor
	77	CUST_25761_PI428621111	0.0321633	2.88715	NIL	NIL	unknown
	78	CUST_26072_PI428621111	0.0321633	2.88114	NIL	NIL	unknown
	79	CUST_48328_PI428621111	0.0239572	2.82719	NIL	NIL	unknown
	80	CUST_45308_PI428621111	0.0400555	2.81779	NIL	NIL	unknown
	81	CUST_55658_PI428621111	0.0400555	2.81595	NIL	NIL	unknown
	82	CUST_48699_PI428621111	0.0321633	2.79298	NIL	NIL	unknown
	83	CUST_43456_PI428621111	0.0339146	2.78813	NIL	NIL	unknown
	84	CUST_28947_PI428621111	0.0284543	2.78199	NIL	NIL	unknown
	85	CUST_10943_PI428621111	0.0332183	2.78145	NIL	NIL	PDX1 C-terminal inhibiting factor 1 (PCIF1)
	86	CUST_36128_PI428621111	0.0293737	2.78116	NIL	NIL	unknown
	87	CUST_39162_PI428621111	0.0337344	2.76692	NIL	NIL	unknown
	88	CUST_2499_PI428621111	0.0321633	2.7585	NIL	NIL	myotubularin-related protein 14-like
	89	CUST_54969_PI428621111	0.0451355	2.75468	NIL	NIL	unknown
	90	CUST_451_PI428621111	0.035174	2.73264	K11838	USP7, UBP15; ubiquitin carboxyl-terminal hydrolase 7 [EC:3.1.2.15]	ubiquitin carboxyl-terminal hydrolase 7-like
	91	CUST_51896_PI428621111	0.0293737	2.72144	NIL	NIL	unknown
	92	CUST_50347_PI428621111	0.0295354	2.71973	NIL	NIL	unknown
	93	CUST_38759_PI428621111	0.0400103	2.71618	NIL	NIL	unknown
	94	CUST_34800_PI428621111	0.0493617	2.71282	NIL	NIL	unknown
	95	CUST_47243_PI428621111	0.0413216	2.70916	NIL	NIL	unknown
	96	CUST_35824_PI428621111	0.0422267	2.70704	NIL	NIL	unknown
	97	CUST_15573_PI428621111	0.0302479	2.70656	K11469	RYBP; RING1 and YY1-binding protein	RING1 and YY1-binding protein B-like
	98	CUST_37067_PI428621111	0.035174	2.7051	NIL	NIL	unknown
	99	CUST_20118_PI428621111	0.0409215	2.69584	K11833	USP2_21; ubiquitin carboxyl-terminal hydrolase 2/21 [EC:3.1.2.15]	ubiquitin carboxyl-terminal hydrolase 21-like
	100	CUST_55878_PI428621111	0.0402124	2.68863	NIL	NIL	unknown
	101	CUST_26891_PI428621111	0.0492128	2.68336	NIL	NIL	unknown
	102	CUST_46724_PI428621111	0.043829	2.67279	NIL	NIL	unknown
	103	CUST_20397_PI428621111	0.0472009	2.66614	NIL	NIL	unknown
	104	CUST_46253_PI428621111	0.047452	2.65034	NIL	NIL	unknown
	105	CUST_5554_PI428621111	0.0400555	2.64774	K13517	MBOAT1_2; lysophospholipid acyltransferase 1/2 [EC:2.3.1.51 2.3.1.-]	lysophospholipid acyltransferase 1-like
	106	CUST_52732_PI428621111	0.0284543	2.64509	NIL	NIL	unknown
	107	CUST_45855_PI428621111	0.0364663	2.63316	NIL	NIL	unknown
	108	CUST_48443_PI428621111	0.0478216	2.62331	NIL	NIL	unknown
	109	CUST_18325_PI428621111	0.0293737	2.60363	NIL	NIL	unknown
	110	CUST_29887_PI428621111	0.0299792	2.60264	NIL	NIL	unknown
	111	CUST_34368_PI428621111	0.0498244	2.59575	NIL	NIL	unknown
	112	CUST_46036_PI428621111	0.0299792	2.59214	NIL	NIL	unknown
	113	CUST_40542_PI428621111	0.0460502	2.58351	NIL	NIL	unknown
	114	CUST_39274_PI428621111	0.0460502	2.57488	NIL	NIL	unknown
	115	CUST_58521_PI428621111	0.0400555	2.55395	NIL	NIL	unknown
	116	CUST_19075_PI428621111	0.0455497	2.53161	NIL	NIL	unknown
	117	CUST_23342_PI428621111	0.0400103	2.5311	NIL	NIL	unknown
	118	CUST_37581_PI428621111	0.047452	2.51436	NIL	NIL	unknown
	119	CUST_18165_PI428621111	0.0490798	2.50719	NIL	NIL	unknown
	120	CUST_27631_PI428621111	0.0400555	2.50345	NIL	NIL	unknown
	121	CUST_20750_PI428621111	0.0321633	2.4965	NIL	NIL	WD repeat-containing protein 73-like
	122	CUST_25970_PI428621111	0.0352622	2.49513	NIL	NIL	protein FAM3C-like
	123	CUST_16341_PI428621111	0.0493617	2.4945	NIL	NIL	unknown
	124	CUST_35781_PI428621111	0.0295354	2.49271	NIL	NIL	unknown
	125	CUST_14441_PI428621111	0.0326324	2.484	K15113	SLC25A28_37, MFRN; solute carrier family 25 (mitochondrial iron transporter), member 28/37	mitoferrin-2-like
	126	CUST_24599_PI428621111	0.0435037	2.45947	NIL	NIL	unknown
	127	CUST_36873_PI428621111	0.0283816	2.45238	NIL	NIL	unknown
	128	CUST_51350_PI428621111	0.0284543	2.39631	NIL	NIL	unknown
	129	CUST_4414_PI428621111	0.0437913	2.39065	NIL	NIL	unknown
	130	CUST_19273_PI428621111	0.0400555	2.37794	K04441	P38; p38 MAP kinase [EC:2.7.11.24]	mitogen-activated protein kinase 13-like
	131	CUST_24258_PI428621111	0.0428576	2.37604	NIL	NIL	unknown
	132	CUST_43507_PI428621111	0.0299792	2.3693	NIL	NIL	unknown
	133	CUST_32849_PI428621111	0.0435037	2.3677	K06002	PGA; pepsin A [EC:3.4.23.1]	pepsinogen
	134	CUST_35906_PI428621111	0.0284543	2.36477	NIL	NIL	unknown
	135	CUST_59132_PI428621111	0.0474476	2.36015	NIL	NIL	unknown
	136	CUST_49704_PI428621111	0.0472009	2.35689	NIL	NIL	unknown
	137	CUST_22601_PI428621111	0.0291559	2.35014	NIL	NIL	PHD and RING finger domain-containing protein 1-like
	138	CUST_19355_PI428621111	0.0284543	2.34687	NIL	NIL	unknown
	139	CUST_10034_PI428621111	0.0402124	2.34151	K15326	TSEN54; tRNA-splicing endonuclease subunit Sen54	tRNA-splicing endonuclease subunit Sen54-like
	140	CUST_51361_PI428621111	0.0422267	2.34018	NIL	NIL	unknown
	141	CUST_28484_PI428621111	0.045979	2.33749	NIL	NIL	unknown
	142	CUST_52978_PI428621111	0.0402124	2.32932	NIL	NIL	unknown
	143	CUST_16893_PI428621111	0.0246071	2.31943	NIL	NIL	unknown
	144	CUST_23417_PI428621111	0.0321633	2.29508	NIL	NIL	unknown
	145	CUST_3777_PI428621111	0.0299792	2.28775	NIL	NIL	containsPredictedCDS
	146	CUST_31551_PI428621111	0.0460502	2.28465	NIL	NIL	unknown
	147	CUST_6194_PI428621111	0.0451355	2.28282	NIL	NIL	membrane transport protein XK-like
	148	CUST_29094_PI428621111	0.0283816	2.27065	NIL	NIL	unknown
	149	CUST_24025_PI428621111	0.035174	2.26012	NIL	NIL	unknown
	150	CUST_14740_PI428621111	0.0447943	2.25463	K10802	HMGB1; high mobility group protein B1	high mobility group-T protein-like
	151	CUST_16404_PI428621111	0.0284543	2.24585	K09198	SP8; transcription factor Sp8	transcription factor Sp8-like
	152	CUST_15293_PI428621111	0.0400555	2.23941	NIL	NIL	unknown
	153	CUST_41478_PI428621111	0.0427903	2.23335	NIL	NIL	unknown
	154	CUST_7926_PI428621111	0.0435037	2.22409	NIL	NIL	unknown
	155	CUST_54307_PI428621111	0.0284543	2.22077	NIL	NIL	unknown
	156	CUST_2734_PI428621111	0.0321633	2.21263	NIL	NIL	arrestin domain containing 3, transcript variant 1 (ARRDC3)
	157	CUST_4039_PI428621111	0.0493617	2.21162	K16755	CCDC61; coiled-coil domain-containing protein 61	coiled-coil domain-containing protein 61-like, transcript variant 1
	158	CUST_32216_PI428621111	0.0400555	2.20983	NIL	NIL	unknown
	159	CUST_16669_PI428621111	0.0283816	2.20769	NIL	NIL	unknown
	160	CUST_42118_PI428621111	0.0296299	2.1735	NIL	NIL	enhancer of polycomb homolog 1 (Drosophila) (epc1)
	161	CUST_43866_PI428621111	0.0321633	2.1713	NIL	NIL	unknown
	162	CUST_24304_PI428621111	0.0299792	2.16416	NIL	NIL	uncharacterized protein KIAA0825 isoform 1
	163	CUST_59191_PI428621111	0.0343184	2.13602	K03941	NDUFS8; NADH dehydrogenase (ubiquinone) Fe-S protein 8 [EC:1.6.5.3 1.6.99.3]	NADH dehydrogenase [ubiquinone] iron-sulfur protein 8, mitochondrial-like
	164	CUST_36913_PI428621111	0.0402124	2.13389	NIL	NIL	unknown
	165	CUST_44310_PI428621111	0.0460502	2.1264	K12041	SLC9A6_7, NHE6_7; solute carrier family 9 (sodium/hydrogen exchanger),member 6/7	sodium/hydrogen exchanger 7 isoform 2 precursor
	166	CUST_56770_PI428621111	0.0347023	2.12557	NIL	NIL	unknown
	167	CUST_26761_PI428621111	0.0400555	2.11973	NIL	NIL	unknown
	168	CUST_19627_PI428621111	0.0402124	2.11331	NIL	NIL	containsPredictedCDS
	169	CUST_11515_PI428621111	0.0333618	2.11245	NIL	NIL	coiled-coil domain-containing protein 84-like
	170	CUST_29665_PI428621111	0.0421008	2.1092	NIL	NIL	unknown
	171	CUST_6411_PI428621111	0.0490798	2.10096	K14349	NCEH1, AADACL1; neutral cholesterol ester hydrolase 1 [EC:3.1.1.-]	neutral cholesterol ester hydrolase 1-like
	172	CUST_43514_PI428621111	0.0284543	2.09946	NIL	NIL	unknown
	173	CUST_19757_PI428621111	0.0409215	2.09895	K07908	RAB15; Ras-related protein Rab-15	ras-related protein Rab-15-like
	174	CUST_4711_PI428621111	0.0490798	2.09875	NIL	NIL	phytanoyl-CoA hydroxylase-interacting protein-like
	175	CUST_4684_PI428621111	0.0284543	2.0938	NIL	NIL	pyruvate dehydrogenase phosphatase regulatory subunit (PDPR)
	176	CUST_3362_PI428621111	0.0478216	2.09325	NIL	NIL	GTP-binding protein 1-like
	177	CUST_37761_PI428621111	0.0478216	2.0782	NIL	NIL	unknown
	178	CUST_31706_PI428621111	0.0478216	2.06805	K10512	ZBTB40; zinc finger and BTB domain-containing protein 40	zinc finger and BTB domain-containing protein 40-like
	179	CUST_41739_PI428621111	0.0100973	2.06617	NIL	NIL	unknown
	180	CUST_30383_PI428621111	0.0400555	2.06513	NIL	NIL	unknown
	181	CUST_47177_PI428621111	0.0480906	2.05034	NIL	NIL	unknown
	182	CUST_15352_PI428621111	0.0490798	2.04611	NIL	NIL	unknown
	183	CUST_4121_PI428621111	0.0474594	2.0402	K10356	MYO1; myosin I	myosin-Ih-like
	184	CUST_12462_PI428621111	0.0400555	2.03338	K09519	DNAJB13; DnaJ homolog subfamily B member 13	dnaJ homolog subfamily B member 13-like
	185	CUST_23623_PI428621111	0.0312564	2.02636	NIL	NIL	uncharacterized protein CXorf41-like
	186	CUST_18512_PI428621111	0.0295354	2.02452	NIL	NIL	MIF4G domain-containing protein B-like
	187	CUST_1379_PI428621111	0.0337447	2.0241	K12166	HACE1; E3 ubiquitin-protein ligase HACE1 [EC:6.3.2.19]	E3 ubiquitin-protein ligase HACE1-like
	188	CUST_3177_PI428621111	0.0447801	2.02304	K08291	GRK4_5_6; G protein-coupled receptor kinase [EC:2.7.11.16]	G protein-coupled receptor kinase 4 (GRK4)
	189	CUST_21963_PI428621111	0.0419112	2.01486	NIL	NIL	PDZ and LIM domain 5b (pdlim5b), transcript variant 1
	190	CUST_46418_PI428621111	0.0409215	2.01422	K01528	DNM; dynamin GTPase [EC:3.6.5.5]	unknown
	191	CUST_25818_PI428621111	0.0479345	2.01417	NIL	NIL	unknown
	192	CUST_37212_PI428621111	0.0400555	2.00285	NIL	NIL	unknown
	193	CUST_35104_PI428621111	0.0493617	2.00028	NIL	NIL	unknown
	194	CUST_12017_PI428621111	0.0441184	1.99773	NIL	NIL	embigin-like
	195	CUST_40167_PI428621111	0.047452	1.99194	NIL	NIL	unknown
	196	CUST_29030_PI428621111	0.047556	1.98398	NIL	NIL	uncharacterized protein C1orf21 homolog
	197	CUST_54687_PI428621111	0.0492333	1.97696	NIL	NIL	unknown
	198	CUST_46250_PI428621111	0.0435037	1.97689	NIL	NIL	unknown
	199	CUST_43225_PI428621111	0.0284543	1.97613	NIL	NIL	unknown
	200	CUST_45795_PI428621111	0.0216627	1.97508	NIL	NIL	unknown
	201	CUST_9243_PI428621111	0.0400555	1.97353	NIL	NIL	unknown
	202	CUST_10937_PI428621111	0.035174	1.96271	K01081	E3.1.3.5; 5'-nucleotidase [EC:3.1.3.5]	cytosolic 5'-nucleotidase III-like
	203	CUST_39744_PI428621111	0.035174	1.93297	NIL	NIL	unknown
	204	CUST_13413_PI428621111	0.0293737	1.92643	K09239	HIVEP; human immunodeficiency virus type I enhancer-binding protein	transcription factor HIVEP2-like
	205	CUST_48815_PI428621111	0.047452	1.9239	NIL	NIL	unknown
	206	CUST_36600_PI428621111	0.0347206	1.92037	NIL	NIL	unknown
	207	CUST_52192_PI428621111	0.0364663	1.91564	NIL	NIL	unknown
	208	CUST_34014_PI428621111	0.0321633	1.91487	NIL	NIL	unknown
	209	CUST_36924_PI428621111	0.0400555	1.90772	NIL	NIL	unknown
	210	CUST_40080_PI428621111	0.0482712	1.89954	NIL	NIL	unknown
	211	CUST_49637_PI428621111	0.0283816	1.89941	NIL	NIL	unknown
	212	CUST_44356_PI428621111	0.0456787	1.8982	NIL	NIL	unknown
	213	CUST_40323_PI428621111	0.0321633	1.89673	NIL	NIL	unknown
	214	CUST_52439_PI428621111	0.0435037	1.8947	K00665	FASN; fatty acid synthase, animal type [EC:2.3.1.85]	fatty acid synthase isoform 2
	215	CUST_20143_PI428621111	0.0424175	1.88479	NIL	NIL	GTPase Era, mitochondrial-like
	216	CUST_283_PI428621111	0.0435037	1.88109	K10779	ATRX; transcriptional regulator ATRX [EC:3.6.4.12]	transcriptional regulator ATRX-like
	217	CUST_57597_PI428621111	0.0419648	1.87667	NIL	NIL	unknown
	218	CUST_11719_PI428621111	0.0400555	1.87644	NIL	NIL	WD repeat-containing protein 85-like
	219	CUST_10133_PI428621111	0.0400555	1.8757	NIL	NIL	protein quaking-A-like
	220	CUST_28756_PI428621111	0.0400555	1.87378	K02295	CRY; cryptochrome	cryptochrome-2-like
	221	CUST_3852_PI428621111	0.0284543	1.86535	K12822	RBM25, S164; RNA-binding protein 25	hypothetical protein LOC100700642
	222	CUST_3524_PI428621111	0.0400103	1.86103	K09516	RETSAT; all-trans-retinol 13,14-reductase [EC:1.3.99.23]	putative all-trans-retinol 13,14-reductase-like
	223	CUST_27334_PI428621111	0.0431252	1.85889	NIL	NIL	unknown
	224	CUST_38783_PI428621111	0.0474476	1.85725	NIL	NIL	unknown
	225	CUST_23467_PI428621111	0.0435037	1.85565	NIL	NIL	unknown
	226	CUST_20290_PI428621111	0.0284543	1.84768	NIL	NIL	unknown
	227	CUST_2093_PI428621111	0.0347206	1.84447	K11430	EZH; enhancer of zeste [EC:2.1.1.43]	histone-lysine N-methyltransferase EZH1-like
	228	CUST_5285_PI428621111	0.0339146	1.84267	NIL	NIL	transmembrane protein 87A-like
	229	CUST_4246_PI428621111	0.047556	1.82734	K07759	PARG; poly(ADP-ribose) glycohydrolase [EC:3.2.1.143]	poly(ADP-ribose) glycohydrolase-like
	230	CUST_4778_PI428621111	0.0474999	1.82722	NIL	NIL	glutamine-rich protein 1-like
	231	CUST_55119_PI428621111	0.0284543	1.8269	NIL	NIL	unknown
	232	CUST_58246_PI428621111	0.0284543	1.82599	NIL	NIL	unknown
	233	CUST_12040_PI428621111	0.035174	1.82477	K15262	BCP1, BCCIP; protein BCP1	protein BCCIP homolog
	234	CUST_25972_PI428621111	0.0434416	1.82414	NIL	NIL	unknown
	235	CUST_58438_PI428621111	0.0284543	1.81132	NIL	NIL	unknown
	236	CUST_48635_PI428621111	0.0400555	1.80936	NIL	NIL	unknown
	237	CUST_51434_PI428621111	0.0321633	1.80906	NIL	NIL	unknown
	238	CUST_4893_PI428621111	0.03019	1.8034	NIL	NIL	hippocampus abundant transcript 1 protein-like
	239	CUST_42739_PI428621111	0.0434416	1.80215	K01755	argH, ASL; argininosuccinate lyase [EC:4.3.2.1]	unknown
	240	CUST_15178_PI428621111	0.047452	1.80015	NIL	NIL	unknown
	241	CUST_40873_PI428621111	0.035174	1.79977	NIL	NIL	unknown
	242	CUST_8578_PI428621111	0.0492333	1.7987	NIL	NIL	zinc finger CCHC domain-containing protein 24-like
	243	CUST_34940_PI428621111	0.0321633	1.78776	NIL	NIL	unknown
	244	CUST_51358_PI428621111	0.039727	1.78657	NIL	NIL	unknown
	245	CUST_79_PI428621111	0.0386532	1.78017	K11728	BPTF, E(bx); nucleosome-remodeling factor subunit BPTF	bromodomain PHD finger transcription factor (BPTF)
	246	CUST_25543_PI428621111	0.0100973	1.77949	NIL	NIL	unknown
	247	CUST_34037_PI428621111	0.0464325	1.77666	NIL	NIL	unknown
	248	CUST_19992_PI428621111	0.0284543	1.77096	K03842	ALG1; beta-1,4-mannosyltransferase [EC:2.4.1.142]	chitobiosyldiphosphodolichol beta-mannosyltransferase-like
	249	CUST_12020_PI428621111	0.0436297	1.77061	K11150	RDH8; retinol dehydrogenase 8 [EC:1.1.1.-]	retinol dehydrogenase 8-like
	250	CUST_28394_PI428621111	0.0407909	1.76996	K08678	UXS1; UDP-glucuronate decarboxylase [EC:4.1.1.35]	UDP-glucuronic acid decarboxylase 1 (uxs1)
	251	CUST_28525_PI428621111	0.0492128	1.76799	NIL	NIL	unknown
	252	CUST_31250_PI428621111	0.0424343	1.76153	NIL	NIL	unknown
	253	CUST_694_PI428621111	0.0383565	1.7613	K04447	JAK2; Janus kinase 2 [EC:2.7.10.2]	tyrosine-protein kinase JAK2-like
	254	CUST_39707_PI428621111	0.0492333	1.75831	NIL	NIL	unknown
	255	CUST_34225_PI428621111	0.0382199	1.74989	NIL	NIL	unknown
	256	CUST_21983_PI428621111	0.0464325	1.74558	NIL	NIL	unknown
	257	CUST_31703_PI428621111	0.0451355	1.74386	NIL	NIL	unknown
	258	CUST_12143_PI428621111	0.0299792	1.74002	NIL	NIL	VPS10 domain-containing receptor SorCS1-like
	259	CUST_9695_PI428621111	0.0321633	1.73928	NIL	NIL	protein QIL1-like
	260	CUST_6642_PI428621111	0.0396621	1.73854	NIL	NIL	WD repeat containing, antisense to TP73 (WRAP73)
	261	CUST_6381_PI428621111	0.0284543	1.73753	NIL	NIL	unknown
	262	CUST_70_PI428621111	0.0455497	1.73472	K12854	SNRNP200, BRR2; pre-mRNA-splicing helicase BRR2 [EC:3.6.4.13]	small nuclear ribonucleoprotein 200kDa (U5) (SNRNP200)
	263	CUST_14935_PI428621111	0.0352622	1.72542	NIL	NIL	containsPredictedCDS
	264	CUST_23266_PI428621111	0.0492128	1.72372	NIL	NIL	unknown
	265	CUST_13819_PI428621111	0.0422267	1.72124	NIL	NIL	E2F-associated phosphoprotein-like, transcript variant 3
	266	CUST_12874_PI428621111	0.0475057	1.71003	NIL	NIL	unknown
	267	CUST_764_PI428621111	0.0339146	1.70997	K04447	JAK2; Janus kinase 2 [EC:2.7.10.2]	tyrosine-protein kinase JAK2-like
	268	CUST_8599_PI428621111	0.0490798	1.70687	K08549	NR2F6, EAR2; nuclear receptor subfamily 2 group F member 6	nuclear receptor subfamily 2 group F member 6-like
	269	CUST_9712_PI428621111	0.0492333	1.69915	K14801	TSR4; pre-rRNA-processing protein TSR4	programmed cell death protein 2-like
	270	CUST_43695_PI428621111	0.0321633	1.69454	NIL	NIL	unknown
	271	CUST_48687_PI428621111	0.0451355	1.69165	NIL	NIL	unknown
	272	CUST_16645_PI428621111	0.0303178	1.68735	NIL	NIL	unknown
	273	CUST_8362_PI428621111	0.0460502	1.68382	NIL	NIL	unknown
	274	CUST_56777_PI428621111	0.0419648	1.68204	NIL	NIL	unknown
	275	CUST_31502_PI428621111	0.0422267	1.67753	NIL	NIL	unknown
	276	CUST_2750_PI428621111	0.047452	1.67706	NIL	NIL	Hermansky-Pudlak syndrome 1 protein homolog
	277	CUST_5221_PI428621111	0.035174	1.67339	K01669	E4.1.99.3, phrB; deoxyribodipyrimidine photo-lyase [EC:4.1.99.3]	cryptochrome DASH-like
	278	CUST_5150_PI428621111	0.0490798	1.67187	K08835	OXSR1, STK39; serine/threonine-protein kinase OSR1/STK39 [EC:2.7.11.1]	serine/threonine-protein kinase OSR1-like
	279	CUST_46136_PI428621111	0.0284543	1.67121	NIL	NIL	prolactin receptor-like
	280	CUST_8966_PI428621111	0.0441184	1.66993	NIL	NIL	ankyrin repeat domain-containing protein 13C-A-like
	281	CUST_9132_PI428621111	0.0400103	1.65714	NIL	NIL	unknown
	282	CUST_52478_PI428621111	0.0295354	1.65577	NIL	NIL	methyltransferase-like protein 2-A-like
	283	CUST_29179_PI428621111	0.0284543	1.65297	K04441	P38; p38 MAP kinase [EC:2.7.11.24]	mitogen activated protein kinase p38b (p38b)
	284	CUST_34678_PI428621111	0.0321633	1.65148	NIL	NIL	unknown
	285	CUST_3744_PI428621111	0.044935	1.64098	NIL	NIL	ankyrin repeat domain-containing protein 13D-like
	286	CUST_24180_PI428621111	0.047452	1.63844	NIL	NIL	unknown
	287	CUST_10320_PI428621111	0.0283816	1.63387	NIL	NIL	NFU1 iron-sulfur cluster scaffold homolog, mitochondrial-like
	288	CUST_5214_PI428621111	0.0407909	1.61939	K15304	RANBP3; Ran-binding protein 3	ran-binding protein 3-like
	289	CUST_23371_PI428621111	0.0400555	1.61811	K04794	PTH2; peptidyl-tRNA hydrolase, PTH2 family [EC:3.1.1.29]	probable peptidyl-tRNA hydrolase 2-like
	290	CUST_53872_PI428621111	0.0284543	1.61558	NIL	NIL	hypothetical protein LOC100691286
	291	CUST_6167_PI428621111	0.0400555	1.61523	K00791	miaA, TRIT1; tRNA dimethylallyltransferase [EC:2.5.1.75]	tRNA dimethylallyltransferase, mitochondrial-like
	292	CUST_10215_PI428621111	0.0400555	1.60851	K15409	SRPK1; serine/threonine-protein kinase SRPK1 [EC:2.7.11.1]	serine/threonine-protein kinase SRPK1-like
	293	CUST_29315_PI428621111	0.0447801	1.60617	NIL	NIL	unknown
	294	CUST_40503_PI428621111	0.0487298	1.60198	NIL	NIL	unknown
	295	CUST_8896_PI428621111	0.0435037	1.59839	K01307	GGH; gamma-glutamyl hydrolase [EC:3.4.19.9]	gamma-glutamyl hydrolase-like
	296	CUST_58420_PI428621111	0.0451355	1.59822	NIL	NIL	unknown
	297	CUST_2528_PI428621111	0.0400555	1.58177	K06176	truD, PUS7; tRNA pseudouridine13 synthase [EC:5.4.99.27]	pseudouridylate synthase 7 homolog
	298	CUST_34689_PI428621111	0.0409215	1.57029	NIL	NIL	immunoglobulin lambda-like polypeptide 1-like
	299	CUST_43065_PI428621111	0.0456856	1.56717	NIL	NIL	unknown
	300	CUST_14827_PI428621111	0.0428576	1.56261	K12839	SMNDC1, SPF30; survival of motor neuron-related-splicing factor 30	survival of motor neuron-related-splicing factor 30-like
	301	CUST_6822_PI428621111	0.0283816	1.56236	K13506	GPAT3_4, AGPAT9, AGPAT6; glycerol-3-phosphate O-acyltransferase 3/4 [EC:2.3.1.15]	glycerol-3-phosphate acyltransferase 4-like
	302	CUST_54142_PI428621111	0.0428576	1.56182	NIL	NIL	unknown
	303	CUST_38746_PI428621111	0.0400555	1.56161	NIL	NIL	unknown
	304	CUST_29207_PI428621111	0.0382199	1.56095	NIL	NIL	unknown
	305	CUST_35733_PI428621111	0.0458028	1.55771	NIL	NIL	unknown
	306	CUST_56100_PI428621111	0.0364663	1.55375	NIL	NIL	zinc finger protein 410-like
	307	CUST_11556_PI428621111	0.0293737	1.55033	NIL	NIL	unknown
	308	CUST_11499_PI428621111	0.047452	1.55013	NIL	NIL	unknown
	309	CUST_6769_PI428621111	0.0451355	1.54597	K00328	IPMK; inositol-polyphosphate multikinase [EC:2.7.1.151]	inositol polyphosphate multikinase-like
	310	CUST_36485_PI428621111	0.0442114	1.54156	NIL	NIL	unknown
	311	CUST_59409_PI428621111	0.047556	1.53902	NIL	NIL	telomere length regulation protein TEL2 homolog
	312	CUST_12780_PI428621111	0.047452	1.52909	K09140	TSR3; pre-rRNA-processing protein TSR3	probable ribosome biogenesis protein C16orf42 homolog
	313	CUST_9271_PI428621111	0.0382199	1.52877	NIL	NIL	unknown
	314	CUST_48899_PI428621111	0.0293737	1.52772	NIL	NIL	unknown
	315	CUST_32120_PI428621111	0.0451355	1.51524	NIL	NIL	uncharacterized protein C14orf80 homolog
	316	CUST_7732_PI428621111	0.0455497	1.50277	K12840	RBM17, SPF45; splicing factor 45	splicing factor 45-like
	317	CUST_36045_PI428621111	0.0407909	1.50236	NIL	NIL	hypothetical protein LOC100003868
	318	CUST_33372_PI428621111	0.0435037	1.50048	NIL	NIL	cAMP-responsive element-binding protein-like 2-like
	319	CUST_27308_PI428621111	0.0451355	-1.50375	K03574	MUTT, NUDT1, MTH1; 7,8-dihydro-8-oxoguanine triphosphatase [EC:3.6.1.-]	7,8-dihydro-8-oxoguanine triphosphatase-like
	320	CUST_16274_PI428621111	0.0435037	-1.50463	NIL	NIL	neuferricin-like
	321	CUST_18140_PI428621111	0.0400555	-1.50681	K12194	CHMP4, SNF7, VPS32; charged multivesicular body protein 4	charged multivesicular body protein 4b-like
	322	CUST_10257_PI428621111	0.0400103	-1.51271	K05076	IL13RA1; interleukin 13 receptor alpha-1	Interleukin-13 receptor alpha-2 chain precursor
	323	CUST_48773_PI428621111	0.047452	-1.5175	NIL	NIL	hypothetical protein LOC100702043
	324	CUST_16196_PI428621111	0.0400103	-1.51827	K10522	DIABLO, SMAC; diablo	diablo homolog, mitochondrial-like
	325	CUST_27657_PI428621111	0.0284543	-1.51841	K14165	K14165; dual specificity phosphatase [EC:3.1.3.16 3.1.3.48]	dual specificity protein phosphatase 23-like
	326	CUST_26521_PI428621111	0.0284543	-1.52924	NIL	NIL	intercellular adhesion molecule 5-like
	327	CUST_27043_PI428621111	0.0295354	-1.53145	NIL	NIL	unknown
	328	CUST_50324_PI428621111	0.0456787	-1.53491	NIL	NIL	unknown
	329	CUST_15671_PI428621111	0.0400103	-1.54053	K04910	KCNH7; potassium voltage-gated channel Eag-related subfamily H member7	potassium voltage-gated channel subfamily H member 7-like
	330	CUST_10889_PI428621111	0.0402124	-1.5409	NIL	NIL	XK-related protein 8-like
	331	CUST_52297_PI428621111	0.0284543	-1.54143	NIL	NIL	unknown
	332	CUST_20571_PI428621111	0.0343184	-1.54421	NIL	NIL	COMM domain-containing protein 2-like, transcript variant 1
	333	CUST_395_PI428621111	0.0439261	-1.54494	NIL	NIL	vigilin-like
	334	CUST_50466_PI428621111	0.0364663	-1.55311	K01052	LIPA; lysosomal acid lipase/cholesteryl ester hydrolase [EC:3.1.1.13]	lysosomal acid lipase/cholesteryl ester hydrolase-like
	335	CUST_17924_PI428621111	0.0451355	-1.5553	NIL	NIL	unknown
	336	CUST_1200_PI428621111	0.0239572	-1.56661	NIL	NIL	transmembrane 9 superfamily member 2-like
	337	CUST_21222_PI428621111	0.0460502	-1.56914	NIL	NIL	unknown
	338	CUST_32571_PI428621111	0.0332183	-1.57005	NIL	NIL	brain protein I3-like
	339	CUST_59437_PI428621111	0.0337344	-1.57112	NIL	NIL	hypothetical protein LOC100709875
	340	CUST_28728_PI428621111	0.0325149	-1.58096	NIL	NIL	hypothetical protein LOC100707860
	341	CUST_26033_PI428621111	0.0400555	-1.58478	NIL	NIL	transmembrane protein C9orf46-like
	342	CUST_16512_PI428621111	0.041477	-1.59124	NIL	NIL	G kinase-anchoring protein 1-like
	343	CUST_5280_PI428621111	0.0434416	-1.59768	K09026	NPAS2; neuronal PAS domain-containing protein 2	neuronal PAS domain-containing protein 2-like
	344	CUST_35005_PI428621111	0.0284543	-1.60293	NIL	NIL	tripartite motif-containing protein 39-like
	345	CUST_36028_PI428621111	0.047556	-1.61866	NIL	NIL	transcription factor E3-like
	346	CUST_20036_PI428621111	0.0421008	-1.62524	NIL	NIL	transmembrane gamma-carboxyglutamic acid protein 1-like
	347	CUST_7249_PI428621111	0.0400555	-1.6261	NIL	NIL	protein kinase C and casein kinase II substrate protein 3-like
	348	CUST_657_PI428621111	0.0343184	-1.63425	NIL	NIL	TBC1 domain family member 8-like
	349	CUST_38544_PI428621111	0.0250596	-1.63557	NIL	NIL	hypothetical protein LOC100703668
	350	CUST_36221_PI428621111	0.0474594	-1.64068	K04521	BACE1; beta-site APP-cleaving enzyme 1 (memapsin 2) [EC:3.4.23.46]	unknown
	351	CUST_1397_PI428621111	0.0469017	-1.64441	K01122	ENPP2; ectonucleotide pyrophosphatase/phosphodiesterase family member2 [EC:3.1.4.39]	ectonucleotide pyrophosphatase/phosphodiesterase family member 2-like
	352	CUST_7173_PI428621111	0.0405902	-1.64949	K06706	CD248, CD164L1; CD248 antigen, endosialin	endosialin-like
	353	CUST_22185_PI428621111	0.0284543	-1.65207	K03211	ETV6_7, yan; ETS translocation variant 6/7	transcription factor ETV7-like
	354	CUST_32550_PI428621111	0.0312564	-1.65831	NIL	NIL	interferon-induced protein 44-like
	355	CUST_2007_PI428621111	0.0284543	-1.66428	K14607	SULF; extracellular sulfatase Sulf [EC:3.1.6.-]	extracellular sulfatase Sulf-2-like
	356	CUST_23755_PI428621111	0.0451355	-1.66873	NIL	NIL	unknown
	357	CUST_44845_PI428621111	0.0325009	-1.67172	NIL	NIL	unknown
	358	CUST_7932_PI428621111	0.0451355	-1.67259	NIL	NIL	TBC1 domain family member 10A-like
	359	CUST_14274_PI428621111	0.0299792	-1.67572	K08220	FLVCR, SLC49A1_2; MFS transporter, FLVCR family, feline leukemia virussubgroup C receptor-related protein	feline leukemia virus subgroup C receptor-related protein 2-like
	360	CUST_13300_PI428621111	0.0435037	-1.67828	NIL	NIL	uncharacterized protein LOC541512
	361	CUST_20257_PI428621111	0.0428576	-1.68284	NIL	NIL	unknown
	362	CUST_48237_PI428621111	0.0400103	-1.68472	NIL	NIL	interferon-induced protein 44-like
	363	CUST_23544_PI428621111	0.0460502	-1.68661	NIL	NIL	sialic acid-binding Ig-like lectin 14-like
	364	CUST_42868_PI428621111	0.0400555	-1.69377	NIL	NIL	protein FAM115-like
	365	CUST_19024_PI428621111	0.0402124	-1.69683	K07365	NCK; NCK adaptor protein	cytoplasmic protein NCK1-like
	366	CUST_7846_PI428621111	0.0284543	-1.69929	K10262	FBXW4, SHFM3; F-box and WD-40 domain protein 4	F-box/WD repeat-containing protein 4-like
	367	CUST_59173_PI428621111	0.0419112	-1.70387	K01206	FUCA; alpha-L-fucosidase [EC:3.2.1.51]	plasma alpha-L-fucosidase precursor
	368	CUST_18374_PI428621111	0.0407909	-1.71065	NIL	NIL	polymeric immunoglobulin receptor-like
	369	CUST_10258_PI428621111	0.0435037	-1.71112	K11127	TEP1; telomerase protein component 1	si:ch211-284o19.1 (si:ch211-284o19.1)
	370	CUST_23872_PI428621111	0.0283816	-1.71356	NIL	NIL	unknown
	371	CUST_37427_PI428621111	0.0293737	-1.72031	NIL	NIL	unknown
	372	CUST_19538_PI428621111	0.0216627	-1.72032	NIL	NIL	unknown
	373	CUST_46971_PI428621111	0.0293737	-1.72037	NIL	NIL	myoD family inhibitor domain-containing protein-like
	374	CUST_1038_PI428621111	0.0493617	-1.72725	NIL	NIL	HEAT repeat containing 7A (HEATR7A)
	375	CUST_9428_PI428621111	0.0474476	-1.73423	K01084	G6PC; glucose-6-phosphatase [EC:3.1.3.9]	glucose-6-phosphatase 3-like
	376	CUST_55118_PI428621111	0.0321633	-1.73495	NIL	NIL	E3 ubiquitin/ISG15 ligase TRIM25-like
	377	CUST_17683_PI428621111	0.039809	-1.73693	NIL	NIL	leucine-rich repeat-containing protein C10orf11 homolog
	378	CUST_22829_PI428621111	0.0461514	-1.73743	NIL	NIL	hypothetical protein LOC100330611
	379	CUST_11748_PI428621111	0.0409215	-1.73844	NIL	NIL	unknown
	380	CUST_16683_PI428621111	0.0400555	-1.74034	K15623	SS18, SSXT, SYT; protein SSXT	protein SSXT-like, transcript variant 2
	381	CUST_27421_PI428621111	0.0284543	-1.74084	NIL	NIL	unknown
	382	CUST_28583_PI428621111	0.0432301	-1.74251	NIL	NIL	hypothetical protein LOC100706840
	383	CUST_26975_PI428621111	0.0420733	-1.74912	K04299	P2RY14; purinergic receptor P2Y, G protein-coupled, 14	P2Y purinoceptor 14-like
	384	CUST_2013_PI428621111	0.0493617	-1.75317	K10350	ZYG11; Zyg-11 protein homolog	zer-1 homolog (C. elegans) (ZER1)
	385	CUST_36710_PI428621111	0.0413216	-1.75612	K11220	STAT1; signal transducer and activator of transcription 1	unknown
	386	CUST_10317_PI428621111	0.0284543	-1.75838	K09095	HIF2A, EPAS1; hypoxia-inducible factor 2 alpha	endothelial PAS domain-containing protein 1-like
	387	CUST_46651_PI428621111	0.0321633	-1.75946	NIL	NIL	hypothetical protein LOC100330611
	388	CUST_8411_PI428621111	0.0321633	-1.75997	K12470	SH3KBP1, CIN85; SH3 domain-containing kinase-binding protein 1	SH3 domain-containing kinase-binding protein 1-like
	389	CUST_34498_PI428621111	0.0400555	-1.7607	K13903	CST7; cystatin-F	cystatin-F-like
	390	CUST_43361_PI428621111	0.0422267	-1.77157	NIL	NIL	unknown
	391	CUST_31608_PI428621111	0.0456787	-1.79802	NIL	NIL	unknown
	392	CUST_18080_PI428621111	0.0437913	-1.80296	NIL	NIL	unknown
	393	CUST_51870_PI428621111	0.0402124	-1.80384	NIL	NIL	unknown
	394	CUST_12052_PI428621111	0.0400555	-1.80536	K08343	ATG3; autophagy-related protein 3	ubiquitin-like-conjugating enzyme ATG3-like
	395	CUST_24631_PI428621111	0.0299792	-1.80561	NIL	NIL	unknown
	396	CUST_47580_PI428621111	0.0451355	-1.80942	NIL	NIL	unknown
	397	CUST_38980_PI428621111	0.0439261	-1.80958	NIL	NIL	14 kDa phosphohistidine phosphatase-like
	398	CUST_238_PI428621111	0.035174	-1.81227	K12567	TTN; titin [EC:2.7.11.1]	titin-like
	399	CUST_5590_PI428621111	0.0456787	-1.81284	NIL	NIL	hypothetical protein LOC100700482
	400	CUST_16185_PI428621111	0.033417	-1.81477	NIL	NIL	hypothetical protein LOC571706
	401	CUST_12610_PI428621111	0.0321633	-1.81641	NIL	NIL	jmjC domain-containing protein 7-like
	402	CUST_15726_PI428621111	0.0455497	-1.81715	NIL	NIL	myc target protein 1 homolog
	403	CUST_29642_PI428621111	0.0461514	-1.81887	NIL	NIL	E3 ubiquitin/ISG15 ligase TRIM25-like
	404	CUST_2046_PI428621111	0.0396621	-1.81966	K06464	ITGB2; integrin beta 2	CD18 protein (cd18)
	405	CUST_25703_PI428621111	0.0400555	-1.82102	NIL	NIL	transferrin receptor protein 2-like
	406	CUST_11706_PI428621111	0.0492333	-1.8255	NIL	NIL	zinc finger protein 384-like
	407	CUST_59630_PI428621111	0.0321633	-1.82949	K13903	CST7; cystatin-F	Cystatin-F precursor
	408	CUST_23854_PI428621111	0.0355557	-1.83141	K04501	SMAD4; mothers against decapentaplegic homolog 4	mothers against decapentaplegic homolog 4-like
	409	CUST_10948_PI428621111	0.0428576	-1.83249	NIL	NIL	hypothetical protein LOC100702966
	410	CUST_6046_PI428621111	0.0432003	-1.8362	K04958	ITPR1; inositol 1,4,5-triphosphate receptor type 1	inositol 1,4,5-trisphosphate receptor type 1-like, transcript variant 3
	411	CUST_31118_PI428621111	0.0400555	-1.83738	NIL	NIL	unknown
	412	CUST_58976_PI428621111	0.0321633	-1.85381	K16534	DISC1; disrupted in schizophrenia 1 protein	disrupted in schizophrenia 1 protein-like
	413	CUST_45817_PI428621111	0.0293737	-1.86209	NIL	NIL	Fas-associating death domain-containing protein
	414	CUST_57034_PI428621111	0.0428576	-1.86243	K01015	SULT2B1; alcohol sulfotransferase [EC:2.8.2.2]	sulfotransferase family cytosolic 2B member 1-like
	415	CUST_18099_PI428621111	0.0492333	-1.86266	NIL	NIL	von Willebrand factor A domain containing 5A (VWA5A)
	416	CUST_842_PI428621111	0.0362631	-1.86292	K12485	RAB11FIP3_4; Rab11 family-interacting protein 3/4	rab11 family-interacting protein 3-like
	417	CUST_7462_PI428621111	0.0239572	-1.86385	NIL	NIL	tapasin-like
	418	CUST_48839_PI428621111	0.0362631	-1.86839	NIL	NIL	unknown
	419	CUST_30479_PI428621111	0.0296299	-1.87144	NIL	NIL	BTB/POZ domain-containing protein KCTD11
	420	CUST_11599_PI428621111	0.0400555	-1.87387	NIL	NIL	family with sequence similarity 65, member A (fam65a)
	421	CUST_12277_PI428621111	0.0400555	-1.87702	NIL	NIL	hypothetical protein LOC100696796
	422	CUST_35008_PI428621111	0.0400842	-1.87765	NIL	NIL	protein FAM161B-like
	423	CUST_27169_PI428621111	0.0284543	-1.87787	K12394	AP1S1_2; AP-1 complex subunit sigma 1/2	AP-1 complex subunit sigma-1A-like
	424	CUST_50581_PI428621111	0.0384717	-1.89474	NIL	NIL	hypothetical protein LOC100702448
	425	CUST_57538_PI428621111	0.0451355	-1.8962	NIL	NIL	unknown
	426	CUST_39565_PI428621111	0.0422267	-1.90638	NIL	NIL	unknown
	427	CUST_3379_PI428621111	0.0355557	-1.90729	NIL	NIL	plastin-1-like
	428	CUST_39791_PI428621111	0.0464325	-1.91909	NIL	NIL	unknown
	429	CUST_6125_PI428621111	0.0293737	-1.92193	K07964	HPSE; heparanase 1 [EC:3.2.1.166]	heparanase-like
	430	CUST_53437_PI428621111	0.039988	-1.9221	NIL	NIL	transmembrane protein 141-like
	431	CUST_45033_PI428621111	0.0323464	-1.92441	NIL	NIL	unknown
	432	CUST_36140_PI428621111	0.0400103	-1.9287	NIL	NIL	unknown
	433	CUST_48801_PI428621111	0.0451355	-1.92977	K08857	NEK; NIMA (never in mitosis gene a)-related kinase [EC:2.7.11.1]	serine/threonine-protein kinase Nek1 isoform 2
	434	CUST_1491_PI428621111	0.0400555	-1.9313	NIL	NIL	papilin, proteoglycan-like sulfated glycoprotein (PAPLN)
	435	CUST_33715_PI428621111	0.0321633	-1.94113	NIL	NIL	unknown
	436	CUST_16942_PI428621111	0.047556	-1.94163	K06509	KAI1, CD82; kangai 1	CD82 antigen isoform 1
	437	CUST_31301_PI428621111	0.0326324	-1.94709	NIL	NIL	unknown
	438	CUST_59650_PI428621111	0.0362631	-1.951	K09573	FKBP7; FK506-binding protein 7 [EC:5.2.1.8]	peptidyl-prolyl cis-trans isomerase FKBP7-like
	439	CUST_718_PI428621111	0.0422267	-1.96922	NIL	NIL	ring finger protein 213 (RNF213)
	440	CUST_22694_PI428621111	0.0411622	-1.98226	K02373	FADD; FAS-associated death domain protein	protein FADD-like
	441	CUST_45133_PI428621111	0.0497616	-1.98488	K12647	IFIH1, MDA5; interferon-induced helicase C domain-containing protein 1[EC:3.6.4.13]	interferon-induced helicase C domain-containing protein 1-like
	442	CUST_30937_PI428621111	0.0421008	-1.98977	NIL	NIL	uncharacterized protein C20orf85-like
	443	CUST_4688_PI428621111	0.0400103	-2.00296	K08056	PDIA3, GRP58; protein disulfide isomerase family A, member 3 [EC:5.3.4.1]	protein disulfide isomerase family A, member 3 (PDIA3)
	444	CUST_30171_PI428621111	0.0413216	-2.00674	NIL	NIL	hypothetical protein LOC100703766
	445	CUST_55543_PI428621111	0.0400555	-2.02213	NIL	NIL	unknown
	446	CUST_7484_PI428621111	0.0284543	-2.02353	NIL	NIL	tet oncogene family member 3
	447	CUST_18089_PI428621111	0.0321633	-2.02923	NIL	NIL	unknown
	448	CUST_28572_PI428621111	0.0284543	-2.02924	K08755	FABP6; fatty acid-binding protein 6, ileal (gastrotropin)	gastrotropin-like
	449	CUST_13294_PI428621111	0.0416322	-2.0453	NIL	NIL	secretory carrier-associated membrane protein 4-like
	450	CUST_53839_PI428621111	0.0283816	-2.05251	K07964	HPSE; heparanase 1 [EC:3.2.1.166]	heparanase-like
	451	CUST_28709_PI428621111	0.0409215	-2.06241	NIL	NIL	claudin-23-like
	452	CUST_11307_PI428621111	0.0314731	-2.06879	NIL	NIL	enoyl-CoA hydratase domain-containing protein 2, mitochondrial-like
	453	CUST_2824_PI428621111	0.0436297	-2.07053	K06831	LGALS3; galectin-3	galectin-3-like
	454	CUST_7507_PI428621111	0.0321633	-2.07224	NIL	NIL	tapasin-related protein-like
	455	CUST_56865_PI428621111	0.0422267	-2.07727	NIL	NIL	methyltransferase-like protein 4-like
	456	CUST_801_PI428621111	0.0283816	-2.07852	K15261	PARP10_14_15; poly [ADP-ribose] polymerase 10/14/15 [EC:2.4.2.30]	poly [ADP-ribose] polymerase 14-like
	457	CUST_56028_PI428621111	0.0484553	-2.08059	NIL	NIL	epiplakin
	458	CUST_45866_PI428621111	0.0435037	-2.08484	K09035	CMAF, MAF; transcription factor Maf	transcription factor Maf-like
	459	CUST_40300_PI428621111	0.0409215	-2.09145	NIL	NIL	unknown
	460	CUST_47647_PI428621111	0.0284543	-2.09334	NIL	NIL	unknown
	461	CUST_57191_PI428621111	0.033417	-2.10303	NIL	NIL	rho guanine nucleotide exchange factor 12-like
	462	CUST_59243_PI428621111	0.0400555	-2.10506	K01950	E6.3.5.1, NADSYN1, QNS1, nadE; NAD+ synthase (glutamine-hydrolysing) [EC:6.3.5.1]	glutamine-dependent NAD(+) synthetase-like
	463	CUST_24186_PI428621111	0.0351387	-2.10948	NIL	NIL	unknown
	464	CUST_32448_PI428621111	0.0295354	-2.111	NIL	NIL	methyltransferase-like protein 4-like
	465	CUST_15784_PI428621111	0.0421008	-2.1255	NIL	NIL	multimerin 2a precursor
	466	CUST_37142_PI428621111	0.0293737	-2.12811	NIL	NIL	unknown
	467	CUST_47265_PI428621111	0.0451355	-2.14986	NIL	NIL	unknown
	468	CUST_10919_PI428621111	0.0435037	-2.15366	K00856	E2.7.1.20, ADK; adenosine kinase [EC:2.7.1.20]	adenosine kinase-like, transcript variant 1
	469	CUST_49768_PI428621111	0.0400555	-2.15674	K16449	RGS; regulator of G-protein signaling	regulator of G-protein signaling 1-like
	470	CUST_59435_PI428621111	0.0478216	-2.16378	NIL	NIL	LOW QUALITY PROTEIN: myoferlin-like
	471	CUST_44455_PI428621111	0.0299792	-2.16966	K09034	BATF; ATF-like basic leucine zipper transcriptional factor	basic leucine zipper transcriptional factor ATF-like 3-like
	472	CUST_25447_PI428621111	0.0437913	-2.17296	NIL	NIL	haloacid dehalogenase-like hydrolase domain-containing protein 2-like
	473	CUST_50429_PI428621111	0.0400103	-2.17943	NIL	NIL	multimerin 2a (mmrn2a)
	474	CUST_53922_PI428621111	0.0451355	-2.19006	K01206	FUCA; alpha-L-fucosidase [EC:3.2.1.51]	fucosidase, alpha-L- 2, plasma precursor
	475	CUST_33072_PI428621111	0.0400555	-2.20858	NIL	NIL	leucine-rich repeat-containing protein 56-like
	476	CUST_13466_PI428621111	0.0284543	-2.21512	K09438	SPI1; transcription factor PU.1	transcription factor PU.1-like
	477	CUST_39670_PI428621111	0.035174	-2.21773	NIL	NIL	unknown
	478	CUST_1437_PI428621111	0.0460502	-2.23231	K15261	PARP10_14_15; poly [ADP-ribose] polymerase 10/14/15 [EC:2.4.2.30]	hypothetical protein LOC100706128
	479	CUST_10231_PI428621111	0.0365348	-2.23251	K07759	PARG; poly(ADP-ribose) glycohydrolase [EC:3.2.1.143]	poly(ADP-ribose) glycohydrolase-like
	480	CUST_14496_PI428621111	0.048096	-2.23313	NIL	NIL	hypothetical protein LOC100693263
	481	CUST_52410_PI428621111	0.0339146	-2.2525	NIL	NIL	muscle, skeletal receptor tyrosine-protein kinase isoform 1
	482	CUST_2684_PI428621111	0.0321633	-2.26538	K10084	EDEM1; ER degradation enhancer, mannosidase alpha-like 1	ER degradation enhancer, mannosidase alpha-like 1 (EDEM1)
	483	CUST_55207_PI428621111	0.0460502	-2.27232	NIL	NIL	unknown
	484	CUST_11030_PI428621111	0.0313004	-2.27303	K00344	E1.6.5.5, qor; NADPH2:quinone reductase [EC:1.6.5.5]	quinone oxidoreductase-like
	485	CUST_42362_PI428621111	0.0382199	-2.29386	NIL	NIL	unknown
	486	CUST_18780_PI428621111	0.0436297	-2.29677	NIL	NIL	cingulin-like
	487	CUST_40705_PI428621111	0.0326841	-2.30846	NIL	NIL	unknown
	488	CUST_6902_PI428621111	0.0409215	-2.30875	K15107	SLC25A18_22, GC; solute carrier family 25 (mitochondrial glutamate transporter), member 18/22	mitochondrial glutamate carrier 1-like
	489	CUST_14331_PI428621111	0.0321633	-2.31349	NIL	NIL	hypothetical protein LOC100702448
	490	CUST_4736_PI428621111	0.0460502	-2.33588	K00261	E1.4.1.3; glutamate dehydrogenase (NAD(P)+) [EC:1.4.1.3]	glutamate dehydrogenase 1 (GLUD1)
	491	CUST_32981_PI428621111	0.0479345	-2.33847	NIL	NIL	hypothetical protein LOC100704550
	492	CUST_11295_PI428621111	0.0435037	-2.33899	NIL	NIL	c-C chemokine receptor type 3-like
	493	CUST_59893_PI428621111	0.0474594	-2.34157	K10084	EDEM1; ER degradation enhancer, mannosidase alpha-like 1	ER degradation-enhancing alpha-mannosidase-like 1
	494	CUST_9190_PI428621111	0.039746	-2.34887	NIL	NIL	structural maintenance of chromosomes flexible hinge domain-containing protein 1-like
	495	CUST_51712_PI428621111	0.0487368	-2.3542	NIL	NIL	unknown
	496	CUST_10714_PI428621111	0.0321633	-2.35594	K01507	ppa; inorganic pyrophosphatase [EC:3.6.1.1]	inorganic pyrophosphatase 2, mitochondrial-like
	497	CUST_54990_PI428621111	0.0400555	-2.37048	K09228	KRAB; KRAB domain-containing zinc finger protein	zinc finger protein 658-like
	498	CUST_14770_PI428621111	0.0305246	-2.39098	NIL	NIL	unknown
	499	CUST_51639_PI428621111	0.0460502	-2.41144	K05115	AXL, UFO; AXL receptor tyrosine kinase [EC:2.7.10.1]	tyrosine-protein kinase receptor UFO-like
	500	CUST_29492_PI428621111	0.0429567	-2.41896	K06724	NRP1; neuropilin 1	unknown
	501	CUST_59766_PI428621111	0.0283816	-2.42203	K03173	TRAF2; TNF receptor-associated factor 2	TNF receptor-associated factor 2-like
	502	CUST_10253_PI428621111	0.0284543	-2.42227	K10652	TRIM25, EFP; tripartite motif-containing protein 25	E3 ubiquitin/ISG15 ligase TRIM25-like
	503	CUST_21570_PI428621111	0.0296299	-2.43416	NIL	NIL	hypothetical protein LOC557223
	504	CUST_48372_PI428621111	0.0400555	-2.45472	NIL	NIL	unknown
	505	CUST_37318_PI428621111	0.0370671	-2.46098	K04665	AMH; anti-mullerian hormone	anti-mullerian hormone (amh)
	506	CUST_20950_PI428621111	0.0295354	-2.47599	NIL	NIL	membrane-spanning 4-domains subfamily A member 4A-like
	507	CUST_7523_PI428621111	0.0313004	-2.48742	K11220	STAT1; signal transducer and activator of transcription 1	signal transducer and activator of transcription 1-like
	508	CUST_54510_PI428621111	0.0419112	-2.49341	K10652	TRIM25, EFP; tripartite motif-containing protein 25	E3 ubiquitin-protein ligase TRIM21-like
	509	CUST_35743_PI428621111	0.0434721	-2.51621	NIL	NIL	unknown
	510	CUST_51618_PI428621111	0.042527	-2.52317	NIL	NIL	unknown
	511	CUST_45450_PI428621111	0.0283816	-2.52871	NIL	NIL	unknown
	512	CUST_6267_PI428621111	0.0419648	-2.54414	K15261	PARP10_14_15; poly [ADP-ribose] polymerase 10/14/15 [EC:2.4.2.30]	poly [ADP-ribose] polymerase 14-like
	513	CUST_49335_PI428621111	0.0400555	-2.56941	NIL	NIL	annexin A5-like
	514	CUST_39010_PI428621111	0.0435037	-2.57167	K09032	ATF3, LRF1; activating transcription factor 3	cyclic AMP-dependent transcription factor ATF-3-like
	515	CUST_35720_PI428621111	0.0284543	-2.59879	K08448	RAMP2; receptor activity modifying protein 2	receptor activity-modifying protein 3-like
	516	CUST_51642_PI428621111	0.0284543	-2.59885	NIL	NIL	unknown
	517	CUST_52071_PI428621111	0.0305246	-2.60879	NIL	NIL	unknown
	518	CUST_15225_PI428621111	0.0492128	-2.62568	NIL	NIL	hypothetical protein LOC100702698
	519	CUST_49763_PI428621111	0.0462701	-2.62963	NIL	NIL	stress-associated endoplasmic reticulum protein 1-like
	520	CUST_18601_PI428621111	0.0283816	-2.64381	NIL	NIL	hypothetical protein LOC100711679
	521	CUST_54292_PI428621111	0.0382199	-2.64844	NIL	NIL	unknown
	522	CUST_57733_PI428621111	0.0293737	-2.66768	NIL	NIL	hypothetical protein LOC100701944
	523	CUST_25895_PI428621111	0.0453634	-2.68941	NIL	NIL	Integral membrane protein GPR177 (gp177)
	524	CUST_39117_PI428621111	0.0462701	-2.72242	NIL	NIL	unknown
	525	CUST_53403_PI428621111	0.047452	-2.74237	NIL	NIL	unknown
	526	CUST_27419_PI428621111	0.0490798	-2.75017	NIL	NIL	unknown
	527	CUST_8461_PI428621111	0.0321633	-2.76479	NIL	NIL	fumarylacetoacetate hydrolase domain-containing protein 2-like
	528	CUST_54626_PI428621111	0.0493617	-2.77095	NIL	NIL	unknown
	529	CUST_46366_PI428621111	0.0326841	-2.79873	NIL	NIL	WD repeat-containing and planar cell polarity effector protein fritz homolog
	530	CUST_32453_PI428621111	0.0464325	-2.81916	NIL	NIL	unknown
	531	CUST_46620_PI428621111	0.0319105	-2.86661	NIL	NIL	myosin-IXb-like
	532	CUST_25066_PI428621111	0.0463681	-2.86851	NIL	NIL	interferon-induced very large GTPase 1
	533	CUST_26864_PI428621111	0.0460502	-2.90473	NIL	NIL	unknown
	534	CUST_20663_PI428621111	0.0451355	-2.90833	K04359	PDGFA_B; platelet derived growth factor A/B	platelet-derived growth factor subunit A-like
	535	CUST_42585_PI428621111	0.0284543	-2.93203	NIL	NIL	interferon-induced very large GTPase 1-like
	536	CUST_57262_PI428621111	0.0283816	-2.9598	NIL	NIL	unknown
	537	CUST_41637_PI428621111	0.0246071	-2.9927	NIL	NIL	hypothetical protein LOC100692994
	538	CUST_16898_PI428621111	0.0284543	-3.00166	NIL	NIL	GTPase IMAP family member 7-like
	539	CUST_5109_PI428621111	0.0299792	-3.00332	NIL	NIL	hypothetical protein LOC100704494
	540	CUST_36364_PI428621111	0.0400103	-3.03532	NIL	NIL	unknown
	541	CUST_14665_PI428621111	0.0400555	-3.03893	K11858	USP48; ubiquitin carboxyl-terminal hydrolase 48 [EC:3.1.2.15]	ubiquitin carboxyl-terminal hydrolase 46-like
	542	CUST_45140_PI428621111	0.0299792	-3.05192	NIL	NIL	unknown
	543	CUST_39448_PI428621111	0.0284543	-3.0609	NIL	NIL	hypothetical protein LOC100707532
	544	CUST_6968_PI428621111	0.0303178	-3.06523	NIL	NIL	unknown
	545	CUST_38430_PI428621111	0.035174	-3.10533	NIL	NIL	unknown
	546	CUST_59232_PI428621111	0.0400103	-3.10612	NIL	NIL	similar to GTPase, IMAP family member 4
	547	CUST_31123_PI428621111	0.0489715	-3.19066	NIL	NIL	RING finger protein 213-like
	548	CUST_25163_PI428621111	0.04879	-3.23289	NIL	NIL	unknown
	549	CUST_15402_PI428621111	0.035174	-3.25149	K06745	PDCD1LG1, CD274; programmed cell death 1 ligand 1	hypothetical protein LOC100701722
	550	CUST_22439_PI428621111	0.043829	-3.25654	K05116	TYRO3, RSE; TYRO3 protein tyrosine kinase 3 [EC:2.7.10.1]	TYRO3 protein tyrosine kinase (TYRO3)
	551	CUST_1011_PI428621111	0.0295354	-3.37028	K03178	UBE1, UBA1; ubiquitin-activating enzyme E1 [EC:6.3.2.19]	ubiquitin-like modifier-activating enzyme 1-like
	552	CUST_4180_PI428621111	0.0239572	-3.37203	K12568	MYBPC3; myosin-binding protein C, cardiac-type	myosin-binding protein C, cardiac-type-like
	553	CUST_11853_PI428621111	0.0451355	-3.38413	NIL	NIL	reticulocalbin-3-like
	554	CUST_17616_PI428621111	0.0413216	-3.4115	NIL	NIL	transmembrane protein 150B-like
	555	CUST_15973_PI428621111	0.0299792	-3.47083	NIL	NIL	hypothetical protein LOC100702315
	556	CUST_17767_PI428621111	0.0467413	-3.59842	K08497	SEC20; protein transport protein SEC20	vesicle transport protein SEC20-like
	557	CUST_8908_PI428621111	0.0314731	-3.68517	NIL	NIL	unknown
	558	CUST_15755_PI428621111	0.039988	-3.94836	K00432	E1.11.1.9; glutathione peroxidase [EC:1.11.1.9]	glutathione peroxidase 7-like
	559	CUST_24734_PI428621111	0.0460502	-4.00378	NIL	NIL	unknown
	560	CUST_18557_PI428621111	0.0283816	-4.0472	NIL	NIL	hypothetical protein LOC100704849
	561	CUST_53943_PI428621111	0.0422868	-4.06121	K06736	CDH2, NCAD; cadherin 2, type 1, N-cadherin	cadherin-1-like
	562	CUST_7704_PI428621111	0.0486361	-4.11174	K04004	HF1; complement factor H	complement factor H precursor
	563	CUST_47852_PI428621111	0.0319787	-4.17966	NIL	NIL	unknown
	564	CUST_11551_PI428621111	0.0435037	-4.24859	K04004	HF1; complement factor H	complement factor H like 2 precursor
	565	CUST_2601_PI428621111	0.0293737	-4.2601	K06834	ADAM9; disintegrin and metalloproteinase domain-containing protein 9 [EC:3.4.24.-]	disintegrin and metalloproteinase domain-containing protein 9-like
	566	CUST_8370_PI428621111	0.0428576	-4.35997	NIL	NIL	unknown
	567	CUST_4406_PI428621111	0.0493617	-4.36439	K09501	SERPINH1, HSP47; serpin peptidase inhibitor, clade H, member 1	serpin H1-like
	568	CUST_8773_PI428621111	0.0472009	-4.50662	NIL	NIL	complement factor H-like
	569	CUST_55638_PI428621111	0.0293737	-4.52229	NIL	NIL	unknown
	570	CUST_203_PI428621111	0.0295354	-5.44313	K03989	C4; complement component 4	complement C4-like
	571	CUST_20469_PI428621111	0.0321633	-5.46001	NIL	NIL	unknown
	572	CUST_12249_PI428621111	0.0436018	-6.75711	NIL	NIL	calumenin-A-like
	573	CUST_47609_PI428621111	0.0284543	-6.99704	K06727	FCRL, IRTA; Fc receptor-like protein	hypothetical protein LOC100708535
	574	CUST_17890_PI428621111	0.0409215	-7.86427	NIL	NIL	hypothetical protein LOC100704906
	575	CUST_7353_PI428621111	0.0400103	-9.21595	NIL	NIL	interferon-induced protein 44-like
	576	CUST_27356_PI428621111	0.0451355	-11.8609	NIL	NIL	hypothetical protein LOC100705516
	577	CUST_30919_PI428621111	0.047556	-21.0737	NIL	NIL	uncharacterized protein LOC100144567
